# Supplementary material for: Proteome Dynamics: Tissue Variation in the Kinetics of Proteostasis in Intact Animals
Source: Mol Cell Proteomics. 2016 Feb 1;15(4):1204–19. doi: 10.1074/mcp.M115.053488 (PMC4824850; doi:10.1074/mcp.M115.053488)
Supplement: Supplemental Data [file 10.1074_M115.053488_mcp.M115.053488-7.xlsx]

## Sheet: HEART_RIAp
Supplemental Table S1.
RIA, t, data for di-lysine peptides, used to calculate RIA infinity. Those highlighted in blue were not used in the nonlinear modelling.
Values highlighted in red represent the cut-off values used in filtering the peptide feature data, to obtain high quality turnover measurements (see Materials and Methods)
Acc	Seq	Charge		12067_Day1	12344_Day1	12113_Day5	12418_Day5	12066_Day12	12423_Day12	12436_day25	12437_Day25	12357_Day40	12419_day40		For Solver:
Q60597	DPAAAPATGNKK	2		0.0697342	0.032229	0.129025	0.131769	0.344123	0.325731	0.411381	0.445078	0.45852	0.451461		0.126204
Q9CZU6	EVGKDVSDEK	2		0.193644	0.168077	0.266411	0.276712	0.33711	0.364252	0.40141	0.413439	0.420276	0.442125		0.202847
P48036	GDTSGDYKK	2		0.360143	0.196647	0.327254	0.161846	0.33924	0.296101	0.430825	0.44062	0.450118	0.472908		0.231584
P62897	GITWGEDTLMEYLENPKK	2		0.0204798	0.0330075	0.0695433	0.110881	0.071748	0.222275	0.267962	0.219608	0.235584	0.263535	IGNORE	0.222082
P54071	IKVEKPVVEMDGDEMTR	3		0.509825	0.381146	0.112067	0.148016	0.200827	0.274912	0.402745	0.175131	0.394769	0.454897	IGNORE	0.339597
P21550	KLSVVDQEK	2		0.098864	0.173749	0.182199	0.258286	0.344707	0.372157	0.415847	0.386987	0.464477	0.462914		0.329237
P14824	NDTSGEYKK	2		0.0321319	0.540684	0.233412	0.280978	0.367154	0.316791	0.405341	0.364966	0.445008	0.453099		0.404559
Q9R0Y5	VDDNEETIKK	2		0.00270761	0.105698	0.251203	0.222903	0.305248	0.300392	0.362547	0.401827	0.42985	0.464702		0.40882
			Mean:	0.126204	0.202847	0.231584	0.222082	0.339597	0.329237	0.404559	0.40882	0.444708	0.457868		0.444708
															0.457868
Summary Stats output:
Time	RIAp	st.dev	st.err	conf.int
0	0	0	0	0
1	0.164526	0.153656	0.0443567	0.0976284
5	0.226833	0.062908	0.01816	0.0399698
12	0.334417	0.026076	0.00752749	0.0165679
25	0.406689	0.0260939	0.00753267	0.0165793
40	0.451288	0.01525	0.00440231	0.00968941
mean + 1STDEV	0.466538
mean + 2STDEV	0.481788
mean + 3STDEV	0.497038
Day40 Mean	0.451288
Day40 Mean + 3 STDEV:	0.497038	USE THIS VALUE TO FILTER OUT H/(H+L) VALUES IN INPUT SCRIPT FILE.

## Sheet: KIDNEY_RIAp
Supplemental Table S1.
RIA, t, data for di-lysine peptides, used to calculate RIA infinity. Those highlighted in blue were not used in the nonlinear modelling.
Values highlighted in red represent the cut-off values used in filtering the peptide feature data, to obtain high quality turnover measurements (see Materials and Methods)
Acc	Sequence	Charge	Day1a_Vole_Kidney_DH	Day1b_Vole_Kidney_DH	Day5a_Vole_Kidney_DH	Day5b_Vole_Kidney_DH	Day12a_Vole_Kidney_DH	Day12b_Vole_Kidney_DH	Day25a_Vole_Kidney_DH	Day25b_Vole_Kidney_DH	Day40a_Vole_Kidney_DH	Day40b_Vole_Kidney_DH			For solver:
Q64669	EAAVEALKK	2	0.0245907	0.0824377	0.25821	0.215824	0.368416	0.399878	0.447216	0.438986	0.337868	0.466584	IGNORE
P24549	ILDLIESGKK	2	0.206066	0.285122	0.309915	0.302896	0.401928	0.424479	0.434086	0.433044	0.463763	0.474868
P16125	IVADKDYSVTANSK	2	0	0.0702427	0.221224	0.249614	0.384292	0.363029	0.45461	0.396922	0.46018	0.471803	IGNORE
P05202	KAEAQIAAK	2	0.291407	0.357041	0.335558	0.308971	0.411321	0.407355	0.462422	0.459252	0.482157	0.477975
P47963	KGDSSAEELK	2	0.299978	0.217109	0.111249	0.185463	0.326449	0.335144	0.404073	0.377714	0.391982	0.47549	IGNORE		0.426384
P07724	KQTALAELVK	2	0.324399	0.346068	0.378888	0.351466	0.443715	0.443022	0.462573	0.44926	0.492923	0.487709			0.432717
P63017	NQTAEKEEFEHQQK	3	0.296848	0.3221	0.363369	0.343167	0.441886	0.438736	0.443983	0.43727	0.494888	0.490618			0.457225
P63038	TALLDAAGVASLLTTAEAVVTEIPKEEK	3	0.259596	0.0630484	0.316733	0.336484	0.433071	0.449993	0.483061	0.444158	0.504791	0.492834			0.444597
P26350	VAEDDEDDDVDTKK	3	0.138316	0.121695	0.154588	0.167517	0.313886	0.258048	0.321545	0.396367	0.360514	0.453946	IGNORE		0.487705
P99029	VGDAIPSVEVFEGEPGKK	3	0.239772	0.231571	0.537192	0.417921	0.397871	0.356166	0.400964	0.441514	0.476053	0.362357	IGNORE		0.484801
		Mean:	0.275663	0.274676	0.340893	0.328597	0.426384	0.432717	0.457225	0.444597	0.487705	0.484801
Summary Stats output:
Time	Mean RIAp	st.dev	st.err	conf.int
5	0	0	0
1	0.27517	0.0864108	0.0273255	0.0618146
5	0.334745	0.0252582	0.00798733	0.0180686
12	0.42955	0.0172001	0.00543916	0.0123042
25	0.450911	0.0158339	0.00500712	0.0113269
40	0.486253	0.0117753	0.00372368	0.00842355
Mean + 1 STDEV	0.498028
Mean + 2 STDEV	0.509803
Mean + 3 STDEV	0.521579
Day40 Mean	0.486253
Day40 Mean + 3STDEV:	0.521579	USE THIS VALUE TO FILTER OUT H/(H+L) VALUES IN INPUT SCRIPT FILE.

## Sheet: LIVER_RIAp
Supplemental Table S1.
RIA, t, data for di-lysine peptides, used to calculate RIA infinity. Those highlighted in blue were not used in the nonlinear modelling.
Values highlighted in red represent the cut-off values used in filtering the peptide feature data, to obtain high quality turnover measurements (see Materials and Methods)
Acc	Sequence	Charge	Day1a	Day1b	Day5a	Day5b	Day12a	Day12b	Day25a	Day25b	Day40a	Day40b		For Solver:
P50247	EMYSASKPLK	2	0.480818	0.512917	0.441961	0.36371	0.44136	0.427155	0.412388	0.462949	0.48272	0.476271
Q61425	GDASKEDIDTAMK	2	0.811025	0.866163	0.701823	0.649746	0.522628	0.527541	0.522014	0.489255	0.519345	0.585746	IGNORE
P00329	IIAVDINKDK	2	0.2713	0.316354	0.374475	0.330527	0.434813	0.439728	0.460609	0.45209	0.463879	0.488345
O70475	IIDSLFNTVTDKK	2	0.338909	0.427648	0.430602	0.355095	0.438112	0.483561	0.429796	0.49961	0.476642	0.461993
P28474	IIGIDINKDK	2	0.2713	0.316354	0.374475	0.330527	0.434813	0.439728	0.460609	0.45209	0.463879	0.488345		0.434721
P24549	ILDLIESGKK	2	0.262615	0.282215	0.369534	0.328469	0.446785	0.433106	0.471447	0.456258	0.486411	0.501748		0.433043
P09411	ITLPVDFVTADKFDENAK	2	0.0611236	0.00219478	0.268867	0.245249	0.410504	0.410474	0.415821	0.449536	0.516337	0.452527		0.449785
Q64442	KPMVLGHEAAGTVTK	3	0.322048	0.38811	0.390966	0.362878	0.43671	0.457029	0.462794	0.455479	0.49116	0.490705		0.462153
P07724	KYEATLEK	2	0.334704	0.360195	0.393822	0.37139	0.450493	0.449006	0.45437	0.46627	0.497745	0.498798		0.477375
Q9QUI0	MKQEPVKPEEGR	3	0.331637	0.251289	0.353534	0.369828	0.405253	0.43529	0.455958	0.453087	0.458807	0.480102		0.475795
P51880	QVGNVTKPTVIISQEGGK	3	0.415021	0.388752	0.359349	0.331684	0.447035	0.381462	0.472657	0.473443	0.42325	0.408452
P19096	SDEAVKPLGVK	2	0.179596	0.254917	0.373022	0.304077	0.321158	0.351308	0.227008	0.405123	0.377734	0.484532	IGNORE
P26350	VAEDDEDDDVDTKK	3	0.208169	0.104166	0.281778	0.136593	0.273874	0.258706	0.430886	0.253219	0.442154	0.466831	IGNORE
P61222	VAETANEEEVKK	3	0.262508	0.290721	0.373056	0.28991	0.436047	0.406938	0.451185	0.462869	0.490298	0.486458
Q9R0H0	YAQVKPDGTYVKPLSNK	3	0.49292	0.455667	0.561828	0.522036	0.623496	0.593705	0.616922	0.599509	0.643209	0.649825	IGNORE
		Mean					0.434721	0.433043	0.449785	0.462153	0.477375	0.475795
Summary Stats output:
Time	Mean RIAp	st.dev	st.err	conf.int
0	0	0	0	0
1	0.293676	0.11778	0.0230987	0.0475726
5	0.342514	0.0619988	0.012159	0.0250419
12	0.413479	0.0545641	0.0107009	0.0220389
25	0.436444	0.0613695	0.0120356	0.0247877
40	0.471389	0.0307284	0.00602634	0.0124115
Mean + 1 STDEV	0.502118
Mean + 2 STDEV	0.532846
Mean + 3 STDEV	0.563575
Day40 Mean	0.471389
Day40 Mean + 3STDEV:	0.563575	USE THIS VALUE TO FILTER OUT H/(H+L) VALUES IN INPUT SCRIPT FILE.

## Sheet: MUSCLE_RIAp
Supplemental Table S1.
RIA, t, data for di-lysine peptides, used to calculate RIA infinity. Those highlighted in blue were not used in the nonlinear modelling.
Values highlighted in red represent the cut-off values used in filtering the peptide feature data, to obtain high quality turnover measurements (see Materials and Methods)
Acc	Sequence	Charge	12067_Day1	12344_Day1	12113_Day5	12418_Day5	12066_Day12	12423_Day12	12436_day25	12437_Day25	12357_Day40	12419_day40		For Solver
Q99KI0	AKDINQEVYNFLATAGAK	3	0.169916	0.107893	0.111722	0.0450131	0.196019	0.134233	0.390472	0.236997	0.339458	0.374397	IGNORE	0.32533
P05977	ALGTNPTNAEVKK	3	0.396304	0.479495	0.429602	0.358316	0.339922	0.342217	0.410574	0.41802	0.426494	0.442641		0.324
P06151	DLADELALVDVMEDKLK	2	0.981553	0.635585	0.177567	0.612542	0.203737	0.134713	0.33454	0.289105	0.368256	0.382076	IGNORE	0.407757
P14152	EVGVYEALKDDSWLK	2	0.155869	0.307814	0.203545	0.203011	0.315851	0.303479	0.347385	0.316924	0.403342	0.427945		0.38832
P14152	EVGVYEALKDDSWLK	3	0.327724	0.434658	0.281794	0.263669	0.337866	0.349825	0.406687	0.383452	0.418859	0.432382		0.427008
P52480	GADFLVTEVENGGSLGSKK	3	0.64213	0.377714	0.310999	0.0905647	0.217642	0.237426	0.24087	0.326067	0.381551	0.376357	IGNORE	0.431034
P05064	GGVVGIKVDK	2	0.94224	0.89574	0.132141	0.178203	0.245897	0.27667	0.348866	0.374416	0.413186	0.428233	IGNORE
Q9WUB3	GLAGVENVSELKK	2	0.0740967	0.172299	0.215996	0.230382	0.308624	0.328823	0.398312	0.375768	0.418398	0.426136
Q9WUB3	GLAGVENVSELKK	3	0.224955	0.27759	0.262775	0.282318	0.341608	0.346367	0.402719	0.387959	0.428049	0.437187
P52480	GSGTAEVELKK	2	0.190528	0	0.0205209	0.0692798	0.255985	0.297364	0.371811	0.331795	0.389561	0.391257
P52480	GSGTAEVELKK	3	0.0628053	0.164829	0.160237	0.220312	0.289783	0.29136	0.39225	0.365351	0.405496	0.421576
Q9D6R2	IEAACFATIKDGK	3	0.755239	0.737859	0.19273	0.223451	0.324934	0.155343	0.314718	0.388695	0.39657	0.417726	IGNORE
P63017	IINEPTAAAIAYGLDKK	3	0.152422	0.309834	0.269402	0.287396	0.339022	0.34603	0.405843	0.395647	0.451865	0.421469
P24549	ILDLIESGKK	2	0	0	0.0677994	0	0.156983	0	0.350202	0.31552	0.331414	0.388157	IGNORE
P52480	KGVNLPGAAVDLPAVSEK	2	0.0245277	0.124617	0.0775932	0.013312	0.245066	0.17752	0.370111	0.321418	0.345566	0.406847
P21550	KLSVVDQEK	2	0.454144	0.446195	0.246897	0.259982	0.314755	0.315184	0.393925	0.374438	0.416844	0.425263
P07724	KQTALAELVK	2	0.304801	0.332064	0.382366	0.358425	0.432295	0.438724	0.462256	0.454984	0.496697	0.489479
P07724	KYEATLEK	2	0.321807	0.337044	0.373189	0.361547	0.436563	0.434827	0.461717	0.451042	0.487914	0.48604
P16125	SLADELALVDVLEDKLK	3	0.454196	0.137571	0.168416	0.148934	0.31157	0.280883	0.41281	0.3701	0.432894	0.419809
P20065	TETQEKNPLPSK	3	0.124942	0.146318	0.192113	0.230938	0.285712	0.283395	0.472195	0.489585	0.456138	0.406448
Q9R0Y5	VDDNEETIKK	3	0.17528	0	0.0441554	0.0354344	0.141989	0	0.0169487	0.280668	0.376822	0.193071	IGNORE
P63038	VGGTSDVEVNEKK	3	0.959924	0.958826	0.820942	0.861943	0.657054	0.87112	0.464091	0.472073	0.347933	0.546517	IGNORE
		Mean:	0.233509	0.262166	0.234603	0.234844	0.32533	0.324	0.407757	0.38832	0.427008	0.431034
Summary Stats output:
Time	Mean RIAp	st.dev	st.err	conf.int
0	0	0	0	0
1	0.217428	0.147685	0.0253278	0.0515297
5	0.202247	0.120527	0.0206703	0.042054
12	0.324665	0.0590334	0.0111563	0.0228908
25	0.398038	0.0443838	0.00838775	0.0172102
40	0.429021	0.0329113	0.00621966	0.0127617
Mean + 1 STDEV	0.461933
Mean + 2 STDEV	0.494844
Mean + 3 STDEV	0.527755
Day40 Mean	0.429021
Day40 Mean + 3STDEV:	0.527755	USE THIS VALUE TO FILTER OUT H/(H+L) VALUES IN INPUT SCRIPT FILE.
