# Supplementary material for: Proteome Dynamics: Tissue Variation in the Kinetics of Proteostasis in Intact Animals
Source: Mol Cell Proteomics. 2016 Feb 1;15(4):1204–19. doi: 10.1074/mcp.M115.053488 (PMC4824850; doi:10.1074/mcp.M115.053488)
Supplement: Supplemental Data [file 10.1074_M115.053488_mcp.M115.053488-8.xlsx]

## Sheet: HEART_ALL_FEATURES
Supplemental Table S2.
Notes:	RIA, t, data for identified light and heavy peptide features, used in nonlinear modelling to obtain protein turnover rate constants. Mass_Diff = observed mass shift between light and heavy isotopic features.
	To obtain Mascot_Score_Class, the Mascot_Ion_Score data (all > 1% fdr cut-off) was split into quartiles using the Perl module Statistics::Descriptive. FAIR = lowest quartile; GOOD = lower-medium quartile; EXCELLENT = high-medium quartile; BEST = upper quartile.
Tissue	Mass_Difference	Uniprot	Gene_Symbol	Peptide	Mascot_Ion_Score	H/L_Proteolabels_FeatureID	H_charge	H_mz	rt	RIAt_0	RIAt_Day1a	RIAt_Day1b	RIAt_Day5a	RIAt_Day5b	RIAt_Day12a	RIAt_Day12b	RIAt_Day25a	RIAt_Day25b	RIAt_Day40a	RIAt_Day40b	Mascot_Score_Class
Heart	6.0197	Q9CQV8	1433B	QTTVSNSQQAYQEAFEISK	111.18	26276/62748	2	1083.03	53.6314	0	0	0	0.0836098	0.0441343	0.211678	0.125426	0.408294	0.334344	0.425495	0.477119	BEST
Heart	6.01979	P62259	1433E	EAAENSLVAYK	64.21	2406/6765	2	600.814	39.01	0	0.0581748	0.073228	0.147174	0.136249	0.263639	0.288903	0.411001	0.408899	0.443541	0.460797	EXCELLENT
Heart	6.0195	P62259	1433E	LICCDILDVLDK	69.61	2892/9356	2	741.885	74.5851	0	0.0364915	0.0275421	0.092143	0.0912395	0.244826	0.254468	0.377858	0.393718	0.436364	0.433909	BEST
Heart	6.01968	P62259	1433E	AAFDDAIAELDTLSEESYK	92.5	4974/12052	2	1047.5	81.8099	0	0.0263755	0.0287845	0.110651	0.110699	0.248504	0.277758	0.422337	0.420994	0.472607	0.473499	BEST
Heart	6.02013	P62259	1433E	DNLTLWTSDMQGDGEEQNK	50.51	18630/43688	2	1093.98	62.7666	0	0.00892985	0.00740577	0.0332349	0.0876692	0.199126	0.248951	0.458426	0.41532	0.452895	0.461397	GOOD
Heart	6.01972	P68510	1433F	YLAEVASGEK	36.89	4131/8389	2	536.785	33.7765	0	0.0668726	0.0643209	0.20125	0.171322	0.350438	0.353214	0.387979	0.406137	0.437094	0.472828	FAIR
Heart	6.02073	P68510	1433F	NCNDFQYESK	40.54	8413/15936	2	655.775	32.3058	0	0.0661716	0.0576666	0.226908	0.198818	0.373436	0.361735	0.423783	0.453476	0.486165	0.478422	GOOD
Heart	6.01687	P68510	1433F	QAFDDAIAELDTLNEDSYK	79.57	17189/23233	2	1082.51	75.215	0	0.0656676	0.164248	0.253487	0.222114	0.40528	0.395432	0.437182	0.427659	0.45851	0.444091	BEST
Heart	6.02014	P61982	1433G	TAFDDAIAELDTLNEDSYK	66.68	5683/13727	2	1069	80.5465	0	0.0425158	0.0511143	0.153504	0.15383	0.310296	0.319334	0.434939	0.437312	0.474464	0.478401	EXCELLENT
Heart	6.02064	P61982	1433G	RATVVESSEK	29.82	33135/55925	2	556.307	17.5375	0	0.0285309	0.0152047	0.128712	0.118379	0.286811	0.254833	0.37616	0.421261	0.472777	0.437975	FAIR
Heart	6.02001	P68254	1433T	TAFDEAIAELDTLNEDSYK	71.67	21923/45244	2	1076.01	81.2264	0	0.0747718	0.0524131	0.148728	0.173193	0.339825	0.340849	0.417583	0.422946	0.454684	0.454659	BEST
Heart	6.0203	P63101	1433Z	TAFDEAIAELDTLSEESYK	72.16	15785/36498	2	1069.51	86.4285	0	0.0549964	0.050005	0.139847	0.12966	0.2942	0.308651	0.429699	0.430993	0.492932	0.473211	BEST
Heart	6.02178	Q76MZ3	2AAA	LTQDQDVDVK	52.87	6766/16950	2	583.804	28.1869	0	0.0986996	0.0919335	0.197013	0.195153	0.326908	0.327456	0.4261	0.448991	0.49458	0.422052	EXCELLENT
Heart	6.02059	Q76MZ3	2AAA	QLSQSLLPAIVELAEDAK	31.5	36478/51320	2	966.043	86.1442	0	0.000169032	0.0163685	0.103263	0.114447	0.348818	0.273119	0.390071	0.405465	0.439858	0.452324	FAIR
Heart	6.02059	Q99L13	3HIDH	GSLLIDSSTIDPSVSK	65.18	5502/20235	2	812.941	57.766	0	0.0194217	0.00843932	0.0467856	0.0257862	0.106239	0.132173	0.261777	0.257948	0.365013	0.368408	EXCELLENT
Heart	6.0212	Q99L13	3HIDH	TPVGFIGLGNMGNPMAK	31.65	8358/26721	2	855.443	67.7221	0	0.00838779	0.0145336	0.0274867	0.0441666	0.100042	0.0989136	0.241264	0.249611	0.300484	0.296814	FAIR
Heart	6.0221	P05201	AATC	FLFPFFDSAYQGFASGDLEK	87.23	2447/6577	2	1146.55	90.6389	0	0.0336737	0.494845	0.100484	0.0969139	0.235431	0.238883	0.388962	0.386262	0.448558	0.454423	BEST
Heart	6.02076	P05201	AATC	APPSVFAQVPQAPPVLVFK	35.76	4046/9383	3	666.723	75.2585	0	0.0168369	0.0238815	0.0942827	0.080362	0.225365	0.229031	0.38675	0.372483	0.449157	0.467044	FAIR
Heart	6.02074	P05201	AATC	APPSVFAQVPQAPPVLVFK	52.21	4112/10342	2	999.58	75.2585	0	0.0149338	0.0181066	0.0763242	0.076909	0.215333	0.223971	0.387674	0.384876	0.451077	0.466871	EXCELLENT
Heart	6.02028	P05201	AATC	NLDYVATSIHEAVTK	50.22	4400/13471	2	833.941	54.8136	0	0.0367523	0.0258272	0.0639887	0.064437	0.191335	0.128403	0.299817	0.31804	0.333466	0.0661953	GOOD
Heart	6.01967	P05202	AATM	ASAELALGENNEVLK	54.79	438/3013	2	782.419	50.8597	0	0.00278925	0.00431207	0.0369947	0.035204	0.122981	0.122839	0.253821	0.263306	0.349405	0.374835	EXCELLENT
Heart	6.02029	P05202	AATM	EYLPIGGLAEFCK	42.92	1209/6068	2	751.887	69.0131	0	0.0191105	0.0669391	0.0610975	0.0718567	0.136784	0.140557	0.258795	0.261337	0.352353	0.35255	GOOD
Heart	6.01955	P05202	AATM	HFIEQGINVCLCQSYAK	65.55	4755/15807	3	691.671	53.5078	0	0.0133538	0.0073476	0.0296095	0.0324401	0.102397	0.108398	0.218271	0.2225	0.313706	0.330898	EXCELLENT
Heart	6.0196	P05202	AATM	HFIEQGINVCLCQSYAK	101.42	19122/55953	2	1037	53.5339	0	0	0.000223148	0.00482207	0.00116078	0.0422672	0.043047	0.19844	0.159297	0.323329	0.329901	BEST
Heart	6.02114	P05202	AATM	KMNLGVGAYR	51.17	7013/25394	2	557.811	37.6105	0	0.0303606	0.00811802	0.0213772	0.0344526	0.15101	0.122177	0.220602	0.0855253	0.333225	0.308071	GOOD
Heart	6.01983	Q8JZN5	ACAD9	VPVENVLGEVGGGFK	78.16	2039/6393	2	753.917	63.6755	0	0.0207114	0.0181628	0.0818023	0.0743082	0.207367	0.19936	0.353419	0.355004	0.433287	0.443867	BEST
Heart	6.02058	P51174	ACADL	RLDSGSASMAK	68.87	893/3971	2	564.793	22.0461	0	0.0185462	0.0137089	0.0480733	0.0478348	0.133654	0.133257	0.271552	0.283709	0.364499	0.377279	EXCELLENT
Heart	6.02003	P51174	ACADL	LDSGSASMAK	77.49	896/3824	2	486.742	23.9555	0	0.0362345	0.0389338	0.0723831	0.0672365	0.160941	0.163219	0.298444	0.29326	0.385411	0.400884	BEST
Heart	6.0201	P51174	ACADL	SGSDWILNGSK	43.74	524/2793	2	585.299	49.3784	0	0.008898	0.0071505	0.0669627	0.0458439	0.13863	0.143705	0.252811	0.273857	0.35	0.35975	GOOD
Heart	6.01966	P51174	ACADL	SPAHGISLFLVENGMK	28.28	791/3163	3	569.306	62.5334	0	0.0120567	0.0134732	0.0551746	0.0526491	0.146402	0.144884	0.287646	0.295004	0.384819	0.394303	FAIR
Heart	6.02054	P51174	ACADL	SPAHGISLFLVENGMK	107.47	6295/21536	2	853.456	62.5548	0	0.014623	0.0190666	0.0229157	0.0186715	0.117805	0.115918	0.240744	0.227707	0.3435	0.356596	BEST
Heart	6.0199	P51174	ACADL	TVAHIQTVQHK	54.79	3485/11832	2	634.365	21.2549	0	0.00670371	0.00625849	0.0479302	0.0426198	0.136877	0.14238	0.274499	0.282485	0.37513	0.395072	EXCELLENT
Heart	6.01955	P45952	ACADM	ALDEATK	48.75	789/3342	2	377.208	19.2557	0	0.0460423	0.0634084	0.0952365	0.0899148	0.187345	0.182454	0.31235	0.319179	0.394257	0.39082	GOOD
Heart	6.02078	P45952	ACADM	MWITNGGK	28.22	1092/3082	2	456.739	40.6881	0	0.0214149	0.0411348	0.0966501	0.121122	0.216435	0.211946	0.368729	0.37829	0.437219	0.452197	FAIR
Heart	6.02156	Q07417	ACADS	EEGDSWVLNGTK	55.84	1623/5851	2	670.826	48.2397	0	0.0144785	0.00791494	0.0465566	0.0376856	0.158659	0.152821	0.289726	0.302083	0.388125	0.406879	EXCELLENT
Heart	6.01965	Q07417	ACADS	GISAFLVPMPTPGLTLGK	44.42	1629/5753	2	903.021	79.7665	0	0.00839635	0.0103019	0.0633226	0.0607805	0.172658	0.158584	0.310328	0.298512	0.400083	0.411995	GOOD
Heart	6.01955	Q07417	ACADS	IGIASQALGIAQASLDCAVK	88.56	4701/15972	2	996.548	76.297	0	0.00708363	0.00989829	0.0430909	0.0454999	0.159846	0.156161	0.300693	0.292503	0.389357	0.399066	BEST
Heart	6.01967	Q07417	ACADS	IGIASQALGIAQASLDCAVK	31.85	1817/5711	3	664.701	76.297	0	0.0292622	0.0189558	0.060683	0.0573587	0.178938	0.160254	0.311495	0.315751	0.394525	0.419658	FAIR
Heart	6.02005	Q07417	ACADS	ENLLGEPGMGFK	41.89	1833/6624	2	649.332	57.8896	0	0.0168845	0.0119889	0.0487627	0.0487496	0.159989	0.152279	0.295096	0.296845	0.388063	0.40971	GOOD
Heart	6.02023	P50544	ACADV	LFVALQGCMDK	48.1	5870/11178	2	644.33	55.65	0	0.085702	0.0377977	0.0998348	0.0910935	0.21243	0.190063	0.353634	0.363835	0.416566	0.436963	GOOD
Heart	6.02037	P31786	ACBP	AAEEVKR	47.38	4172/17616	2	404.735	13.4999	0	0.0109307	0.0316981	0.0660654	0.0604386	0.174162	0.168333	0.336598	0.326073	0.410633	0.41153	GOOD
Heart	6.01933	P31786	ACBP	QATVGDVNTDRPGLLDLK	96.77	15115/29679	2	959.521	52.1489	0	0.147034	0.139989	0.247755	0.292412	0.215938	0.222575	0.338059	0.349536	0.352307	0.489923	BEST
Heart	6.02032	Q9CQR4	ACO13	TLAFASVDLTNK	44.23	4294/11227	2	643.359	57.4074	0	0.0993614	0.0681064	0.109824	0.110099	0.241337	0.249625	0.385498	0.364172	0.438855	0.4318	GOOD
Heart	6.02006	P28271	ACOC	GPFLLGIK	34.7	13013/28514	2	425.778	60.3058	0	0.00542951	0.002908	0.0611399	0.0445029	0.169843	0.207917	0.360363	0.350236	0.426583	0.451299	FAIR
Heart	6.02005	Q99KI0	ACON	DLEDLQILIK	30.12	405/2330	2	603.358	72.9794	0	0.0100277	0.0119105	0.0523194	0.0500205	0.140781	0.146589	0.286756	0.29631	0.377908	0.393397	FAIR
Heart	6.01953	Q99KI0	ACON	DINQEVYNFLATAGAK	72.58	439/2085	2	880.452	82.1367	0	0.0337004	0.034373	0.0739696	0.0696989	0.149736	0.152833	0.29621	0.304216	0.380196	0.398106	BEST
Heart	6.01941	Q99KI0	ACON	DINQEVYNFLATAGAK	31.1	607/2811	3	587.304	82.1367	0	0.0165103	0.018269	0.0642914	0.060858	0.144039	0.148309	0.296826	0.306146	0.386089	0.403607	FAIR
Heart	6.019	Q99KI0	ACON	NDANPETHAFVTSPEIVTALAIAGTLK	99.06	12080/28831	2	1393.74	82.8288	0	0.00822122	0.00655003	0.0204425	0.0179973	0.0932957	0.0937156	0.253656	0.265411	0.360417	0.387152	BEST
Heart	6.01866	Q99KI0	ACON	QGLLPLTFADPSDYNK	53.39	520/2904	2	892.961	72.5329	0	0.0505331	0.0493951	0.0829673	0.0805977	0.165483	0.1667	0.306562	0.325576	0.400857	0.407914	EXCELLENT
Heart	6.02033	Q99KI0	ACON	LTGSLSGWTSPK	61.92	542/2443	2	620.338	48.7247	0	0.0143403	0.0186745	0.0587286	0.05643	0.143591	0.157381	0.292267	0.296358	0.38272	0.389059	EXCELLENT
Heart	6.0217	Q99KI0	ACON	GHLDNISNNLLIGAINIENGK	101.66	6441/18382	2	1113.1	69.1372	0	0.000947262	0.00580481	0.0275541	0.0285	0.0962503	0.0993979	0.238916	0.2521	0.341419	0.354889	BEST
Heart	6.01968	Q99KI0	ACON	FNPETDFLTGK	37.84	126/948	2	637.822	58.1959	0	0.0198302	0.0226621	0.0640972	0.0566367	0.159602	0.156621	0.295504	0.313496	0.373963	0.397538	FAIR
Heart	6.01989	Q99KI0	ACON	VAVPSTIHCDHLIEAQVGGEK	56.57	1000/3697	3	756.058	46.9486	0	0.0341834	0.0396631	0.0634835	0.0657451	0.158295	0.147073	0.28413	0.299336	0.370565	0.394475	EXCELLENT
Heart	6.01988	Q99KI0	ACON	VAVPSTIHCDHLIEAQVGGEK	62.57	6255/19970	2	1133.58	46.9845	0	0	0	0.0157909	0.00891441	0.0853309	0.112117	0.275613	0.236661	0.355087	0.348655	EXCELLENT
Heart	6.02057	Q99KI0	ACON	CTTDHISAAGPWLK	62.57	1550/8541	2	781.89	47.5855	0	0.00446921	0.00390863	0.0344561	0.0403623	0.133743	0.13937	0.280047	0.308363	0.382872	0.380104	EXCELLENT
Heart	6.02076	Q99KI0	ACON	SDFDPGQDTYQHPPK	51.67	2454/9949	2	869.395	36.3076	0	0.00675582	0.0128246	0.0409212	0.042058	0.134552	0.137896	0.284866	0.290968	0.380995	0.39876	GOOD
Heart	6.02286	Q99KI0	ACON	FKLEAPDADELPR	61.23	3678/11283	2	753.898	52.8446	0	0.0175284	0.0161389	0.0363827	0.0414675	0.118568	0.127524	0.249888	0.26202	0.345296	0.369584	EXCELLENT
Heart	6.02233	O55137	ACOT1	SDTTFLFLVGQDDHNWK	61.71	27923/64122	2	1014.99	69.5981	0	0.0400566	0.0472256	0.0639949	0.0273172	0.0902815	0.152505	0.235509	0.314028	0.317191	0.423297	EXCELLENT
Heart	6.01952	Q9CR21	ACPM	LMCPQEIVDYIADK	53.73	9343/26637	2	850.92	75.4237	0	0.0378721	0.0415462	0.111871	0.108591	0.211559	0.232383	0.356133	0.347967	0.438032	0.442113	EXCELLENT
Heart	6.02024	P41216	ACSL1	LAQGEYIAPEK	29.9	10095/26934	2	612.832	35.83	0	0.0196315	0.00535096	0.0452839	0.0355658	0.152396	0.177306	0.329595	0.342487	0.431331	0.425571	FAIR
Heart	6.02054	P60710	ACTB	VAPEEHPVLLTEAPLNPK	55.73	35724/49163	2	980.547	52.3153	0	0	0	0.061681	0.0818873	0.219842	0.16504	0.372217	0.33612	0.45591	0.448865	EXCELLENT
Heart	6.01876	P68033	ACTC	KDLYANNVLSGGTTMYPGIADR	72.23	1971/8192	3	788.065	58.3096	0	0.038641	0.0310605	0.0709704	0.0737616	0.135936	0.109139	0.256994	0.268582	0.299082	0.289326	BEST
Heart	6.02061	P63268	ACTG2	VAPEEHPTLLTEAPLNPK	54.3	1987/12486	2	981.536	50.7172	0	0.000984227	0	0.0209691	0.00776848	0.0991934	0.0836159	0.224241	0.2127	0.337494	0.279671	EXCELLENT
Heart	6.02076	P56375	ACYP2	GTVTGQVQGPEEK	44.9	6021/20943	2	668.347	27.7894	0	0.00623609	0.0111622	0.0594287	0.0632394	0.222001	0.231545	0.404947	0.38456	0.473309	0.460759	GOOD
Heart	6.02034	P28474	ADHX	IDPSAPLDK	38.76	6403/19437	2	481.269	37.2439	0	0.0722934	0.0864399	0.110705	0.0821714	0.279325	0.217715	0.380446	0.352377	0.445344	0.42154	FAIR
Heart	6.01985	P28474	ADHX	AGDTVIPLYIPQCGECK	32.83	6631/18935	2	963.973	63.5449	0	0.0193016	0.0574445	0.092797	0.0771575	0.218318	0.235298	0.385811	0.3951	0.440594	0.448785	FAIR
Heart	6.02006	P55264	ADK	AATFFGCIGIDK	31.15	10602/22929	2	653.334	63.5733	0	0.0459255	0.0318122	0.127047	0.126521	0.289552	0.301084	0.418559	0.380829	0.452486	0.467035	FAIR
Heart	6.0216	P55264	ADK	SLVANLAAANCYK	49.28	10768/19660	2	700.87	52.3153	0	0.195293	0.162885	0.207464	0.235995	0.266385	0.383615	0.328882	0.395753	0.360768	0.364358	GOOD
Heart	6.02038	P48962	ADT1	AAYFGVYDTAK	42.37	228/1137	2	606.306	49.739	0	0.161062	0.0453267	0.0771842	0.0859049	0.153521	0.156101	0.287511	0.295641	0.374881	0.399048	GOOD
Heart	6.02081	Q9DCT1	AKCL2	DMEELLSLDK	36.8	25252/31913	2	599.803	67.5058	0	0.161597	0.114676	0.0686731	0.388218	0.323039	0.438467	0.423272	0.41173	0.480808	0.409854	FAIR
Heart	6.01738	P24549	AL1A1	ELGEHGLYEYTELK	48.72	12515/21336	2	843.92	51.5399	0	0.0552836	0.0323083	0.0933379	0.0429433	0.23198	0.228976	0.362821	0.410681	0.470581	0.458456	GOOD
Heart	6.02026	Q8CHT0	AL4A1	LAGECGGK	44.61	5833/21641	2	399.2	16.0947	0	0.0131399	0.0117983	0.0454954	0.0473825	0.121393	0.13536	0.270667	0.292099	0.335766	0.361575	GOOD
Heart	6.02024	Q8CHT0	AL4A1	VGDPAEDFGTFFSAVIDAK	122.43	9875/29432	2	996.489	89.824	0	0.0220229	0.0247443	0.0678029	0.0838165	0.162234	0.155739	0.304016	0.305881	0.386438	0.395078	BEST
Heart	6.02108	Q8CHT0	AL4A1	VGDPAEDFGTFFSAVIDAK	34.1	18854/51019	3	664.662	89.8409	0	0.0563155	0.0381317	0.0625631	0.066322	0.126675	0.123124	0.279376	0.281002	0.369452	0.371643	FAIR
Heart	6.01889	Q9DBF1	AL7A1	VNLLSFTGSTQVGK	35.22	30369/77763	2	728.909	61.306	0	0.0189547	0.00823826	0.0317777	0.0131892	0.0729473	0.170285	0.211008	0.332274	0.343162	0.390811	FAIR
Heart	6.01884	Q9JLJ2	AL9A1	VTIEYYSQLK	28.03	4303/14223	2	625.342	50.2905	0	0.0800105	0.0835342	0.150257	0.120072	0.157803	0.145472	0.284678	0.272037	0.460092	0.360764	FAIR
Heart	6.01983	P07724	ALBU	TPVSEHVTK	44.97	252/627	2	502.279	20.1012	0	0.0897092	0.102635	0.14767	0.280735	0.418701	0.419152	0.453625	0.445754	0.493138	0.491211	GOOD
Heart	6.01969	P47738	ALDH2	TEQGPQVDETQFK	68.83	1755/4456	2	756.867	38.2638	0	0.0381339	0.0442307	0.147209	0.14226	0.303086	0.314685	0.423862	0.430649	0.460341	0.480474	EXCELLENT
Heart	6.01989	P47738	ALDH2	GYFIQPTVFGDVK	30.02	1978/4348	2	738.895	66.5613	0	0.11009	0.130714	0.236405	0.217597	0.322708	0.343184	0.399823	0.432601	0.428915	0.44636	FAIR
Heart	6.02013	P47738	ALDH2	LGPALATGNVVVMK	42.04	2608/4951	2	688.408	54.954	0	0.0634114	0.0462583	0.152195	0.142843	0.306603	0.321547	0.437433	0.424649	0.470309	0.478185	GOOD
Heart	6.02047	P47738	ALDH2	ELGEYGLQAYTEVK	54.95	2785/6366	2	803.409	57.766	0	0.0499999	0.0450163	0.154813	0.141592	0.288091	0.312534	0.406447	0.396372	0.452731	0.45475	EXCELLENT
Heart	6.02011	P47738	ALDH2	VAEQTPLTALYVANLIK	62.55	3087/6570	2	925.54	78.2297	0	0.0176566	0.0311515	0.135804	0.133764	0.293945	0.301595	0.427361	0.417882	0.464386	0.454285	EXCELLENT
Heart	6.02071	P47738	ALDH2	EEIFGPVMQILK	37.2	6120/12844	2	705.394	77.4187	0	0.0216786	0.0248497	0.115539	0.101933	0.282764	0.285375	0.392452	0.369032	0.418454	0.404982	FAIR
Heart	6.02067	P47738	ALDH2	VAFTGSTEVGHLIQVAAGSSNLK	54.24	6309/11850	3	764.748	68.8783	0	0.0414491	0.0359025	0.151782	0.141496	0.301534	0.304184	0.391813	0.41608	0.438157	0.452946	EXCELLENT
Heart	6.02036	P05064	ALDOA	ALANSLACQGK	55.41	420/1448	2	569.803	32.1912	0	0.0457312	0.0501228	0.165294	0.154027	0.319288	0.318678	0.418504	0.413247	0.455499	0.469808	EXCELLENT
Heart	6.02027	P05064	ALDOA	GGVVGIK	41.54	1603/4646	2	318.213	28.1584	0	0.0427603	0.0567074	0.169935	0.162761	0.333758	0.347058	0.447311	0.447394	0.473645	0.487052	GOOD
Heart	6.02048	P05064	ALDOA	AAQEEYIKR	43.03	7610/17366	2	557.304	24.4135	0	0.0632755	0.0396529	0.13687	0.120844	0.282084	0.275359	0.382094	0.340137	0.422162	0.409861	GOOD
Heart	6.01754	P05064	ALDOA	VNPCIGGVILFHETLYQK	61.16	35245/62908	2	1047.56	66.2996	0	0.0262007	0.0617404	0.124919	0.0794445	0.295403	0.240138	0.455036	0.454872	0.39255	0.480747	EXCELLENT
Heart	6.02006	P45376	ALDR	MPTLGLGTWK	41.9	915/3483	2	555.31	61.9898	0	0.0226239	0.0254789	0.0794688	0.0778173	0.190777	0.182894	0.288518	0.306448	0.355612	0.369141	GOOD
Heart	6.02039	P45376	ALDR	VCALMSCAK	39.3	1409/4361	2	523.251	34.809	0	0.0236104	0.0254404	0.0943595	0.0816844	0.207789	0.223741	0.374461	0.371744	0.435536	0.430305	FAIR
Heart	6.01984	P45376	ALDR	HIDCAQVYQNEK	65.49	2077/7477	2	755.856	28.4561	0	0.0367458	0.0317924	0.102398	0.100629	0.222426	0.229473	0.365187	0.368131	0.440382	0.458827	EXCELLENT
Heart	6.02099	Q9CPY7	AMPL	QVIDCQLADVNNLGK	64.95	22218/51962	2	846.939	53.1538	0	0.00751923	0.00445602	0.0150914	0.00663042	0.0290489	0.0741518	0.235678	0.249286	0.346963	0.310014	EXCELLENT
Heart	6.02059	Q9CPY7	AMPL	LNLPINIIGLAPLCENMPSGK	49.69	30648/92473	2	1135.62	83.9604	0	0.0406927	0.0295342	0.0230653	0.0352833	0.385535	0.0507137	0.229598	0.239137	0.35343	0.351983	GOOD
Heart	6.02143	P07356	ANXA2	TPAQYDASELK	48.12	9520/36875	2	614.812	35.6472	0	0.03158	0.0100636	0.0466529	0.0519308	0.123624	0.117951	0.194701	0.213874	0.273616	0.272477	GOOD
Heart	6.01839	P48036	ANXA5	SIPAYLAETLYYAMK	45.56	37247/76121	2	870.455	85.088	0	0.0828296	0.0528915	0.0557814	0.0594682	0.121442	0.128013	0.201175	0.220593	0.266346	0.274967	GOOD
Heart	6.02093	P14824	ANXA6	AMEGAGTDEK	49.84	6373/17928	2	507.73	18.5703	0	0.0250202	0.0331658	0.105271	0.105331	0.249175	0.263298	0.420115	0.398546	0.46695	0.473999	GOOD
Heart	6.02072	P14824	ANXA6	DAISGIGTDEK	48.52	3282/7985	2	556.283	37.4291	0	0.0174731	0.0213569	0.0874754	0.0950054	0.215174	0.226178	0.396234	0.399589	0.430909	0.436093	GOOD
Heart	6.02005	P14824	ANXA6	GFGSDKESILELITSR	31.96	8532/15758	3	586.651	70.9043	0	0.0178569	0.0157006	0.0836117	0.083629	0.226769	0.228414	0.406089	0.39584	0.454059	0.453785	FAIR
Heart	6.02078	P14824	ANXA6	TNEQMHQLVAAYK	67.78	19622/56841	2	769.89	40.8523	0	0.00391532	0.00099332	0.0222448	0.0342876	0.1434	0.167037	0.311945	0.353404	0.379271	0.370021	EXCELLENT
Heart	6.02063	Q8VDN2	AT1A1	AVFQANQENLPILK	31.34	16532/46490	2	795.952	59.5948	0	0.0695944	0.0715224	0.10212	0.170994	0.246656	0.227444	0.381109	0.386917	0.429679	0.448321	FAIR
Heart	6.0211	Q8VDN2	AT1A1	NLEAVETLGSTSTICSDK	93.65	23481/53929	2	965.973	53.5768	0	0	0.00235204	0.0360016	0	0.121052	0.113491	0.35477	0.302114	0.340846	0.358797	BEST
Heart	6.021	O55143	AT2A2	IGIFGQDEDVTSK	63.43	1562/3987	2	707.861	53.8402	0	0.0339865	0.0420619	0.12762	0.110137	0.248098	0.251912	0.358964	0.339092	0.398858	0.404503	EXCELLENT
Heart	6.01989	O55143	AT2A2	DIVPGDIVEIAVGDKVPADIR	50.87	3456/7065	3	733.078	75.6022	0	0.0433698	0.047247	0.141397	0.140527	0.310069	0.314833	0.438731	0.432544	0.479322	0.48144	GOOD
Heart	6.02024	O55143	AT2A2	IEVASSVK	54.82	2059/3975	2	419.753	28.826	0	0.0225212	0.0315906	0.11758	0.115387	0.278539	0.291927	0.398991	0.383722	0.431185	0.469377	EXCELLENT
Heart	6.02011	O55143	AT2A2	ISLPVILMDETLK	38.95	4021/8688	2	739.436	79.7093	0	0.0215595	0.0327123	0.132724	0.116677	0.282957	0.292628	0.406844	0.393281	0.427601	0.422006	FAIR
Heart	6.01989	O55143	AT2A2	WGSNELPAEEGK	48.61	4189/8853	2	661.82	40.9092	0	0.0199359	0.0422553	0.129984	0.119559	0.299504	0.297143	0.424343	0.421919	0.468614	0.471853	GOOD
Heart	6.01853	O55143	AT2A2	TVEEVLGHFGVNESTGLSLEQVK	54.95	6434/13217	3	826.765	68.1566	0	0.0608042	0.0446686	0.110908	0.0842473	0.237504	0.257111	0.379908	0.391753	0.396894	0.428557	EXCELLENT
Heart	6.02156	O55143	AT2A2	AMGVVVATGVNTEIGK	48.09	10107/19087	2	776.43	52.3153	0	0.0220186	0.0341936	0.108522	0.107696	0.249534	0.251288	0.397151	0.396941	0.42465	0.446308	GOOD
Heart	6.02091	O55143_pg	AT2A2_pg	NMLFSGTNIAAGK	45.21	2860/5578	2	665.35	53.8738	0	0.0826383	0.0456161	0.131512	0.131816	0.274979	0.286494	0.364839	0.338653	0.40283	0.395985	GOOD
Heart	6.01813	Q64518	AT2A3	VGEATETALTCLVEK	78.74	1303/3545	2	813.921	58.2243	0	0.0423151	0.0478524	0.134082	0.125059	0.280489	0.28902	0.431362	0.413263	0.459413	0.472086	BEST
Heart	6.01927	Q64518	AT2A3	SLPSVETLGCTSVICSDK	120.84	2812/6520	2	979.979	58.8772	0	0.0278926	0.0387105	0.143019	0.120409	0.301529	0.305313	0.437847	0.429115	0.477261	0.483979	BEST
Heart	6.01993	Q9CQQ7	AT5F1	LGLIPEEFFQFLYPK	39.04	3486/12596	2	924.008	96.9716	0	0.00260302	0.00375687	0.0438285	0.0324921	0.114941	0.118543	0.254322	0.260047	0.340257	0.315956	FAIR
Heart	6.01966	Q9CQQ7	AT5F1	TGVTGPYVLGTGLSLYFLSK	64.11	9407/30595	2	1040.08	84.4913	0	0.0575721	0.0119331	0.024994	0.0125677	0.074778	0.086476	0.230628	0.219624	0.3168	0.315587	EXCELLENT
Heart	6.01994	Q03265	ATPA	VVDALGNAIDGK	39.27	131/815	2	589.33	45.8324	0	0.0166805	0.0133006	0.0606137	0.0571577	0.157829	0.162654	0.297875	0.305956	0.392117	0.403916	FAIR
Heart	6.0206	Q03265	ATPA	HALIIYDDLSK	42.3	424/1854	2	647.361	49.7959	0	0.0370023	0.0331193	0.0710376	0.0712749	0.162749	0.162957	0.303215	0.299959	0.380029	0.41114	GOOD
Heart	6.02038	Q03265	ATPA	ISEQSDAK	60.43	594/2740	2	442.227	15.2482	0	0.0308192	0.0347302	0.0739895	0.0717804	0.167615	0.171518	0.302907	0.312999	0.390037	0.398779	EXCELLENT
Heart	6.02104	Q03265	ATPA	GMSLNLEPDNVGVVVFGNDK	38.34	3296/12460	3	704.024	73.1712	0	0.0240824	0.021469	0.0600597	0.062829	0.158965	0.161293	0.303193	0.315216	0.387324	0.420978	FAIR
Heart	6.02023	Q03265	ATPA	GMSLNLEPDNVGVVVFGNDK	119.36	809/3411	2	1055.53	73.1857	0	0.0127821	0.0165949	0.0663339	0.0597329	0.162536	0.169152	0.313555	0.318302	0.406277	0.415897	BEST
Heart	6.02034	Q03265	ATPA	FNDGTDEK	32.23	840/3839	2	466.209	19.9653	0	0.0127272	0.0155044	0.0616938	0.0598955	0.164574	0.162467	0.311527	0.31345	0.398143	0.413535	FAIR
Heart	6.01995	Q03265	ATPA	RLTDADAMK	30.12	1368/5154	2	513.771	25.3071	0	0.0329799	0.0348891	0.0798917	0.0761747	0.181941	0.173771	0.326386	0.324625	0.410023	0.429651	FAIR
Heart	6.0193	Q03265	ATPA	LYCIYVAIGQK	43.77	1959/8781	2	667.368	59.3404	0	0.0529723	0.0485921	0.0707353	0.0715168	0.157556	0.152564	0.28808	0.281298	0.359751	0.367855	GOOD
Heart	6.02072	Q03265	ATPA	RFNDGTDEK	47.81	2512/9819	2	544.26	17.8884	0	0.0321072	0.0421226	0.0512604	0.0693555	0.14969	0.131926	0.274495	0.29144	0.34242	0.37786	GOOD
Heart	6.01961	Q03265	ATPA	RSTVAQLVK	34.53	3140/9743	2	504.319	28.7808	0	0.00210592	0.00799286	0.035844	0.0384625	0.128773	0.146091	0.292091	0	0.394281	0.398283	FAIR
Heart	6.01919	Q03265	ATPA	ITKFENAFLSHVISQHQSLLGNIR	37.37	7969/20579	4	690.383	71.7505	0	0.0134662	0.0353826	0.0558476	0.0530457	0.148516	0.169892	0.312293	0.303494	0.388168	0.391469	FAIR
Heart	6.01985	P56480	ATPB	TVLIMELINNVAK	33.44	303/1558	2	732.433	82.8474	0	0.0138964	0.0157632	0.0614652	0.0549704	0.164706	0.163943	0.309298	0.31643	0.395343	0.41115	FAIR
Heart	6.01917	P56480	ATPB	SLQDIIAILGMDELSEEDKLTVSR	100.28	13683/39169	2	1341.21	89.8825	0	0.0058617	0.0393742	0.0182549	0.0326543	0.115222	0.145095	0.27839	0.292379	0.376974	0.36407	BEST
Heart	6.02039	P56480	ATPB	VLDSGAPIKIPVGPETLGR	83.21	16161/49521	2	963.062	59.8606	0	0	0.0124722	0.039145	0.0127489	0.127886	0.148913	0.309612	0.301896	0.385303	0.337183	BEST
Heart	6.02313	P56480	ATPB	SLQDIIAILGMDELSEEDK	74.64	16548/49807	2	1063.04	93.6081	0	0.00829236	0.00404904	0.046393	0.0275227	0.119733	0.135115	0.250759	0.252409	0.28568	0.30906	BEST
Heart	6.02027	Q91VR2	ATPG	MTAMDNASK	33.62	2981/12936	2	487.723	22.5408	0	0.0671194	0.0225721	0.0411795	0.0662636	0.102858	0.119705	0.253178	0.257009	0.343868	0.360091	FAIR
Heart	6.01972	Q91VR2	ATPG	GLCGAIHSSVAK	45.1	7775/27817	2	603.324	31.5205	0	0.0969081	0.067944	0.100259	0.0920119	0.14227	0.181313	0.272161	0.27983	0.36032	0.379374	GOOD
Heart	6.02013	Q9DB20	ATPO	YATALYSAASK	45.28	1670/7313	2	576.306	38.3712	0	0.0584433	0.0135148	0.0547145	0.0614825	0.141364	0.136234	0.267624	0.272175	0.360613	0.381477	GOOD
Heart	6.01963	Q9JLZ3	AUHM	SEVPGIFCAGADLK	56.77	13175/48363	2	735.373	60.1537	0	0.143404	0.153925	0.185727	0.15731	0.183776	0.231926	0.284132	0.27776	0.367536	0.379186	EXCELLENT
Heart	6.02011	O35855	BCAT2	EVFGSGTACQVCPVHQILYEGK	59.91	14801/38099	2	1243.1	58.0011	0	0.00137427	0	0.0110153	0.00745922	0.0922674	0.0970485	0.257768	0.255007	0.383348	0.32265	EXCELLENT
Heart	6.02058	P63030	BR44L	KAADYVR	33.88	13599/29291	2	414.737	19.7817	0	0.00034539	0.0117587	0.0773468	0.0551564	0.185583	0.184893	0.346971	0.335558	0.40057	0.375956	FAIR
Heart	6.02092	P62204	CALM	EADIDGDGQVNYEEFVQMMTAK	109.59	14802/28400	2	1248.55	79.2994	0	0.0047584	0.00104441	0.0870968	0.102236	0.294245	0.29633	0.435183	0.419287	0.491587	0.464966	BEST
Heart	6.01963	P62204	CALM	MKDTDSEEEIR	50.19	28252/44182	2	679.814	24.8134	0	0.0458766	0.0805322	0.130337	0.136306	0.286874	0.320824	0.376971	0.411399	0.465895	0.409196	GOOD
Heart	6.02123	P14211	CALR	DMHGDSEYNIMFGPDICGPGTK	54.93	20343/32591	3	816.351	63.75	0	0.0414205	0.0357911	0.171827	0.134435	0.33337	0.33645	0.376007	0.446037	0.453427	0.436926	EXCELLENT
Heart	6.02008	P14211	CALR	HEQNIDCGGGYVK	77.88	22314/49641	2	741.841	28.2919	0	0.268226	0.0492904	0.287167	0.28444	0.322722	0.337044	0.407289	0.418564	0.49039	0.43185	BEST
Heart	6.01978	O08529	CAN2	NPWGQVEWTGK	59.43	30761/58762	2	654.328	54.6686	0	0.0348718	0.00908575	0.0566502	0.0198413	0.150167	0.213919	0.389418	0.231891	0.469833	0.289653	EXCELLENT
Heart	6.02005	Q9CYT6	CAP2	THTPSPTSPK	40.06	45670/96691	2	529.783	18.6202	0	0.0352953	0.0411671	0.210491	0.174115	0.273127	0.263098	0.325661	0.272849	0.409237	0.426019	GOOD
Heart	6.02415	P18242	CATD	AIGAVPLIQGEYMIPCEK	52.39	5750/12823	2	998.025	69.1059	0	0.021131	0.0176045	0.146248	0.145031	0.337559	0.342795	0.436441	0.430729	0.46212	0.489031	EXCELLENT
Heart	6.01997	Q08857	CD36	TYLDVEPITGFTLQFAK	66.53	18265/41480	2	975.022	80.4781	0	0.0951844	0.032418	0.109266	0.0939868	0.224098	0.232551	0.292618	0.286448	0.326868	0.380566	EXCELLENT
Heart	6.01703	Q8VCT4	CES3	ENIPLQFSEDCLYLNIYTPADLTK	29.17	21655/31786	3	955.142	83.0696	0	0.0624622	0.0903949	0.166121	0.194951	0.349827	0.366819	0.399139	0.402131	0.410075	0.368502	FAIR
Heart	6.02028	Q64433	CH10	SAAETVTK	50.23	1156/4642	2	406.727	17.3122	0	0.00997624	0.0198178	0.057824	0.0498934	0.15372	0.154363	0.299599	0.306493	0.385769	0.398729	GOOD
Heart	6.01947	Q64433	CH10	VVLDDKDYFLFR	63.01	6184/14555	2	768.413	64.05	0	0.036314	0.0343799	0.077465	0.0797599	0.165266	0.166282	0.308009	0.321711	0.412426	0.453141	EXCELLENT
Heart	6.02055	P63038	CH60	VGGTSDVEVNEK	74.06	747/4271	2	620.312	27.3182	0	0.009197	0.0115062	0.0496116	0.0443509	0.130657	0.140025	0.266373	0.285206	0.366169	0.38543	BEST
Heart	6.02025	P63038	CH60	TVIIEQSWGSPK	70.34	1056/4421	2	675.872	50.133	0	0.00930626	0.00894535	0.0471262	0.0447828	0.131871	0.133634	0.285544	0.280421	0.368283	0.380771	BEST
Heart	6.02012	P63038	CH60	NAGVEGSLIVEK	35.44	1627/7417	2	611.343	43.1039	0	0.00289768	0.00611047	0.0417838	0.0384358	0.121054	0.120231	0.255784	0.255778	0.344271	0.352484	FAIR
Heart	6.02063	P63038	CH60	CEFQDAYVLLSEK	60.26	1714/7425	2	804.39	65.5793	0	0.0360399	0.0229878	0.0853764	0.0697727	0.195652	0.192075	0.31865	0.313462	0.400504	0.420924	EXCELLENT
Heart	6.02177	P63038	CH60	IQEITEQLDITTSEYEK	98.76	4304/14992	2	1023.52	59.2471	0	0.00990024	0.00828725	0.0297088	0.0320748	0.104934	0.100732	0.218423	0.248087	0.30305	0.325511	BEST
Heart	6.02094	P63038	CH60	GYISPYFINTSK	46	4410/14391	2	698.366	57.4074	0	0.107964	0.0160665	0.0788359	0.100054	0.12671	0.128809	0.272919	0.269592	0.357416	0.360846	GOOD
Heart	6.01866	P63038	CH60	KPLVIIAEDVDGEALSTLVLNR	84.23	10825/28869	3	791.122	78.6803	0	0.0433324	0.0216624	0.0301037	0.0344064	0.0810803	0.092055	0.220561	0.242654	0.326964	0.338866	BEST
Heart	6.02111	Q9CRB9	CHCH3	VAEELALEQAK	30.16	13008/50898	2	603.838	41.8778	0	0.130995	0.0409817	0.0269522	0.0597334	0.0719167	0.079645	0.2388	0.231601	0.298689	0.329193	FAIR
Heart	6.02038	Q91WS0	CISD1	HNEETGDNVGPLIIK	75.93	22176/53913	2	821.431	45.3241	0	0.0189245	0	0.0164202	0.0351621	0.140561	0.187891	0.280324	0.309773	0.377755	0.383198	BEST
Heart	6.01885	Q91WS0	CISD1	VVHAFDMEDLGDK	50.23	31897/85958	2	741.355	49.8481	0	0.0669843	0.0821727	0.090873	0.108764	0.107098	0.129085	0.264335	0.282662	0.29112	0.349329	GOOD
Heart	6.02062	Q9CZU6	CISY	IVPNILLEQGK	46.01	996/5497	2	615.382	56.1966	0	0.0080005	0.0102116	0.0475728	0.0425991	0.129768	0.135149	0.270972	0.278978	0.362745	0.372766	GOOD
Heart	6.021	Q68FD5	CLH	RPLIDQVVQTALSETQDPEEVSVTVK	66.65	13539/30241	3	963.183	76.8995	0	0.0125345	0.0235793	0.109033	0.106812	0.288852	0.270802	0.399935	0.411321	0.428134	0.455298	EXCELLENT
Heart	6.01927	Q68FD5	CLH	YIQAACK	29.23	18427/36541	2	430.225	21.8633	0	0.0231418	0.112263	0.0607463	0.176099	0.279475	0.256819	0.416292	0.318903	0.474948	0.437401	FAIR
Heart	6.02107	Q68FD5	CLH	DAMQYASESK	28.05	19486/46579	2	568.256	31.8013	0	0.00843302	0.00105159	0.0455388	0.0697735	0.269449	0.289312	0.3939	0.356768	0.462209	0.468469	FAIR
Heart	6.02226	Q68FD5	CLH	LPVVIGGLLDVDCSEDVIK	66.73	25785/58157	2	1024.06	78.6038	0	0.00347443	0.00014156	0.0181726	0.0194499	0.121627	0.19756	0.427621	0.404827	0.482094	0.425561	EXCELLENT
Heart	6.02102	Q68FD5	CLH	AFMTADLPNELIELLEK	41.11	31151/49649	2	977.022	94.2562	0	0.0127976	0.0248098	0.126613	0.129332	0.289655	0.290385	0.4138	0.399234	0.445727	0.423453	GOOD
Heart	6.02577	Q9QYB1	CLIC4	LDEYLNSPLPDEIDENSMEDIK	49.96	32423/56770	2	1293.1	69.0798	0	0.0147861	0.0166471	0.154566	0.124637	0.294899	0.280349	0.357556	0.374386	0.379724	0.374709	GOOD
Heart	6.02008	Q9QYB1	CLIC4	DEFTNTCPSDK	38.35	29629/61980	2	660.28	31.5205	0	0.00245706	0.011196	0.179239	0.113757	0.263361	0.318059	0.364537	0.398251	0.473505	0.43388	FAIR
Heart	6.02189	Q8R4N0	CLYBL	VDCAVLDCEDGVAENK	57.78	8622/35777	2	900.398	44.4319	0	0.00223649	0.00422753	0.0153278	0.0223963	0.109421	0.146163	0.24736	0.282988	0.361983	0.381507	EXCELLENT
Heart	6.02003	Q8R4N0	CLYBL	IQWAEELIAAFK	48.08	10023/30614	2	712.898	84.3855	0	0.00133194	0.00399917	0.0415378	0.0375227	0.12099	0.124899	0.21722	0.278184	0.320254	0.335229	GOOD
Heart	6.02113	Q8R4N0	CLYBL	EHQQLGK	30.26	12107/52284	2	423.233	13.9909	0	0.0267427	0.0209739	0.0333257	0.0435532	0.152025	0.138048	0.343996	0.265308	0.386586	0.379435	FAIR
Heart	6.02119	P18760	COF1	HELQANCYEEVKDR	50.4	13328/29669	3	599.616	30.6648	0	0.166235	0.113429	0.186214	0.209807	0.35493	0.342079	0.423893	0.420827	0.488783	0.492681	GOOD
Heart	6.02047	P45591	COF2	HEWQVNGLDDIKDR	33.37	7687/17169	3	577.624	45.5022	0	0.0605643	0.0739211	0.157712	0.129096	0.245044	0.241566	0.392079	0.334358	0.448935	0.463538	FAIR
Heart	6.01899	Q8R1S0	COQ6	ILLLEAGPK	28.58	7934/24562	2	480.315	53.228	0	0.00144525	0.00286375	0.0289309	0.0327202	0.139614	0.118447	0.356924	0.308149	0.389696	0.393957	FAIR
Heart	6.01912	P97478	COQ7	VRPTVLMPLWNVAGFALGAGTALLGK	65.44	3974/9686	3	886.846	99.0361	0	0.015193	0.0214973	0.0499403	0.0684383	0.16604	0.175798	0.355151	0.319588	0.409468	0.423759	EXCELLENT
Heart	6.01931	Q8K1Z0	COQ9	INDAMNMGHTAK	77.13	13987/31221	2	654.811	27.7041	0	0.00823599	0	0.0577201	0.00719897	0.14305	0.155822	0.29668	0.0652921	0.310442	0.311121	BEST
Heart	6.0189	P00405	COX2	MLISSEDVLHSWAVPSLGLK	36.74	1658/5489	3	730.064	76.2579	0	0.0349995	0.0208472	0.0563965	0.0562366	0.14577	0.142883	0.284518	0.292548	0.379306	0.377286	FAIR
Heart	6.02005	P00416	COX3	EGTYQGHHTPIVQK	30.68	39337/83802	2	800.913	25.7313	0	0.0276093	0.00368477	0.0103373	0.01651	0.107505	0.0699876	0.240666	0.0159728	0.354292	0.0144793	FAIR
Heart	6.02016	P19783	COX41	AHGSVVK	31.47	4886/12254	2	352.213	12.9746	0	0.0199083	0.0143456	0.0576832	0.0530009	0.162794	0.153145	0.309421	0.304502	0.383844	0.399814	FAIR
Heart	6.01998	P12787	COX5A	GMNTLVGYDLVPEPK	50.51	2382/8585	2	819.929	64.2594	0	0.119701	0.0525286	0.072059	0.0807217	0.161237	0.165834	0.300768	0.291857	0.382186	0.394684	GOOD
Heart	6.02048	P17665	COX7C	SHYEEGPGK	44.9	3919/10662	2	505.238	16.9513	0	0.00331981	0.00917568	0.0527471	0.0394555	0.146996	0.146955	0.280358	0.282402	0.35236	0.384449	GOOD
Heart	6.01784	Q64010	CRK	IGDQEFDSLPALLEFYK	60.51	39299/67266	2	996.01	85.9512	0	0.028749	0.0235792	0.0420481	0.0346557	0.166829	0.124185	0.317107	0.29257	0.406986	0.371999	EXCELLENT
Heart	6.01938	P50462	CSRP3	ALDSTTVAAHESEIYCK	36.54	1785/6394	3	634.307	42.3843	0	0.0376734	0.0507435	0.119421	0.108022	0.264871	0.246204	0.384503	0.387603	0.455241	0.456009	FAIR
Heart	6.02035	P50462	CSRP3	ALDSTTVAAHESEIYCK	98.13	9547/28355	2	950.957	42.3843	0	0.0210298	0.0142315	0.0811463	0.0848991	0.257766	0.233029	0.388499	0.367638	0.445523	0.430049	BEST
Heart	6.02031	Q9D0M3	CY1	HLVGVCYTEEEAK	69.13	12648/41002	2	770.874	36.7858	0	0.00683674	0.00242145	0.0246392	0.018502	0.0857493	0.0929118	0.247401	0.212962	0.364992	0.34855	EXCELLENT
Heart	6.01963	P62897	CYC	TGQAAGFSYTDANK	91.84	1116/4615	2	718.841	36.5008	0	0.0488839	0.0363405	0.0686502	0.0659799	0.145982	0.136883	0.28075	0.29018	0.363764	0.37783	BEST
Heart	6.02003	P62897	CYC	GITWGEDTLMEYLENPK	106.8	7699/36288	2	1001.48	80.8448	0	0.0086844	0.0204928	0.0621522	0.0602198	0.122392	0.122189	0.259894	0.266013	0.349295	0.354171	BEST
Heart	6.02019	Q9CQ62	DECR	VAFITGGGTGLGK	44.7	1655/6878	2	592.343	49.4288	0	0.00190054	0.00338075	0.039654	0.0331607	0.12789	0.132274	0.27556	0.260249	0.362112	0.357621	GOOD
Heart	6.0212	Q9R0P5	DEST	YALYDASFETK	48.89	9269/18985	2	657.322	53.6053	0	0.0273802	0.0412051	0.117932	0.1215	0.22765	0.223175	0.327781	0.309102	0.422721	0.392979	GOOD
Heart	6.01985	P26443	DHE3	IIAEGANGPTTPEADKIFLER	56.35	4194/15500	3	750.069	55.4434	0	0.00404772	0.00458687	0.0359594	0.0461652	0.137234	0.132118	0.293137	0.275967	0.376916	0.371063	EXCELLENT
Heart	6.01814	P26443	DHE3	CVGVGESDGSIWNPDGIDPK	59.02	6556/22875	2	1054.49	60.7289	0	0.0187546	0.00410183	0.0317861	0.0420729	0.131538	0.13974	0.266746	0.286669	0.368194	0.386363	EXCELLENT
Heart	6.0163	P26443	DHE3	VYEGSILEADCDILIPAASEK	77.59	6707/28165	2	1150.08	70.9043	0	0.0356473	0.0149275	0.0238249	0.0258413	0.118221	0.0983994	0.25946	0.261546	0.335901	0.337832	BEST
Heart	6.01891	Q8K2B3	DHSA	ANAGEESVMNLDK	99.61	2458/8595	2	692.329	42.1129	0	0.202027	0.10951	0.140046	0.139146	0.243573	0.220424	0.35342	0.354028	0.434683	0.440884	BEST
Heart	6.01737	Q8K2B3	DHSA	AAFGLSEAGFNTACLTK	82.22	3565/11183	2	882.439	63.209	0	0.0859471	0.0919637	0.113749	0.159468	0.224856	0.225309	0.368751	0.370625	0.445676	0.442677	BEST
Heart	6.02044	O08749	DLDH	IDVSVEAASGGK	90.11	606/3410	2	569.807	38.2638	0	0.0228587	0.0212731	0.0468555	0.0459806	0.122008	0.125058	0.259821	0.268478	0.354951	0.349136	BEST
Heart	6.01994	O08749	DLDH	TNADTDGMVK	37.37	892/4382	2	529.25	25.3071	0	0.0232316	0.0402526	0.0587168	0.0505681	0.125334	0.131885	0.270362	0.274098	0.356324	0.367391	FAIR
Heart	6.01941	O08749	DLDH	NETLGGTCLNVGCIPSK	120.3	1172/4675	2	913.447	52.7877	0	0.0255658	0.0196953	0.0514127	0.0544265	0.133993	0.130867	0.270957	0.282535	0.361177	0.363174	BEST
Heart	6.02048	O08749	DLDH	NQVTATK	35.83	2250/9827	2	384.221	14.4127	0	0.00998759	0.0098508	0.0476983	0.039946	0.115931	0.11971	0.261674	0.216081	0.346923	0.305851	FAIR
Heart	6.01849	Q8K1M6	DNM1L	VFSPNVVNLTLVDLPGMTK	61.21	30186/58952	2	1025.57	80.4275	0	0.00419359	0.00154649	0.0374948	0.0508976	0.190551	0.231086	0.389976	0.402459	0.446169	0.462468	EXCELLENT
Heart	6.02216	Q99KK7	DPP3	LASVLNTDPALDSELTSK	96.65	26931/58937	2	940.502	60.719	0	0	0	0.0105126	0.0239257	0.135715	0.111488	0.302262	0.328996	0.383533	0.465681	BEST
Heart	6.02007	O08553	DPYL2	GLYDGPVCEVSVTPK	77.38	12069/23659	2	813.911	53.228	0	0.108696	0.0420957	0.117466	0.122521	0.271338	0.265815	0.402514	0.386177	0.467992	0.461262	BEST
Heart	6.02003	O08553	DPYL2	SITIANQTNCPLYVTK	66.78	17345/29895	2	914.983	51.368	0	0.00798063	0.0200696	0.142457	0.113113	0.285326	0.244422	0.402841	0.408963	0.471465	0.402484	EXCELLENT
Heart	6.01904	O08553	DPYL2	FQMPDQGMTSADDFFQGTK	109.02	31477/61861	2	1078.97	67.9001	0	0.0020725	0.00680432	0.0499119	0.0769869	0.213568	0.150019	0.380784	0.296628	0.466297	0.452744	BEST
Heart	6.02072	O08553	DPYL2	IVNDDQSFYADIYMEDGLIK	64.09	39006/58176	2	1178.06	74.8725	0	0.0372744	0.0231894	0.20315	0.0237694	0.075041	0.163672	0.396141	0.368955	0.455384	0.381858	EXCELLENT
Heart	6.01964	Q9D0M5	DYL2	NADMSEDMQQDAVDCATQAMEK	38.32	29159/62201	3	832.002	60.2107	0	0.0103995	0.000280686	0.0189912	0.00977238	0.133433	0.210493	0.4088	0.342301	0.481783	0.465415	FAIR
Heart	6.02012	O35459	ECH1	SPVAVQGSK	44.73	2303/4470	2	439.756	20.9625	0	0.105165	0.0960887	0.223775	0.263872	0.349799	0.373739	0.436492	0.437815	0.476246	0.469481	GOOD
Heart	6.02082	Q8BMS1	ECHA	GFYIYQEGSK	40.23	2623/11324	2	599.299	47.5571	0	0.0594928	0.0386986	0.0676872	0.0776485	0.151679	0.16254	0.295924	0.309797	0.386985	0.405124	GOOD
Heart	6.02023	Q8BMS1	ECHA	MGLVDQLVEPLGPGIK	55.36	3434/14735	2	836.476	72.4639	0	0.00155596	0.00774289	0.0523748	0.042272	0.127601	0.142537	0.295845	0.308247	0.351802	0.418647	EXCELLENT
Heart	6.02167	Q8BMS1	ECHA	ALMGLYNGQVLCK	48.8	4395/18624	2	736.889	58.782	0	0.010073	0.00972414	0.0480156	0.0395694	0.125297	0.140737	0.280553	0.293913	0.362017	0.392022	GOOD
Heart	6.02034	Q99JY0	ECHB	DQLLLGPTYATPK	35.93	2629/6749	2	711.901	56.8424	0	0.0466026	0.0263161	0.105407	0.104556	0.238829	0.249849	0.395286	0.381802	0.456026	0.462213	FAIR
Heart	6.01896	Q99JY0	ECHB	IPFLLSGTSYK	33.13	2401/5927	2	616.355	63.1829	0	0.0236199	0.0290304	0.104304	0.11567	0.230488	0.236296	0.339898	0.319722	0.379051	0.380621	FAIR
Heart	6.02121	Q99JY0	ECHB	DNGIRPSSLEQMAK	40.55	16881/41022	2	776.398	44.5462	0	0.00637586	0	0.0267003	0.0419334	0.183608	0.248583	0.375518	0.341268	0.426869	0.36394	GOOD
Heart	6.01995	Q8BH95	ECHM	ESVNAAFEMTLTEGNK	71.65	30616/96122	2	873.92	59.9535	0	0.00232556	0.00999286	0.0226371	0.0122833	0.0275825	0.0329423	0.107997	0.124786	0.276917	0.244336	BEST
Heart	6.01985	P62631	EF1A2	VETGILRPGMVVTFAPVNITTEVK	41.84	1166/2653	3	859.819	72.0049	0	0.0543614	0.05102	0.145575	0.142472	0.315529	0.314284	0.436079	0.438104	0.483367	0.48725	GOOD
Heart	6.01921	P62631	EF1A2	MDSTEPAYSEK	57.19	3014/7771	2	632.279	28.3702	0	0.0302926	0.0333561	0.130039	0.126252	0.294835	0.286095	0.415101	0.411117	0.467596	0.485782	EXCELLENT
Heart	6.02036	P62631	EF1A2	RGNVCGDSK	45.73	7544/13710	2	499.743	12.1069	0	0.0535309	0.0734312	0.169711	0.159881	0.323032	0.32575	0.450233	0.439977	0.487249	0.487901	GOOD
Heart	6.02038	O70251	EF1B	SIQADGLVWGSSK	48.54	14659/36161	2	677.36	54.0543	0	0.291424	0.268451	0.104211	0.143261	0.371001	0.242152	0.421191	0.386155	0.457694	0.416608	GOOD
Heart	6.02022	P58252	EF2	GHVFEESQVAGTPMFVVK	44.63	9958/14706	3	656.672	57.6807	0	0.0469405	0.062298	0.150706	0.153881	0.287562	0.296646	0.421857	0.416308	0.458022	0.4446	GOOD
Heart	6.01673	P58252	EF2	YVEPIEDVPCGNIVGLVGVDQFLVK	34.94	41325/62697	2	1383.23	84.6791	0	0.302677	0.00421392	0.125011	0.0948418	0.227006	0.270878	0.379739	0.379996	0.373454	0.374127	FAIR
Heart	6.02028	Q8K0D5	EFGM	YLEATGQLPVK	28.91	21851/41320	2	612.85	45.804	0	0.0265813	0	0.159768	0.0820261	0.32106	0.303562	0.449201	0.387324	0.454584	0.386643	FAIR
Heart	6.02112	Q8BFR5	EFTU	KYEEIDNAPEER	86.31	22928/60181	2	749.86	29.4599	0	0	0.0123251	0.00737362	0	0.056255	0.0607483	0.32993	0.319821	0.478905	0.374694	BEST
Heart	6.01952	P17182	ENOA	YITPDQLADLYK	48.71	1385/5105	2	723.384	65.6419	0	0.0101992	0.0112887	0.0611232	0.0433241	0.171724	0.179665	0.308385	0.320722	0.370992	0.396036	GOOD
Heart	6.02015	P17182	ENOA	LMIEMDGTENK	46.21	2842/10996	2	643.807	47.0564	0	0.0352083	0.0162305	0.0512965	0.0488902	0.159661	0.158996	0.31616	0.326543	0.394883	0.436717	GOOD
Heart	6.01636	P17182	ENOA	DATNVGDEGGFAPNILENK	79.77	6246/19778	2	983.975	61.2678	0	0.0357861	0.0457424	0.0450673	0.0484959	0.0827415	0.162079	0.282423	0.254617	0.307863	0.489596	BEST
Heart	6.02069	P17182	ENOA	FTASAGIQVVGDDLTVTNPK	101.27	9279/30569	2	1020.04	62.0067	0	0.0235665	0.0159169	0.0336627	0.0335578	0.122561	0.132533	0.286318	0.28366	0.3678	0.350216	BEST
Heart	6.02004	P21550	ENOB	TAIQAAGYPDK	38.07	665/2929	2	570.803	33.2057	0	0.0175836	0.0175007	0.0699797	0.062521	0.189876	0.192915	0.355651	0.338837	0.422494	0.433913	FAIR
Heart	6.02038	P21550	ENOB	DATNVGDEGGFAPNILENNEALELLK	84.51	4339/12861	2	1375.19	82.8343	0	0.00907493	0.0146247	0.0664515	0.0619314	0.17864	0.200526	0.362869	0.32853	0.442101	0.447539	BEST
Heart	6.01866	P21550	ENOB	DATNVGDEGGFAPNILENNEALELLK	72.4	1838/6652	3	917.125	82.8167	0	0.0259838	0.0307522	0.081807	0.0715912	0.200781	0.205056	0.371678	0.353718	0.437739	0.457289	BEST
Heart	6.02016	P21550	ENOB	IEEALGDK	49.18	711/3503	2	440.74	28.1323	0	0.0550557	0.0706285	0.094964	0.122494	0.207416	0.20452	0.376883	0.374045	0.424913	0.453349	GOOD
Heart	6.02023	P21550	ENOB	LAMQEFMILPVGASSFK	61.18	6732/24798	2	937.997	80.3182	0	0.00556706	0.00840833	0.0620759	0.0614505	0.180605	0.172971	0.330145	0.294433	0.386439	0.405832	EXCELLENT
Heart	6.0184	Q9D172	ES1	NLSTFAVDGK	41.86	990/5078	2	529.284	44.066	0	0.0640003	0.0556434	0.088169	0.0892467	0.164017	0.162744	0.308031	0.328436	0.398375	0.389899	GOOD
Heart	6.02002	Q9D172	ES1	GGAEVQIFAPDVPQMHVIDHTK	41.76	5208/16757	3	799.077	59.5165	0	0.00637893	0.00927186	0.0433007	0.042945	0.126626	0.12754	0.291279	0.269744	0.381933	0.396794	GOOD
Heart	6.0201	Q99LC5	ETFA	LGGEVSCLVAGTK	85.14	293/1486	2	648.85	47.4718	0	0.0325615	0.0406713	0.0745522	0.0713873	0.169169	0.161578	0.291202	0.303539	0.392477	0.397634	BEST
Heart	6.01969	Q99LC5	ETFA	TIYAGNALCTVK	47.16	480/1994	2	658.853	44.6982	0	0.0186618	0.0272329	0.0658806	0.0656082	0.167955	0.158319	0.290612	0.301407	0.376559	0.395141	GOOD
Heart	6.01762	Q99LC5	ETFA	GLLPEELTPLILETQK	52.1	743/3178	2	900.526	79.3231	0	0.0128675	0.0154665	0.0599503	0.0673645	0.173387	0.180268	0.318277	0.316902	0.411142	0.413294	GOOD
Heart	6.01956	Q99LC5	ETFA	AAVDAGFVPNDMQVGQTGK	71.47	975/3944	2	955.972	54.3346	0	0.01847	0.0181893	0.0607152	0.0601549	0.160975	0.167949	0.292455	0.301804	0.38293	0.400747	BEST
Heart	6.01749	Q99LC5	ETFA	AAVDAGFVPNDMQVGQTGK	58.81	4211/15922	3	637.65	54.2916	0	0.157714	0.0729506	0.0946854	0.104246	0.16862	0.167217	0.309003	0.307387	0.428669	0.442955	EXCELLENT
Heart	6.02194	Q99LC5	ETFA	SDRPELTGAK	43.69	1223/4503	2	540.293	23.2431	0	0.0107539	0.00890291	0.0427995	0.0510434	0.133184	0.127081	0.249533	0.252698	0.342834	0.348282	GOOD
Heart	6.02018	Q99LC5	ETFA	GTSFEAAATSGGSASSEK	106.93	1834/5777	2	825.881	33.0607	0	0.00770545	0.0144769	0.0470282	0.0432605	0.11654	0.130367	0.27928	0.290344	0.375116	0.393284	BEST
Heart	6.0207	Q99LC5	ETFA	VLVAQHDAYK	32.59	1899/6003	2	575.322	27.2329	0	0.0279414	0.0140215	0.0633357	0.0568294	0.18699	0.158797	0.284998	0.289476	0.386954	0.423867	FAIR
Heart	6.02012	Q99LC5	ETFA	VVPEMTEILK	38.19	531/1951	2	582.836	57.4741	0	0.0122865	0.0242001	0.0669134	0.064493	0.171231	0.169326	0.288881	0.299221	0.380063	0.393925	FAIR
Heart	6.01867	Q99LC5	ETFA	DPEAPIFQVADYGIVADLFK	42.68	10899/26779	3	738.72	97.7641	0	0.0199632	0.0213641	0.0626838	0.0616675	0.154868	0.146433	0.277283	0.302479	0.361761	0.366984	GOOD
Heart	6.02047	Q99LC5	ETFA	DPEAPIFQVADYGIVADLFK	73.93	2471/7388	2	1107.58	97.7586	0	0.00979035	0.00864172	0.0550478	0.0580134	0.157664	0.161685	0.289694	0.296709	0.381746	0.387493	BEST
Heart	6.02125	Q99LC5	ETFA	IVAPELYIAVGISGAIQHLAGMK	51.35	13934/54736	3	786.45	98.8758	0	0.0126369	0.0066904	0.0136925	0.0118033	0.0956437	0.0755348	0.223648	0.210451	0.350173	0.363928	GOOD
Heart	6.01991	Q9DCW4	ETFB	VETTEDLVAK	53.8	331/1757	2	555.803	35.2231	0	0.0243991	0.021407	0.0609582	0.059248	0.141667	0.147953	0.277566	0.270875	0.349477	0.371971	EXCELLENT
Heart	6.02031	Q9DCW4	ETFB	ALVAVK	40.86	4757/11157	2	303.718	29.2389	0	0.00117285	0.00728939	0.0479979	0.0606323	0.145431	0.172034	0.325763	0.34131	0.429819	0.438747	GOOD
Heart	6.02283	Q921G7	ETFD	LTFPGGLLIGCSPGFMNVPK	49.25	33738/86216	2	1056.06	81.0688	0	0.0420183	0.00159883	0.0074567	0.00110289	0.0317187	0.057938	0.158392	0.148272	0.135985	0.209886	GOOD
Heart	6.02224	Q7TPD2	F185A	VQNIECDSCK	39.93	56217/161148	2	629.78	24.2634	0	0.00164101	0.0207446	0.0122743	0.00382502	0.0180631	0.0845289	0.179002	0.181696	0.437563	0.201036	FAIR
Heart	6.02162	Q8CIB5	FERM2	GCEVTPDVNISGQK	52.38	38017/65314	2	755.369	40.8239	0	0.00388969	0.0340346	0.113279	0.0656639	0.205699	0.244665	0.32162	0.289297	0.39669	0.412253	EXCELLENT
Heart	6.02045	P97447	FHL1	AIVAGDQNVEYK	33.78	18399/32750	2	656.846	36.615	0	0.0374458	0.00801773	0.118938	0.114602	0.281913	0.24846	0.281292	0.337764	0.437818	0.464676	FAIR
Heart	6.02014	O70433	FHL2	ENQNFCVPCYEK	43.65	3001/12163	2	797.342	45.8567	0	0.0220887	0.0135539	0.0880338	0.10973	0.283016	0.280791	0.394604	0.39096	0.449229	0.463365	GOOD
Heart	6.0198	O70433	FHL2	ECFVCTACK	37.85	3956/14611	2	590.748	34.1487	0	0.0240347	0.0246026	0.107105	0.123689	0.287826	0.256711	0.394776	0.372087	0.466346	0.46843	FAIR
Heart	6.01901	O70433	FHL2	CQQPIGTK	31.21	4000/12978	2	469.247	20.4754	0	0.0515293	0.0616068	0.154706	0.154176	0.329161	0.29613	0.41588	0.399777	0.474547	0.474491	FAIR
Heart	6.01909	O70433	FHL2	CAGCTNPISGLGGTK	78.94	4680/14566	2	749.858	42.1129	0	0.0312121	0.0300993	0.104385	0.11085	0.268474	0.267008	0.389852	0.360281	0.417892	0.421444	BEST
Heart	6.01956	O70433	FHL2	QYALQCVQCK	34.82	4737/13546	2	652.315	37.678	0	0.015875	0.0260597	0.105664	0.0736995	0.254487	0.259789	0.397821	0.368884	0.415302	0.451447	FAIR
Heart	6.02023	O70433	FHL2	DEFPYCLTCFCDLYAK	60.53	13364/38004	2	1054.45	79.4478	0	0.0109081	0.00555511	0.0669127	0.0688216	0.260145	0.260406	0.389542	0.358509	0.444824	0.473124	EXCELLENT
Heart	6.01947	Q8K0E8	FIBB	YCGLPGEYWLGNDK	40.01	8068/11340	2	839.387	64.0784	0	0.188725	0.192146	0.39602	0.300374	0.397974	0.365662	0.349035	0.411972	0.404036	0.470578	GOOD
Heart	6.02127	Q8VCM7	FIBG	EGFGHLSPTGTTEFWLGNEK	70.08	56372/64857	2	1107.03	64.2426	0	0.0384335	0.0158265	0.133877	0.273825	0.389656	0.375162	0.366777	0.384451	0.466558	0.493378	BEST
Heart	6.02063	Q62446	FKBP3	SEETLDEGPPK	58.61	17423/32820	2	604.294	30.9243	0	0.053333	0.0569367	0.192789	0.186545	0.376148	0.384888	0.443943	0.440109	0.453702	0.467525	EXCELLENT
Heart	6.01954	P97807	FUMH	AADEVAEGK	43.92	672/3668	2	448.227	18.6725	0	0.0179824	0.0169302	0.0581009	0.05397	0.140104	0.143473	0.279476	0.287368	0.3768	0.389402	GOOD
Heart	6.0209	P97807	FUMH	AIEMLGGELGSK	57.3	704/3361	2	605.826	52.9275	0	0.0466088	0.081772	0.0860023	0.0772419	0.152012	0.164473	0.290395	0.299865	0.378951	0.391334	EXCELLENT
Heart	6.01894	P97807	FUMH	SGLGELILPENEPGSSIMPGK	43.86	1285/5774	2	1066.06	70.9664	0	0.0192287	0.0259895	0.074042	0.0524398	0.14643	0.178964	0.319032	0.300962	0.409244	0.452674	GOOD
Heart	6.0188	P97807	FUMH	SGLGELILPENEPGSSIMPGK	35.14	4472/16782	3	711.039	71.0313	0	0.0353338	0.0347523	0.0577853	0.0384095	0.12756	0.126228	0.259805	0.273203	0.362105	0.38595	FAIR
Heart	6.01977	P97807	FUMH	LHDALSAK	28.1	1613/7572	2	430.751	22.3428	0	0.0105271	0.015713	0.056081	0.0541963	0.152684	0.146421	0.292546	0.297694	0.38199	0.397424	FAIR
Heart	6.02025	P97807	FUMH	VAALTGLPFVTAPNK	44.44	2951/11772	2	752.945	66.1688	0	0.00918614	0.0102629	0.0374065	0.0450787	0.118217	0.1273	0.263474	0.265294	0.361163	0.385519	GOOD
Heart	6.02003	P97807	FUMH	LMNESLMLVTALNPHIGYDK	81.09	35561/79014	2	1133.09	72.7611	0	0.000214843	0.000178578	0.0123272	0.00355086	0.0507736	0.05295	0.223672	0.195414	0.331146	0.342559	BEST
Heart	6.01946	P16858	G3P	GAAQNIIPASTGAAK	59.32	85/433	2	688.385	38.7577	0	0.0253674	0.0284608	0.100763	0.0977416	0.241783	0.244868	0.395335	0.391736	0.452614	0.460356	EXCELLENT
Heart	6.019	P16858	G3P	IVSNASCTTNCLAPLAK	121.4	257/709	2	913.465	45.569	0	0.028832	0.0316468	0.101294	0.100269	0.241565	0.244683	0.400321	0.393868	0.456268	0.463526	BEST
Heart	6.0196	P16858	G3P	IVSNASCTTNCLAPLAK	29.68	1723/4111	3	609.313	45.569	0	0.0806525	0.0458587	0.111499	0.116725	0.254159	0.252218	0.399061	0.391005	0.443135	0.471068	FAIR
Heart	6.01978	P16858	G3P	TVDGPSGK	40.97	555/1949	2	383.705	15.4338	0	0.0379277	0.0394727	0.108066	0.10613	0.242273	0.247818	0.395263	0.400038	0.456312	0.462883	GOOD
Heart	6.01869	P16858	G3P	QASEGPLK	32.62	182/752	2	418.234	22.4794	0	0.0261038	0.0314	0.1036	0.0985225	0.242411	0.246824	0.396055	0.383266	0.44704	0.441973	FAIR
Heart	6.0212	P06745	G6PI	TFTTQETITNAETAK	108.65	1279/4159	2	831.421	41.8778	0	0.0416868	0.0410236	0.0979323	0.100099	0.221958	0.238637	0.388911	0.390149	0.456628	0.458245	BEST
Heart	6.02084	P06745	G6PI	ILLANFLAQTEALMK	74	2093/5597	2	841.487	88.8873	0	0.0253709	0.0291218	0.0875623	0.0951818	0.180989	0.225297	0.378887	0.384493	0.440718	0.452886	BEST
Heart	6.02011	P06745	G6PI	FAAYFQQGDMESNGK	72.96	3055/8583	2	849.88	49.5273	0	0.00860165	0.00751086	0.0691468	0.0614522	0.217897	0.22235	0.391792	0.371658	0.456582	0.453765	BEST
Heart	6.02012	P06745	G6PI	VFEGNRPTNSIVFTK	37.93	11391/27624	2	857.965	44.4679	0	0.00187508	0.00409958	0.0409767	0.0722136	0.199857	0.170956	0.377029	0.374347	0.426293	0.447487	FAIR
Heart	6.01684	P06745	G6PI	VKEFGIDPQNMFEFWDWVGGR	35.27	58972/77366	3	855.077	91.607	0	0.201723	0.317673	0.0684289	0.0549446	0.203872	0.206751	0.369539	0.332937	0.385135	0.398693	FAIR
Heart	6.02035	P50396	GDIA	NPYYGGESSSITPLEELYK	67.66	26025/38653	2	1077.02	66.477	0	0.011164	0.00729979	0.048723	0.0282942	0.214853	0.247787	0.484639	0.432084	0.489278	0.488935	EXCELLENT
Heart	6.01838	Q61598	GDIB	VPSTEAEALASSLMGLFEK	87.92	43218/67635	2	993.514	93.1355	0	0.000169096	0.00260959	0.0361132	0.0227897	0.147349	0.116036	0.318702	0.300159	0.409814	0.437719	BEST
Heart	6.02129	Q99PT1	GDIR1	SIQEIQELDKDDESLR	53.24	11696/22432	3	641.992	49.5656	0	0.0737692	0.0667079	0.100386	0.21579	0.202265	0.203633	0.369406	0.338539	0.48163	0.450369	EXCELLENT
Heart	6.02101	Q9CPV4	GLOD4	HEEFEEGCK	62.32	20076/44633	2	585.746	22.3144	0	0.00825234	0.0108574	0.0940226	0.07847	0.276713	0.269913	0.394601	0.411432	0.461014	0.473521	EXCELLENT
Heart	6.02091	Q64516	GLPK	TQSTVENLSK	41.08	30647/71813	2	556.799	26.9494	0	0.0130098	0.0221549	0.049513	0.0127597	0.0902026	0.0640087	0.292253	0.292208	0.374171	0.260456	GOOD
Heart	6.02185	Q3ULJ0	GPD1L	VCIVGSGNWGSAVAK	44.24	8785/17805	2	755.894	52.3153	0	0.133914	0.0556867	0.0984013	0.122321	0.224654	0.227092	0.370859	0.376463	0.447148	0.468265	GOOD
Heart	6.02012	Q3ULJ0	GPD1L	ITVVDDADTVELCGALK	97.29	14773/31134	2	912.972	61.3826	0	0.00881451	0.00412726	0.0261493	0.0524128	0.149931	0.207277	0.36606	0.321839	0.421098	0.414581	BEST
Heart	6.02015	P13707	GPDA	FCETTIGCK	34.84	11465/29049	2	561.257	33.6343	0	0.0137579	0.0188315	0.100088	0.0887364	0.234534	0.236864	0.418899	0.412125	0.477395	0.494651	FAIR
Heart	6.02032	P38647	GRP75	QAVTNPNNTFYATK	101.76	2433/6381	2	787.899	38.7577	0	0.0335617	0.031296	0.132387	0.127143	0.278954	0.294679	0.423024	0.41277	0.463819	0.460502	BEST
Heart	6.02057	P38647	GRP75	VINEPTAAALAYGLDK	64.45	3225/7334	2	826.454	60.4155	0	0.0377594	0.0451677	0.147411	0.149105	0.295057	0.294672	0.423035	0.405119	0.463719	0.470099	EXCELLENT
Heart	6.02009	P38647	GRP75	QAASSLQQASLK	73.66	3356/7184	2	619.346	32.5311	0	0.0533969	0.0416576	0.128661	0.137464	0.280444	0.280701	0.410596	0.426233	0.462281	0.453583	BEST
Heart	6.01958	P38647	GRP75	EQQIVIQSSGGLSK	63.7	5405/17989	2	740.409	41.2388	0	0.0132584	0.0769324	0.104204	0.0794746	0.224682	0.239549	0.374397	0.372366	0.431908	0.429081	EXCELLENT
Heart	6.02029	P38647	GRP75	GAVVGIDLGTTNSCVAVMEGK	102.01	7796/21610	2	1042.53	63.1345	0	0.157651	0.14804	0.0690889	0.06125	0.206758	0.260189	0.38333	0.358389	0.454656	0.421399	BEST
Heart	6.01847	P38647	GRP75	CELSSSVQTDINLPYLTMDASGPK	57.29	10654/23584	3	878.091	72.3775	0	0.0476332	0.0606718	0.130226	0.115186	0.296289	0.287591	0.430935	0.424515	0.458376	0.478394	EXCELLENT
Heart	6.02003	P38647	GRP75	DQLPADECNK	39.01	13276/30924	2	598.272	26.1762	0	0.0131722	0.0201552	0.104196	0.12182	0.274253	0.26995	0.407616	0.411186	0.457845	0.461709	FAIR
Heart	6.01964	P38647	GRP75	ASNGDAWVEAHGK	71.72	14508/35233	2	674.323	29.6021	0	0.0794429	0.0509457	0.12437	0.173447	0.283103	0.316386	0.422149	0.398321	0.480225	0.488273	BEST
Heart	6.02079	P38647	GRP75	SQVFSTAADGQTQVEIK	88.43	16327/39709	2	907.965	47.4149	0	0.00951419	0.00335852	0.0112231	0.0410365	0.164668	0.198608	0.357552	0.333075	0.412309	0.357132	BEST
Heart	6.0194	P38647	GRP75	VEAVNMAEGIIHDTETK	87.66	21350/42031	2	931.967	59.8346	0	0.0134715	0	0.102081	0.0945075	0.226635	0.236841	0.412106	0.408388	0.45595	0.475795	BEST
Heart	6.02137	P48774	GSTM5	HNMCGDTEEEK	46.22	33526/62281	2	678.269	17.4571	0	0	0.0153876	0.0665042	0.0804964	0.230851	0.197161	0.378951	0.395567	0.427506	0.451033	GOOD
Heart	6.02049	Q6ZWY9	H2B1C	HAVSEGTK	54.91	17998/71695	2	417.725	11.9653	0	0.00528346	0.0287181	0.0285097	0.0337747	0.0586725	0.0524696	0.131251	0.126051	0.200923	0.208746	EXCELLENT
Heart	6.01825	P01942	HBA	FLASVSTVLTSK	45.19	3266/13935	2	629.87	57.6238	0	0.00427482	0.00256157	0.0298795	0.0253832	0.0890964	0.0944929	0.269642	0.269482	0.342589	0.40743	GOOD
Heart	6.01863	Q61425	HCDH	LGAGYPMGPFELLDYVGLDTTK	81.89	2955/10852	2	1182.1	92.777	0	0.0661126	0.0766086	0.0921611	0.0835166	0.147011	0.163958	0.30049	0.315195	0.393599	0.415728	BEST
Heart	6.01814	Q61425	HCDH	LGAGYPMGPFELLDYVGLDTTK	50.89	9042/30524	3	788.402	92.7078	0	0.0275494	0.0477025	0.0612936	0.0555288	0.1281	0.136376	0.266933	0.28199	0.365199	0.388299	GOOD
Heart	6.02082	Q61425	HCDH	LKNELFQR	39.23	5956/19297	2	527.312	35.83	0	0.000750197	0.00120883	0.0261917	0.0251327	0.1157	0.109626	0.256375	0.241682	0.353292	0.349821	FAIR
Heart	6.02027	Q61425	HCDH	TPMTSQK	32.12	1874/7793	2	399.71	16.4181	0	0.0137565	0.0116629	0.0410045	0.0436853	0.129373	0.13384	0.273385	0.274672	0.371111	0.387359	FAIR
Heart	6.01807	Q8QZS1	HIBCH	AGIATHFVDSEK	60.25	13434/40197	2	640.83	37.1584	0	0.0329828	0.0402623	0.071833	0.0386699	0.168178	0.143164	0.306852	0.319926	0.374782	0.400727	EXCELLENT
Heart	6.02038	P70349	HINT1	AQVAQPGGDTIFGK	45.3	1140/4083	2	697.872	45.8399	0	0.0159555	0.0103309	0.0644212	0.0581386	0.202204	0.199822	0.362719	0.344524	0.424868	0.425928	GOOD
Heart	6.02321	Q8VEK3	HNRPU	EKPYFPIPEDCTFIQNVPLEDR	48.04	12659/27067	3	905.115	70.5459	0	0.0892308	0.0562639	0.196901	0.111151	0.278346	0.227446	0.339538	0.375501	0.372113	0.463223	GOOD
Heart	6.02187	Q8VEK3	HNRPU	TCNCETEDYGEK	56.19	38095/77226	2	756.291	24.5562	0	0	0	0.122023	0.0949206	0.371937	0.334554	0.486876	0.406081	0.484827	0.431831	EXCELLENT
Heart	6.01797	Q8R0N6	HOT	AANLYASSPHSEFLDYVNAPIGK	49.51	12132/23227	3	824.082	62.8879	0	0.0755192	0.106923	0.0827989	0.090059	0.243986	0.251435	0.370504	0.390104	0.392484	0.428846	GOOD
Heart	6.01958	P07901	HS90A	NPDDITNEEYGEFYK	82.03	8883/20250	2	920.404	54.4274	0	0.0294987	0.0389016	0.123867	0.155225	0.341468	0.327972	0.44574	0.432365	0.460519	0.492858	BEST
Heart	6.01912	P11499	HS90B	NPDDITQEEYGEFYK	92.74	3549/6649	2	927.412	55.1249	0	0.063626	0.0730463	0.199033	0.201445	0.363368	0.378472	0.438348	0.434546	0.482991	0.486283	BEST
Heart	6.01919	P11499	HS90B	GFEVVYMTEPIDEYCVQQLK	36.66	11135/20369	3	818.727	73.2793	0	0.123082	0.047679	0.168034	0.187222	0.36159	0.342242	0.446321	0.453549	0.483939	0.492288	FAIR
Heart	6.02286	P11499	HS90B	SLTNDWEDHLAVK	60.3	12889/22262	2	767.387	52.3797	0	0.0171555	0.0535112	0.174909	0.150635	0.304111	0.288003	0.349037	0.294849	0.369263	0.366316	EXCELLENT
Heart	6.01975	P11499	HS90B	DNSTMGYMMAK	28.85	9082/16081	2	627.767	46.5228	0	0.0291338	0.0476029	0.165707	0.195909	0.316885	0.354631	0.440757	0.428239	0.476541	0.495228	FAIR
Heart	6.02017	Q2TPA8	HSDL2	DEQQINSAVEK	50.15	2173/7758	2	633.817	29.9539	0	0.059945	0.055709	0.0488691	0.0376336	0.186879	0.174242	0.337205	0.37896	0.423476	0.440574	GOOD
Heart	6.02009	Q2TPA8	HSDL2	SFTGNFIIDENILK	33.09	3557/12808	2	808.935	73.1911	0	0.00953327	0.00722495	0.0600581	0.0495668	0.155487	0.170793	0.325873	0.330337	0.40837	0.41531	FAIR
Heart	6.02053	Q2TPA8	HSDL2	FGGIDILVNNASAISLTNTLDTPTKR	68.75	11944/33529	3	913.166	75.7101	0	0.0338063	0.0118294	0.0456514	0.0272065	0.139225	0.158881	0.339835	0.334442	0.408031	0.446828	EXCELLENT
Heart	6.01777	Q2TPA8	HSDL2	FGGIDILVNNASAISLTNTLDTPTK	102.96	31160/85325	2	1291.2	81.0688	0	0.00315964	0.00191303	0.0057627	0.0011487	0.0868606	0.106495	0.240681	0.256716	0.387106	0.393416	BEST
Heart	6.02067	P63017	HSP7C	NQVAMNPTNTVFDAK	84.72	2151/5241	2	828.411	49.6155	0	0.0392615	0.0269769	0.129696	0.118733	0.287458	0.292705	0.413665	0.411849	0.461867	0.46736	BEST
Heart	6.02003	P63017	HSP7C	DISENKR	35.82	3772/8001	2	434.235	14.3568	0	0.0357999	0.0343681	0.135584	0.12205	0.298893	0.29689	0.424742	0.442556	0.479382	0.47937	FAIR
Heart	6.02089	P63017	HSP7C	MVQEAEK	32.78	4391/8863	2	420.715	17.8516	0	0.0886377	0.0981684	0.157762	0.146603	0.303838	0.305897	0.42222	0.432094	0.468396	0.478659	FAIR
Heart	6.02077	P63017	HSP7C	FDDAVVQSDMK	43.12	5654/15944	2	630.797	43.1897	0	0.0571578	0.0353348	0.120363	0.116414	0.281226	0.299737	0.402452	0.415021	0.45837	0.474346	GOOD
Heart	6.02105	P63017	HSP7C	SINPDEAVAYGAAVQAAILSGDK	49.8	6580/15535	3	756.061	79.5001	0	0.0583263	0.0582445	0.14693	0.151648	0.286951	0.293374	0.417821	0.429581	0.462439	0.450331	GOOD
Heart	6.02179	P63017	HSP7C	SINPDEAVAYGAAVQAAILSGDK	98.6	7187/19680	2	1133.59	79.4739	0	0.0184356	0.0152399	0.111624	0.103035	0.27674	0.276251	0.395237	0.399423	0.429857	0.42838	BEST
Heart	6.02203	P34914	HYES	SIPVFNYQLYFQEPGVAEAELEK	46.28	28429/58437	2	1339.18	80.5465	0	0.00327509	0.0100216	0.0276271	0.0484404	0.17008	0.196387	0.304165	0.320434	0.429278	0.394046	GOOD
Heart	6.01852	Q9D6R2	IDH3A	SNVTAVHK	47.09	427/2169	2	431.247	15.8659	0	0.0331054	0.0197511	0.0656445	0.0535624	0.14288	0.148076	0.286413	0.277858	0.378699	0.382555	GOOD
Heart	6.01866	Q9D6R2	IDH3A	ENTEGEYSGIEHVIVDGVVQSIK	59.97	458/2673	3	836.757	74.9113	0	0.0347581	0.0455707	0.0795274	0.0719186	0.15925	0.15596	0.299746	0.295684	0.383677	0.399318	EXCELLENT
Heart	6.01897	Q9D6R2	IDH3A	ENTEGEYSGIEHVIVDGVVQSIK	90.67	6094/26161	2	1254.63	74.9113	0	0.0049746	0.0181249	0.0209171	0.0237347	0.117994	0.118449	0.26687	0.280294	0.360851	0.374473	BEST
Heart	6.01989	Q9D6R2	IDH3A	NVTAIQGPGGK	42.22	604/4145	2	524.298	29.3769	0	0.0415741	0.0874138	0.121475	0.0825093	0.162112	0.176527	0.292	0.306367	0.370915	0.374311	GOOD
Heart	6.0199	Q9D6R2	IDH3A	LITEEASKR	54.53	2835/9943	2	526.806	23.322	0	0.00141329	0.00527142	0.0699015	0.0472231	0.143555	0.138511	0.281376	0.303066	0.380098	0.388225	EXCELLENT
Heart	6.0208	Q9D6R2	IDH3A	TFDLYANVRPCVSIEGYK	59.03	20427/59716	2	1069.54	62.1779	0	0	0.00451207	0	0.0238206	0.0713862	0.113079	0.210181	0.186129	0.293164	0.300841	EXCELLENT
Heart	6.02118	Q9D6R2	IDH3A	EVAENCK	28.73	4274/16273	2	428.203	13.9834	0	0.0267121	0.0197604	0.0414547	0.0458257	0.114003	0.133301	0.259184	0.23362	0.369749	0.38047	FAIR
Heart	6.01929	P70404	IDH3G	ENTEGEYSSLEHESVAGVVESLK	64.29	1738/5720	3	833.732	64.0141	0	0.0267726	0.0252348	0.0877389	0.0817118	0.200867	0.213198	0.33675	0.354354	0.422087	0.451981	EXCELLENT
Heart	6.01755	P70404	IDH3G	ENTEGEYSSLEHESVAGVVESLK	101.72	16125/42169	2	1250.1	64.0141	0	0	0	0.0214957	0.0261486	0.156351	0.18151	0.307186	0.308685	0.395503	0.414657	BEST
Heart	6.02006	P70404	IDH3G	VTAVHK	35.2	5385/13855	2	330.71	12.9746	0	0.0197016	0.027874	0.0820157	0.082313	0.21827	0.217507	0.361438	0.367938	0.453398	0.461768	FAIR
Heart	6.01921	O88844	IDHC	LDNNTELSFFAK	54.61	6356/17997	2	702.859	61.1698	0	0.071744	0.0461229	0.119388	0.106987	0.235081	0.219995	0.375687	0.413962	0.435083	0.290748	EXCELLENT
Heart	6.02104	P54071	IDHP	DQTNDQVTIDSALATQK	134.3	266/2037	2	927.463	50.7172	0	0.0126893	0.0140951	0.0512679	0.0497313	0.149629	0.148232	0.282586	0.28612	0.383342	0.397782	BEST
Heart	6.02039	P54071	IDHP	GKLDGNQDLIR	60.52	326/2140	2	617.846	34.0055	0	0.00806973	0.00945618	0.0472634	0.0445588	0.133672	0.133504	0.258691	0.279376	0.363883	0.369425	EXCELLENT
Heart	6.02028	P54071	IDHP	DLAGCIHGLSNVK	71.81	521/3327	2	695.366	49.6723	0	0.00837007	0.00946472	0.0452357	0.0398094	0.129231	0.13567	0.276082	0.283107	0.36506	0.370531	BEST
Heart	6.02021	P54071	IDHP	VEKPVVEMDGDEMTR	57.08	1068/3331	3	580.946	41.023	0	0.0537061	0.0683991	0.0982867	0.0953276	0.164013	0.178109	0.266025	0.29165	0.364092	0.341193	EXCELLENT
Heart	6.0201	P54071	IDHP	VEKPVVEMDGDEMTR	88.72	6294/25938	2	870.916	41.0752	0	0.00214637	0.00336999	0.021641	0.0178439	0.103938	0.11001	0.249995	0.253597	0.330662	0.378558	BEST
Heart	6.0204	P54071	IDHP	LNEHFLNTTDFLDTIK	81.24	1107/4510	2	963.999	68.5631	0	0.0142613	0.0137478	0.0547317	0.0482923	0.13562	0.133731	0.280398	0.290172	0.367532	0.373176	BEST
Heart	6.02003	P54071	IDHP	LVPGWTKPITIGR	57.71	1219/4120	2	722.443	53.8118	0	0.00933816	0.00728379	0.0634379	0.0438468	0.140471	0.14906	0.271876	0.28646	0.358752	0.378583	EXCELLENT
Heart	6.02001	P54071	IDHP	HAHGDQYK	38.63	1950/7774	2	481.233	12.3505	0	0.00901778	0.0085815	0.0479767	0.0413732	0.133083	0.132706	0.275212	0.279208	0.357082	0.374437	FAIR
Heart	6.0211	P10630	IF4A2	GYDVIAQAQSGTGK	64.09	10634/23884	2	700.859	41.3525	0	0.0130783	0.0163142	0.120186	0.113278	0.197905	0.241507	0.311131	0.268384	0.323192	0.391239	EXCELLENT
Heart	6.02135	Q9D819	IPYR	GISCMNTTVSESPFK	66.89	31957/42089	2	832.392	51.368	0	0.00635275	0.0303387	0.0994934	0.0701687	0.294365	0.310878	0.424622	0.41294	0.491357	0.427155	EXCELLENT
Heart	6.01964	Q91VM9	IPYR2	MEIATEEPLNPIK	68.78	3849/16754	2	745.897	54.5701	0	0.0315382	0.0238858	0.0393152	0.0536464	0.127318	0.109041	0.237587	0.258994	0.357578	0.351328	EXCELLENT
Heart	6.01917	Q9JHI5	IVD	AQEIDQTNDFK	50.51	1277/6157	2	657.817	33.8385	0	0.0280041	0.0147853	0.0566212	0.0697385	0.178282	0.157703	0.301751	0.312772	0.378181	0.352978	GOOD
Heart	6.01996	Q9JHI5	IVD	GSNTCELVFEDCK	91.97	3864/15836	2	782.84	47.4718	0	0.00549306	0.00732408	0.033821	0.0414554	0.176885	0.136879	0.319657	0.313741	0.403012	0.37485	BEST
Heart	6.02025	P47857	K6PF	ITAEEATK	38.9	2496/6134	2	434.74	21.198	0	0.0524992	0.0561891	0.170482	0.181142	0.316123	0.264921	0.404659	0.353844	0.440741	0.433655	FAIR
Heart	6.01804	P47857	K6PF	NLEQISANITK	58.23	3215/8112	2	618.847	47.1515	0	0.0360866	0.0962418	0.203773	0.178113	0.336341	0.361777	0.457474	0.427956	0.458249	0.475922	EXCELLENT
Heart	6.01935	P47857	K6PF	SEWSDLLNDLQK	32.74	3583/8053	2	727.367	75.7316	0	0.0674032	0.0615259	0.189229	0.190186	0.355685	0.351658	0.438574	0.442113	0.475469	0.485017	FAIR
Heart	6.02078	P47857	K6PF	GQIEEAGWSYVGGWTGQGGSK	107.68	4953/9263	2	1080.51	64.4242	0	0.0176989	0.0263354	0.148333	0.161952	0.357054	0.373389	0.443263	0.422069	0.468318	0.47755	BEST
Heart	6.02072	P47857	K6PF	VLVVHDGFEGLAK	30.8	9935/28043	2	695.395	49.4433	0	0.00359193	0	0.031458	0.0404001	0.0490303	0.09982	0.216927	0.14243	0.205959	0.385553	FAIR
Heart	6.02059	P47857	K6PF	LNIIIVAEGAIDK	32.16	11008/19325	2	687.919	73.1207	0	0.0300296	0.0280751	0.148898	0.144807	0.326128	0.311149	0.428039	0.424062	0.45117	0.466841	FAIR
Heart	6.02061	P47857	K6PF	CNENYTTDFIFNLYSEEGK	84.64	11609/21966	2	1175.52	76.7746	0	0.0329969	0.0532447	0.18193	0.16409	0.338633	0.363556	0.461045	0.454433	0.47096	0.495159	BEST
Heart	6.02036	Q9R0Y5	KAD1	IIFVVGGPGSGK	41.49	913/2511	2	568.843	53.228	0	0.0160706	0.018411	0.0745769	0.0664426	0.19669	0.202287	0.357579	0.360749	0.432317	0.449481	GOOD
Heart	6.02132	Q9R0Y5	KAD1	VDDNEETIK	46.77	2002/6838	2	534.762	24.9371	0	0.0207178	0.0221988	0.0573026	0.059664	0.154227	0.171521	0.291272	0.286875	0.358046	0.353127	GOOD
Heart	6.01853	Q9WTP7	KAD3	TLPQAEALDK	48.26	1491/5199	2	546.306	37.8091	0	0.0214841	0.0423362	0.0902494	0.0899922	0.179956	0.181406	0.276132	0.263274	0.36766	0.338677	GOOD
Heart	6.02034	Q9WTP7	KAD3	AYEAQTEPVLQYYQK	51.92	5201/15275	2	918.96	52.0067	0	0.00879931	0.00890036	0.0706835	0.0714641	0.191482	0.212041	0.34196	0.338749	0.442353	0.455865	GOOD
Heart	6.02064	Q9WTP7	KAD3	VPETTQK	33.1	8617/24499	2	404.73	15.697	0	0.00549149	0.0246382	0.0587447	0.0452331	0.10268	0.158844	0.211053	0.189984	0.386364	0.248868	FAIR
Heart	6.02123	Q71RI9	KAT3	IEGLDSNVWVEFTK	29.43	21889/58770	2	821.926	72.9497	0	0.0485565	0.0339483	0.00806274	0.0239294	0.104222	0.0815962	0.17042	0.219765	0.283036	0.321154	FAIR
Heart	6.01996	Q6PHZ2	KCC2D	AGAYDFPSPEWDTVTPEAK	59.33	38547/88586	2	1043.99	65.1391	0	0.0743291	0.113102	0.019626	0.0610109	0.135219	0.140824	0.319524	0.320742	0.199806	0.365679	EXCELLENT
Heart	6.01989	Q04447	KCRB	FCTGLTQIETLFK	48.23	10152/22248	2	782.413	76.2365	0	0.0204643	0.020833	0.0825772	0.0993004	0.297927	0.217758	0.375194	0.357142	0.427338	0.422076	GOOD
Heart	6.02028	Q04447	KCRB	PFSNSHNTQK	40.71	34590/68290	2	583.289	15.5327	0	0.00424405	0.0913197	0.100232	0.0951223	0.248013	0.329148	0.416593	0.368648	0.454654	0.457724	GOOD
Heart	6.02051	Q04447	KCRB	HGGYQPSDEHK	39.73	50763/101659	2	630.789	15.9629	0	0.000430445	0.00677773	0.0620793	0.0535463	0.116651	0.163159	0.345372	0.333156	0.464064	0.447988	FAIR
Heart	6.02057	P07310	KCRM	LSVEALNSLTGEFK	72.03	221/912	2	757.414	68.4732	0	0.0157326	0.0139119	0.0708919	0.0628537	0.140854	0.177674	0.340002	0.315786	0.392058	0.414233	BEST
Heart	6.02133	P07310	KCRM	LGSSEVEQVQLVVDGVK	106.25	20245/54410	2	896.494	56.7571	0	0	0	0	0.00573408	0.0828203	0.0895953	0.255756	0.262234	0.25347	0.374225	BEST
Heart	6.01834	P07310	KCRM	LGSSEVEQVQLVVDGVK	111.44	294/1864	2	896.493	63.1568	0	0.0403006	0.052482	0.0862289	0.0704807	0.167039	0.208591	0.356034	0.325835	0.398923	0.434256	BEST
Heart	6.02043	P07310	KCRM	TDLNHENLK	31.39	944/3721	2	545.286	24.0951	0	0.0156271	0.0151772	0.0680644	0.0642261	0.159427	0.181775	0.336012	0.318035	0.387422	0.416941	FAIR
Heart	6.02057	P07310	KCRM	HNNHMAK	31.75	5848/15761	2	429.211	11.3396	0	0.0116079	0.015605	0.0673566	0.062175	0.166785	0.178794	0.345949	0.325598	0.398403	0.426711	FAIR
Heart	6.01946	Q6P8J7	KCRS	HPTDLDASK	63.16	617/2167	2	495.253	18.7898	0	0.037288	0.0381364	0.105726	0.0941362	0.218103	0.240261	0.369054	0.374911	0.437202	0.444038	EXCELLENT
Heart	6.02204	Q6P8J7	KCRS	EVENVAITALEGLK	83.51	643/2423	2	746.422	68.9044	0	0.0108083	0.0189759	0.0844177	0.0777376	0.204554	0.213578	0.346335	0.330264	0.34192	0.316726	BEST
Heart	6.02011	Q6P8J7	KCRS	EVENVAITALEGLK	39.21	3054/9066	3	497.951	68.9044	0	0.0055658	0.0164047	0.0903024	0.0820786	0.215663	0.233674	0.38729	0.385509	0.437501	0.446901	FAIR
Heart	6.02167	Q6P8J7	KCRS	HNNCMAECLTPTIYAK	83.64	8792/26119	2	964.942	47.7375	0	0.00686673	0.00575212	0.0665921	0.0410046	0.186007	0.202597	0.365353	0.34519	0.485986	0.472471	BEST
Heart	6.01872	Q6P8J7	KCRS	TVGMVAGDEESYEVFADLFDPVIK	56.45	7618/17499	3	879.762	92.2813	0	0.0557381	0.0646678	0.0879156	0.075625	0.202313	0.216954	0.338741	0.35876	0.422619	0.441003	EXCELLENT
Heart	6.0194	Q6P8J7	KCRS	TVGMVAGDEESYEVFADLFDPVIK	78.53	7569/18792	2	1319.14	92.2945	0	0.0192072	0.0204751	0.0772133	0.0672118	0.194397	0.21026	0.343847	0.35531	0.411847	0.425292	BEST
Heart	6.02019	Q61768	KINH	SAEVDSDDTGGSAAQK	101.43	48585/130514	2	772.346	21.2265	0	0.0119083	0.0232633	0.126401	0.151058	0.133404	0.149406	0.193777	0.360278	0.257599	0.385889	BEST
Heart	6.02058	P52480	KPYM	GSGTAEVELK	73.61	2570/7506	2	498.77	30.2018	0	0.0545695	0.0354798	0.0483694	0.0845039	0.171989	0.0828141	0.162196	0.377979	0.199982	0.196877	BEST
Heart	6.01803	P52480	KPYM	AEGSDVANAVLDGADCIMLSGETAK	73.39	3104/6893	3	834.059	76.8311	0	0.05978	0.054068	0.136354	0.137769	0.294692	0.290779	0.435762	0.426104	0.487361	0.495966	BEST
Heart	6.01858	P52480	KPYM	AEGSDVANAVLDGADCIMLSGETAK	107.24	6149/13988	2	1250.59	76.8021	0	0.0327633	0.0306839	0.113047	0.0999955	0.27851	0.281472	0.419215	0.40547	0.476714	0.482893	BEST
Heart	6.02032	P52480	KPYM	GVNLPGAAVDLPAVSEK	68.84	4167/10049	2	821.959	60.2774	0	0.0205606	0.020825	0.0968772	0.0926832	0.237845	0.246087	0.371647	0.374022	0.420428	0.430024	EXCELLENT
Heart	6.0197	P52480	KPYM	LAPITSDPTEAAAVGAVEASFK	119.18	9127/24270	2	1076.07	71.9904	0	0.00593631	0.00875378	0.0811467	0.0640388	0.249747	0.228998	0.382454	0.396294	0.458428	0.47744	BEST
Heart	6.01971	P52480	KPYM	CCSGAIIVLTK	34.94	9386/23638	2	614.331	48.0523	0	0.00491004	0.00162603	0.0917194	0.0443132	0.195697	0.195422	0.270241	0.262968	0.310049	0.392337	FAIR
Heart	6.02078	P01631	KV2A7	FSGSGSGTDFTLK	91.68	15641/36755	2	655.322	45.6334	0	0.0937507	0.016019	0.0357006	0.0907909	0.15535	0.116918	0.260264	0.319104	0.400466	0.465742	BEST
Heart	6.01859	Q9JKS4	LDB3	DLAVDSASPVYQAVIK	45.03	5512/19062	2	841.457	62.6215	0	0.02681	0.0425684	0.112606	0.136936	0.233935	0.282598	0.379478	0.367464	0.447801	0.403034	GOOD
Heart	6.02123	P06151	LDHA	LLIVSNPVDILTYVAWK	95.59	10903/24953	2	975.575	92.2497	0	0.0149873	0.0118969	0.0918394	0.0830635	0.245005	0.231528	0.398501	0.390731	0.461987	0.463037	BEST
Heart	6.0195	P16125	LDHB	SLADELALVDVLEDK	59.69	240/575	2	818.443	82.9117	0	0.0307802	0.0342093	0.114743	0.111056	0.260656	0.272718	0.414539	0.409673	0.463918	0.465614	EXCELLENT
Heart	6.01968	P16125	LDHB	LKDDEVAQLR	40.94	495/1803	2	596.835	33.3266	0	0.0317376	0.0474494	0.141551	0.121362	0.281514	0.297402	0.420931	0.417024	0.474067	0.482952	GOOD
Heart	6.01938	P16125	LDHB	YSPDCTIIVVSNPVDILTYVTWK	80.82	2209/5527	2	1345.2	93.07	0	0.0349878	0.0396245	0.118948	0.116327	0.265155	0.27992	0.418093	0.418567	0.468139	0.476796	BEST
Heart	6.01831	P16125	LDHB	YSPDCTIIVVSNPVDILTYVTWK	64.1	1663/4281	3	897.134	93.1097	0	0.043861	0.0448628	0.125542	0.124448	0.274538	0.286276	0.427459	0.416855	0.471584	0.479978	EXCELLENT
Heart	6.02086	P16045	LEG1	LNMEAINYMAADGDFK	60.58	8165/19997	2	904.919	66.477	0	0.0299868	0.0289909	0.0842227	0.0728394	0.236418	0.230059	0.377633	0.401947	0.483782	0.458803	EXCELLENT
Heart	6.02164	Q9CPU0	LGUL	GLAFIQDPDGYWIEILNPNK	58.38	14897/35167	2	1155.1	87.0673	0	0.0126424	0.00858337	0.0658136	0.0629074	0.214071	0.205812	0.37989	0.370358	0.43976	0.438685	EXCELLENT
Heart	6.01985	P63005	LIS1	TAPYVVTGSVDQTVK	58.63	22703/37729	2	785.925	45.3525	0	0.0119259	0.0407178	0.136532	0.117763	0.371441	0.293147	0.410125	0.412997	0.488397	0.477463	EXCELLENT
Heart	6.01797	P24527	LKHA4	DVDPDVAYSSIPYEK	61.21	24829/66032	2	852.408	56.2799	0	0.0139627	0.0309356	0.0824259	0.0414899	0.200741	0.189962	0.327748	0.339474	0.413936	0.485453	EXCELLENT
Heart	6.01997	Q8VEE1	LMCD1	SEALGVGEVALPGQGGLPK	41.83	30733/82360	2	892.996	60.0585	0	0.0189712	0.0192568	0.0687521	0.0749129	0.228608	0.093185	0.398684	0.325256	0.355511	0.344808	GOOD
Heart	6.02044	Q6PB66	LPPRC	VIEEQMEPALEK	51.78	14065/30382	2	711.368	44.349	0	0.0422957	0.113195	0.245094	0.212131	0.44024	0.381189	0.438061	0.434483	0.460016	0.479515	GOOD
Heart	6.01945	Q9CR62	M2OM	AVVVNAAQLASYSQSK	63.91	10125/34954	2	821.448	51.669	0	0.000841845	0.000623585	0.0218108	0.0200396	0.0725438	0.0842206	0.286105	0.191385	0.346736	0.402868	EXCELLENT
Heart	6.0204	Q9WVL0	MAAI	MISDLIASGIQPLQNLSVLK	69.54	18749/52183	2	1073.62	84.1866	0	0.00155207	0.00166937	0.0468006	0.0246019	0.0280951	0.119648	0.286257	0.29489	0.367696	0.388353	EXCELLENT
Heart	6.02303	Q8BMF3	MAON	ILGLGDLGCYGMGIPVGK	71.86	9059/31590	2	913.486	77.2927	0	0.112674	0.0815857	0.0124145	0.0054617	0.00757842	0.0738848	0.234402	0.212158	0.314111	0.287617	BEST
Heart	6.02268	Q3ULD5	MCCB	IFGYPVGIIGNNGVLFSESAK	90.38	17581/46485	2	1094.59	78.362	0	0.00979037	0.00189173	0.0103076	0.010315	0.0751449	0.123176	0.266244	0.22776	0.378082	0.0226034	BEST
Heart	6.01925	Q3ULD5	MCCB	VSGVECMIVANDATVK	72.24	22685/56382	2	849.928	53.6314	0	0.00772652	0	0.00359291	0.00544036	0.135988	0.130224	0.253636	0.234647	0.411116	0.38783	BEST
Heart	6.01959	P14152	MDHC	VIVVGNPANTNCLTASK	93.55	138/697	2	882.474	47.0564	0	0.0212335	0.021806	0.0874011	0.0833466	0.219122	0.22754	0.383415	0.380095	0.445499	0.460659	BEST
Heart	6.01914	P14152	MDHC	VIVVGNPANTNCLTASK	29.44	3597/12374	3	588.652	47.0947	0	0.0530404	0.0231775	0.0778179	0.0755406	0.210626	0.200565	0.372315	0.410891	0.431196	0.448562	FAIR
Heart	6.01959	P14152	MDHC	NVIIWGNHSSTQYPDVNHAK	45.55	790/2824	3	762.717	45.6618	0	0.0208785	0.0254175	0.0844405	0.081553	0.211234	0.22402	0.387446	0.375273	0.448812	0.452653	GOOD
Heart	6.02117	P14152	MDHC	NVIIWGNHSSTQYPDVNHAK	58.65	13221/37199	2	1143.57	45.7186	0	0	0.00162157	0.0254708	0.0200349	0.145101	0.190302	0.391103	0.25706	0.426875	0.461	EXCELLENT
Heart	6.01955	P14152	MDHC	LGVTADDVK	43.59	164/834	2	462.261	33.6343	0	0.0262059	0.024477	0.0893239	0.0833869	0.214547	0.221114	0.377686	0.370678	0.435143	0.448247	GOOD
Heart	6.0201	P14152	MDHC	LSSAMSAAK	42.38	1024/2797	2	436.237	24.2996	0	0.0588648	0.0886069	0.156588	0.138926	0.255264	0.26127	0.41295	0.385707	0.459805	0.475467	GOOD
Heart	6.01902	P14152	MDHC	VLVTGAAGQIAYSLLYSIGNGSVFGK	75.17	14578/29961	2	1296.21	96.4544	0	0.00535582	0.0230976	0.0614911	0.0583373	0.168288	0.188688	0.353784	0.363232	0.42935	0.45385	BEST
Heart	6.02017	P14152	MDHC	VLVTGAAGQIAYSLLYSIGNGSVFGK	97.76	1883/4291	3	864.477	96.4619	0	0.025255	0.0248308	0.0860511	0.081281	0.200833	0.215335	0.363293	0.371177	0.432788	0.448791	BEST
Heart	6.01936	P08249	MDHM	EGVVECSFVQSK	65.98	56/654	2	687.837	43.0801	0	0.0123103	0.0141653	0.0483401	0.0486134	0.132464	0.134782	0.271055	0.27748	0.36604	0.378579	EXCELLENT
Heart	6.01862	P08249	MDHM	ETECTYFSTPLLLGK	80.24	94/651	2	882.944	69.1778	0	0.0145091	0.0159467	0.0506509	0.0497374	0.131906	0.128236	0.257897	0.270761	0.356229	0.368624	BEST
Heart	6.01972	P08249	MDHM	VAVLGASGGIGQPLSLLLK	75.39	118/845	2	900.058	79.2588	0	0.0111622	0.0124842	0.0491314	0.0464092	0.133284	0.132572	0.271729	0.279259	0.364665	0.375547	BEST
Heart	6.02022	P08249	MDHM	IQEAGTEVVK	30.97	122/466	2	540.306	29.1228	0	0.0105275	0.0111486	0.0456246	0.0425921	0.129941	0.128374	0.267077	0.274623	0.359962	0.370057	FAIR
Heart	6.01957	P08249	MDHM	TIIPLISQCTPK	39.5	158/1044	2	688.899	58.186	0	0.0124873	0.010603	0.0429605	0.0395727	0.110636	0.108369	0.246699	0.251176	0.33054	0.340267	FAIR
Heart	6.01932	P08249	MDHM	FVFSLVDAMNGK	59.8	140/933	2	667.349	72.0049	0	0.0127787	0.0143894	0.0484808	0.0444221	0.13242	0.13067	0.271345	0.282313	0.365378	0.372069	EXCELLENT
Heart	6.01982	P08249	MDHM	KPGMTR	28.9	599/2593	2	348.202	13.6781	0	0.0368576	0.0194834	0.0511067	0.0481812	0.134992	0.132812	0.273293	0.282958	0.369226	0.376194	FAIR
Heart	6.02127	P47811	MK14	MNFANVFIGANPLAVDLLEK	35.7	51049/92422	2	1091.59	89.5238	0	0.0166668	0.0419156	0.0358786	0.0942601	0.219622	0.25972	0.382574	0.341795	0.421666	0.419923	FAIR
Heart	6.02062	P51667	MLRV	EAPGPINFTVFLTMFGEK	63.63	16958/32513	2	1002.52	95.6043	0	0.0121686	0.0274986	0.104379	0.109167	0.26468	0.256833	0.238319	0.357562	0.433257	0.464033	EXCELLENT
Heart	6.02006	Q9EQ20	MMSA	LFIDGK	33.32	2494/9003	2	349.713	41.1581	0	0.00794104	0.0101144	0.0570604	0.0520902	0.152151	0.159548	0.323362	0.329122	0.413265	0.421207	FAIR
Heart	6.01851	Q9EQ20	MMSA	VNAGDQPGADLGPLITPQAK	76.01	4123/14294	2	984.528	56.9184	0	0.00857701	0.00675139	0.0520145	0.0474718	0.159296	0.166549	0.32096	0.319471	0.417181	0.416615	BEST
Heart	6.0208	Q9EQ20	MMSA	CMALSTAILVGEAK	48.72	5590/25645	2	735.394	62.1779	0	0.00723146	0.00960067	0.0458582	0.0511761	0.0996035	0.129332	0.270199	0.225307	0.348261	0.363754	GOOD
Heart	6.02017	Q9DC61	MPPA	DTTMYAVSADSK	35.59	29905/60030	2	647.8	38.7008	0	0	0	0.0318515	0	0.213935	0.159315	0.378116	0.28899	0.308013	0.312029	FAIR
Heart	6.02015	P16332	MUTA	IDSGSEVIVGVNK	56.12	12093/25877	2	661.867	42.9565	0	0.0401035	0.106361	0.130409	0.171807	0.311664	0.325836	0.371428	0.414378	0.443138	0.420948	EXCELLENT
Heart	6.01947	P16332	MUTA	QYAGFSTVEESNK	55.89	17539/30450	2	733.349	40.7571	0	0.0301352	0.0568287	0.216617	0.151296	0.314086	0.386892	0.42025	0.452866	0.470549	0.479148	EXCELLENT
Heart	6.0168	P16332	MUTA	VADPWGGSYMMESLTNDVYEAALK	84.41	42826/67422	2	1327.12	89.5238	0	0.10841	0.0414299	0.318127	0.0632756	0.304435	0.327345	0.421954	0.423501	0.470216	0.468093	BEST
Heart	6.0201	P04247	MYG	GSEDLK	31.33	1795/6108	2	327.674	16.1153	0	0.0582766	0.0533462	0.104273	0.0962088	0.205689	0.207768	0.364119	0.361559	0.437525	0.449849	FAIR
Heart	6.02076	Q5SX40	MYH1	ENQSILITGESGAGK	70.96	12190/39935	2	755.397	42.2702	0	0.0213063	0.0166643	0.105348	0.0821755	0.221482	0.238336	0.381973	0.39111	0.435164	0.485277	BEST
Heart	6.02007	Q02566	MYH6	IEDEQALALQLQK	35.42	19360/47246	2	752.92	53.5768	0	0.0142195	0.0123544	0.0484516	0.0702747	0.211735	0.191849	0.36702	0.335307	0.447004	0.476992	FAIR
Heart	6.02121	Q02566	MYH6	QREEQAEPDGTEDADK	45.82	28922/81232	3	608.605	20.2723	0	0.00271292	0.00280581	0.0611802	0.060425	0.158332	0.160249	0.351313	0.405371	0.347795	0.469194	GOOD
Heart	6.02081	Q02566	MYH6	NLQEEISDLTEQLGEGGK	99.29	34053/65671	2	983.489	77.5649	0	0.0406979	0.0415161	0.0709033	0.0351268	0.0652956	0.210958	0.322421	0.322668	0.380943	0.0375472	BEST
Heart	6.02047	Q91Z83	MYH7	ADIAESQVNK	30.78	11375/28502	2	540.786	25.7859	0	0.0157842	0.0304232	0.0826562	0.0589774	0.192806	0.230063	0.336997	0.276758	0.399164	0.412318	FAIR
Heart	6.0205	P09542	MYL3	QEELNSK	33.13	4432/14403	2	427.221	16.9903	0	0.0128013	0.0225531	0.0752373	0.0601101	0.193179	0.201616	0.373762	0.34895	0.421792	0.448354	FAIR
Heart	6.02052	P09542	MYL3	EAEFDASK	30.15	3154/10324	2	451.714	25.3071	0	0.0564599	0.177419	0.145018	0.0933928	0.25167	0.308894	0.371032	0.357728	0.465632	0.482025	FAIR
Heart	6.01906	P09542	MYL3	LMAGQEDSNGCINYEAFVK	97.97	11170/31408	2	1076.49	59.3236	0	0.0161736	0.0055557	0.0391986	0.0268499	0.145777	0.17343	0.344645	0.359728	0.463667	0.442199	BEST
Heart	6.01991	P09542	MYL3	NKDTGTYEDFVEGLR	41.22	14627/27915	3	583.951	56.3652	0	0.107009	0.0832355	0.123418	0.103033	0.261585	0.234949	0.387386	0.404897	0.428566	0.494582	GOOD
Heart	6.02035	Q62234	MYOM1	SELAVEILEK	43.37	16257/51581	2	568.83	57.0706	0	0.0360369	0.00775547	0.053581	0.0812698	0.0838983	0.0915232	0.156349	0.155929	0.155061	0.229925	GOOD
Heart	6.0202	P15532	NDKA	GLVGEIIKR	48.9	18160/36202	3	330.885	43.8953	0	0.00486559	0.00934371	0.0726427	0.0795621	0.216934	0.225195	0.42967	0.369868	0.462318	0.442637	GOOD
Heart	6.0218	P15532_pg	NDKA_pg	TFIAIKPDGVQR	48.65	3832/10081	2	675.896	43.4701	0	0.00919396	0.0053216	0.0805922	0.0676851	0.200888	0.21803	0.360273	0.35407	0.436881	0.424543	GOOD
Heart	6.0197	Q01768	NDKB	YMNSGPVVAMVWEGLNVVK	79.17	7164/19808	2	1050.04	87.1471	0	0.0267144	0.0203523	0.0868451	0.0774802	0.219189	0.224563	0.372267	0.356924	0.429423	0.432114	BEST
Heart	6.0214	Q01768	NDKB	VMLGETNPADSKPGTIR	34.43	9498/25449	3	597.984	39.5241	0	0.0167935	0.00859182	0.0555097	0.0361803	0.223101	0.198423	0.371503	0.352126	0.435267	0.480079	FAIR
Heart	6.01767	Q9QYG0	NDRG2	CPVMLVVGDQAPHEDAVVECNSK	50.5	8645/13854	3	854.069	52.6073	0	0.0625863	0.0849397	0.224691	0.224563	0.381174	0.387028	0.447053	0.443902	0.490651	0.480905	GOOD
Heart	6.02175	Q9Z1P6	NDUA7	NWASGQDLQAK	29.54	5555/14665	2	612.309	37.1299	0	0.0490374	0.0188215	0.0794046	0.0840084	0.191575	0.219841	0.348434	0.368763	0.400859	0.417893	FAIR
Heart	6.01896	Q99LC3	NDUAA	VITVDGNICSGK	62.49	3023/12383	2	634.833	39.7782	0	0.00079471	0.00124177	0.0512553	0.0143421	0.0628845	0.1032	0.219229	0.248007	0.368671	0.339596	EXCELLENT
Heart	6.02065	Q91WD5	NDUS2	APGFAHLAGLDK	33.65	15421/60702	2	601.835	48.0807	0	0.022224	0.00115818	0.0181629	0	0.0530134	0.060163	0.164517	0.0876176	0.284486	0.147755	FAIR
Heart	6.01858	Q91WD5	NDUS2	LYTEGYQVPPGATYTAIEAPK	38.2	28557/94497	2	1138.08	58.4902	0	0.00285659	0	0	0	0.0246121	0.0229064	0.188081	0.121614	0.298558	0.139743	FAIR
Heart	6.01952	Q9CXZ1	NDUS4	NNMQSGVNNTK	58.74	10568/30629	2	606.791	19.0428	0	0.00988844	0.00240533	0.0486047	0.0336098	0.133229	0.138112	0.284974	0.286105	0.354224	0.375783	EXCELLENT
Heart	6.02074	P52503	NDUS6	ITHTGQVYDEK	33.27	17797/51305	2	648.83	23.5746	0	0.101389	0.0184929	0.0120273	0.0220154	0.109181	0.149465	0.374964	0.374949	0.434865	0.443713	FAIR
Heart	6.02037	Q9DC70	NDUS7	QADVMIVAGTLTNK	38.12	11151/32821	2	733.902	56.4604	0	7.66e-07	0	0.0565447	0.0313795	0.142989	0.133254	0.302939	0.283416	0.378086	0.352403	FAIR
Heart	6.02166	Q91YT0	NDUV1	YLVVNADEGEPGTCK	82.91	5267/13832	2	829.397	42.9281	0	0.294358	0.0327222	0.0926117	0.0888412	0.206335	0.206642	0.361624	0.377754	0.441496	0.486783	BEST
Heart	6.01759	Q91YT0	NDUV1	HAGGVTGGWDNLLAVIPGGSSTPLIPK	48.6	9240/19167	3	874.145	80.3127	0	0.036569	0.0243724	0.0930287	0.0975501	0.218115	0.223573	0.358568	0.379756	0.441418	0.457592	GOOD
Heart	6.02198	Q9D6J6	NDUV2	VGETTPDK	31.82	7633/21067	2	426.724	17.6969	0	0.0285927	0.0109072	0.0474341	0.0416233	0.138616	0.132307	0.266972	0.265758	0.354024	0.343846	FAIR
Heart	6.02247	Q9D6J6	NDUV2	DTPENNPDTPFDFTPENYKR	72.23	10035/26960	3	801.7	56.7571	0	0	0.00886806	0.0498935	0.0287031	0.143193	0.171749	0.318547	0.310022	0.388259	0.423582	BEST
Heart	6.02129	Q9D6J6	NDUV2	DTPENNPDTPFDFTPENYK	71.65	11676/36984	2	1124	64.1637	0	0.0716744	0.0501385	0.0556216	0.0628671	0.14832	0.0893054	0.301264	0.269127	0.406844	0.328722	BEST
Heart	6.01898	Q61941	NNTM	TVAELEAEK	30.27	2733/9736	2	498.271	32.0253	0	0.0956657	0.0517011	0.249378	0.0939332	0.225133	0.22106	0.380159	0.298402	0.403543	0.405477	FAIR
Heart	6.02027	Q61941	NNTM	VALSPAGVQALVK	29.49	2795/10803	2	629.895	57.8896	0	0.00670271	0.00499645	0.042795	0.0337182	0.118593	0.130211	0.278883	0.28145	0.365972	0.380483	FAIR
Heart	6.02065	Q61941	NNTM	MATQASTLYSNNITK	77.82	3776/12927	2	824.919	42.985	0	0.0137469	0.0203677	0.0590433	0.0616656	0.137719	0.139518	0.26802	0.294303	0.34824	0.358222	BEST
Heart	6.02139	Q61941	NNTM	ILIVGGGVAGLASAGAAK	62.99	10411/35066	2	765.97	60.5769	0	0	0	0.0130725	0.00519349	0.0793297	0.0936081	0.216352	0.224035	0.330901	0.339613	EXCELLENT
Heart	6.02112	Q61941	NNTM	VTIAQGYDALSSMANISGYK	101.7	12257/38287	2	1048.03	73.763	0	0.0507729	0.00825898	0.024051	0.0284752	0.106295	0.129709	0.273269	0.277774	0.382313	0.388816	BEST
Heart	6.01953	P29758	OAT	VLPMNTGVEAGETACK	89.37	13425/25432	2	841.912	43.1398	0	0.0547154	0.0405978	0.163819	0.209333	0.341498	0.353323	0.388619	0.41455	0.474673	0.440562	BEST
Heart	6.01924	P29758	OAT	IAIAALEVLEEENLAENADK	79.41	16079/32341	2	1081.07	75.7914	0	0.0787985	0.0809471	0.153174	0.189594	0.315679	0.312442	0.358036	0.359471	0.424432	0.427864	BEST
Heart	6.02056	P29758	OAT	AFYNNVLGEYEEYITK	63.08	19009/30494	2	979.977	75.9156	0	0.0740814	0.0573288	0.254102	0.139516	0.349374	0.370131	0.438334	0.399767	0.466352	0.20933	EXCELLENT
Heart	6.01896	P53395	ODB2	SYLENPAFMLLDLK	33.14	12002/32455	2	830.442	84.0474	0	0.0255586	0.0164933	0.0442556	0.038515	0.175179	0.183958	0.314816	0.331066	0.435713	0.460918	FAIR
Heart	6.02258	P50136	ODBA	QYLLNQGWWDEEQEK	60.76	8740/21455	2	986.464	66.1404	0	0.0435757	0.0285928	0.0833073	0.0984693	0.256946	0.27101	0.372029	0.400055	0.489745	0.470715	EXCELLENT
Heart	6.02011	Q6P3A8	ODBB	AAVEQVPVEPYK	46.62	4469/16608	2	668.366	42.7261	0	0.0157702	0.0327678	0.0457431	0.0559854	0.173598	0.200186	0.36365	0.342279	0.449109	0.448463	GOOD
Heart	6.01903	Q6P3A8	ODBB	MNLFQSITSALDNSLAK	77.61	18376/46460	2	929.987	91.6269	0	0.0440635	0.0138387	0.0547349	0.0708504	0.131658	0.138918	0.25993	0.275621	0.344932	0.340986	BEST
Heart	6.021	Q60597	ODO1	NITLSLVANPSHLEAADPVVMGK	76.16	8023/17200	2	1191.64	66.0378	0	0.0160136	0.00971268	0.0999003	0.0807005	0.262613	0.254211	0.423151	0.40831	0.469116	0.443914	BEST
Heart	6.02036	Q60597	ODO1	LEAADEGSGDMK	88.83	1505/4278	2	614.777	27.3879	0	0.0309113	0.0431147	0.129102	0.121389	0.275453	0.282085	0.415498	0.411622	0.445559	0.472796	BEST
Heart	6.02023	Q60597	ODO1	VVNAPIFHVNSDDPEAVMYVCK	58.45	1839/3901	3	837.41	62.8235	0	0.0704523	0.0665701	0.152877	0.12571	0.287563	0.308244	0.436708	0.430603	0.470469	0.487842	EXCELLENT
Heart	6.02049	Q60597	ODO1	SSLATMAHAQSLVEAQPNVDK	43.5	1866/4077	3	735.042	50.4897	0	0.0322238	0.0845356	0.171239	0.161688	0.303996	0.315644	0.445169	0.45461	0.48314	0.487346	GOOD
Heart	6.02014	Q60597	ODO1	SSLATMAHAQSLVEAQPNVDK	73.42	12690/30619	2	1102.06	50.4897	0	0.00236351	0.0141649	0.106882	0.0700772	0.248915	0.261963	0.414071	0.430545	0.461052	0.476337	BEST
Heart	6.02012	Q60597	ODO1	DPAAAPATGNK	49.21	1961/4870	2	509.767	19.5784	0	0.0356562	0.0353457	0.117802	0.100953	0.262373	0.275479	0.406119	0.392388	0.455258	0.445282	GOOD
Heart	6.02043	Q60597	ODO1	YAELLVSQGVVNQPEYEEEISK	39.96	2308/6579	3	844.094	62.6598	0	0.0528777	0.0483947	0.132701	0.116027	0.279976	0.294082	0.432271	0.439886	0.47431	0.485398	GOOD
Heart	6.02002	Q60597	ODO1	YAELLVSQGVVNQPEYEEEISK	74.15	4318/12424	2	1265.64	62.6314	0	0.020759	0.0175258	0.123628	0.0971845	0.281672	0.282197	0.435778	0.425141	0.474399	0.479658	BEST
Heart	6.02046	Q60597	ODO1	FLDTAFDLDAFK	49.85	2924/7423	2	704.858	76.0985	0	0.0323732	0.0360914	0.125825	0.110672	0.267881	0.279071	0.412247	0.413769	0.458512	0.469218	GOOD
Heart	6.02028	Q60597	ODO1	NQGYYDYVKPR	35.16	1312/3445	3	470.237	37.7708	0	0.0484436	0.0527085	0.132301	0.118518	0.283226	0.290839	0.420944	0.433793	0.461715	0.456442	FAIR
Heart	6.02129	Q60597	ODO1	NQGYYDYVKPR	55.12	6568/17168	2	704.852	37.7708	0	0.00867902	0.0115187	0.112167	0.0885092	0.239617	0.267425	0.37404	0.375589	0.45524	0.423102	EXCELLENT
Heart	6.0201	Q60597	ODO1	AEQFYCGDTEGK	54.23	5022/12932	2	705.801	34.809	0	0.0459632	0.0384742	0.149914	0.117298	0.289839	0.315956	0.436574	0.42823	0.465487	0.476053	EXCELLENT
Heart	6.0204	Q60597	ODO1	IEQLSPFPFDLLLK	34.43	2764/6860	2	833.482	89.3097	0	0.0322671	0.0394434	0.128698	0.111149	0.278494	0.289661	0.418545	0.417503	0.464826	0.473274	FAIR
Heart	6.02224	Q60597	ODO1	FETPGIMQFTNEEK	46.9	9093/17785	2	838.902	61.6637	0	0.129446	0.125389	0.200231	0.186026	0.346271	0.316418	0.423337	0.464451	0.457306	0.494415	GOOD
Heart	6.01812	Q60597	ODO1	NGHNEMDEPMFTQPLMYK	44.15	11624/20770	3	729.991	59.3761	0	0.0351495	0.0638534	0.127571	0.199751	0.278973	0.300874	0.422134	0.427016	0.471233	0.496789	GOOD
Heart	6.01884	Q60597	ODO1	TVDWALAEYMAFGSLLK	68.54	13519/28051	2	960.998	93.344	0	0.038555	0.0413943	0.108865	0.101575	0.242303	0.246163	0.359812	0.351156	0.388159	0.392476	EXCELLENT
Heart	6.02071	Q60597	ODO1	YPNAELAWCQEEHK	63.96	19126/44664	2	890.907	46.237	0	0.0010626	0.00390216	0.0522653	0.055322	0.194034	0.253763	0.408446	0.41014	0.424909	0.434652	EXCELLENT
Heart	6.02017	Q9D2G2	ODO2	ASAFALQEQPVVNAVIDDATK	94.55	2261/11046	2	1097.08	72.8656	0	0.00451335	0.00403216	0.0328252	0.0293781	0.0962327	0.0991011	0.216217	0.221303	0.296049	0.304868	BEST
Heart	6.02015	Q9D2G2	ODO2	ASAFALQEQPVVNAVIDDATK	47.58	2546/11152	3	731.722	72.8755	0	0.0283694	0.0257191	0.0536002	0.0629199	0.129345	0.133372	0.256828	0.262153	0.350182	0.351813	GOOD
Heart	6.02028	Q8BMF4	ODP2	GLETIASDVVSLASK	63.41	1264/5162	2	748.42	76.0159	0	0.0135595	0.0116242	0.0506675	0.0490448	0.120991	0.125745	0.267927	0.273767	0.356115	0.360257	EXCELLENT
Heart	6.0194	Q8BMF4	ODP2	LQPHEFQGGTFTISNLGMFGIK	57.3	7011/21287	3	810.086	74.6355	0	0.0369016	0.0268029	0.0537778	0.0377342	0.121618	0.107581	0.25012	0.258118	0.334251	0.353068	EXCELLENT
Heart	6.02065	Q8BMF4	ODP2	NFSAIINPPQACILAIGASEDK	52.04	26848/87100	2	1168.11	73.0796	0	0	0	0	0	0.0189985	0.00334042	0.0365808	0.0927733	0.131663	0.109382	GOOD
Heart	6.01871	P35486	ODPA	MVNSNLASVEELKEIDVEVR	78.64	2247/7485	3	760.733	63.1399	0	0.029854	0.0221548	0.0628406	0.067314	0.16642	0.165566	0.298123	0.319176	0.407612	0.409264	BEST
Heart	6.01809	P35486	ODPA	MVNSNLASVEELK	52.96	3659/17753	2	720.38	50.3474	0	0.0205599	0.0306041	0.0465405	0.0457286	0.090453	0.0863061	0.158672	0.140207	0.162866	0.185437	EXCELLENT
Heart	6.02159	P35486	ODPA	NFYGGNGIVGAQVPLGAGIALACK	93.96	4793/13964	2	1177.13	71.5367	0	0.00155037	0.00180634	0.0337948	0.0346425	0.151206	0.161455	0.319248	0.308816	0.388399	0.402361	BEST
Heart	6.01923	P35486	ODPA	NFYGGNGIVGAQVPLGAGIALACK	38.64	2383/7520	3	785.086	71.5367	0	0.00499808	0.0142506	0.0676089	0.0584171	0.170839	0.176985	0.319925	0.334587	0.395131	0.422338	FAIR
Heart	6.01919	Q9D051	ODPB	VVSPWNSEDAK	55.84	921/3646	2	619.311	40.4746	0	0.0514835	0.0584957	0.101847	0.0940764	0.175835	0.187112	0.331796	0.319235	0.405148	0.407157	EXCELLENT
Heart	6.02063	Q9D051	ODPB	VFLLGEEVAQYDGAYK	88.92	1510/5680	2	904.464	69.5981	0	0.145704	0.10071	0.101896	0.101149	0.186626	0.192029	0.351411	0.325592	0.428239	0.423742	BEST
Heart	6.0195	Q9D051	ODPB	EAINQGMDEELERDEK	48.53	1620/6024	3	637.961	41.1866	0	0.00866084	0.0111717	0.0583004	0.0456159	0.152606	0.151166	0.324418	0.316322	0.400838	0.404137	GOOD
Heart	6.0206	Q9D051	ODPB	EAINQGMDEELERDEK	81.44	9740/31180	2	956.438	41.1866	0	0	0	0.012581	0.00288914	0.119524	0.149934	0.276616	0.307178	0.395519	0.389141	BEST
Heart	6.01995	Q9D051	ODPB	VTGADVPMPYAK	45.03	2018/8316	2	627.828	45.9126	0	0.0252719	0.0031802	0.0358053	0.0234635	0.121847	0.130099	0.300436	0.295743	0.387314	0.391406	GOOD
Heart	6.02167	Q9D051	ODPB	TIRPMDIEAIEASVMK	35.69	3995/7518	3	603.99	69.1372	0	0.0036898	0.00924491	0.0066669	0.0205276	0.0566086	0.172769	0.339032	0.157896	0.453468	0.485029	FAIR
Heart	6.02042	Q8BKZ9	ODPX	IVVEEGAK	28.73	5352/17633	2	425.753	26.1478	0	0.0107249	0.00819998	0.0468639	0.0486068	0.131097	0.132175	0.247088	0.249725	0.361561	0.364517	FAIR
Heart	6.01982	Q8BKZ9	ODPX	STVPHAYATADCDLGAVLK	97.38	23915/60721	2	998	54.7567	0	0.0443416	0.0306522	0.0288182	0.0265545	0.0769308	0.0726056	0.222416	0.192104	0.262696	0.221569	BEST
Heart	6.01945	Q6P9R2	OXSR1	LASGVEGSDIPDDGK	71.52	36185/87807	2	733.359	37.8091	0	0	0	0	0.0928712	0.151406	0.316641	0.342495	0.336265	0.386708	0.459842	BEST
Heart	6.02095	P60335	PCBP1	LVVPATQCGSLIGK	30.05	11975/27519	2	724.915	50.9292	0	0.0106093	0.0128337	0.158304	0.13342	0.346169	0.342489	0.436488	0.3438	0.452489	0.459348	FAIR
Heart	6.01827	P60335	PCBP1	AITIAGVPQSVTECVK	32.02	56137/122351	2	839.96	56.5742	0	0.129276	0.0159753	0.143469	0.134582	0.256665	0.340924	0.220129	0.45118	0.320866	0.424903	FAIR
Heart	6.02077	Q91ZA3	PCCA	MADEAVCVGPAPTSK	79.56	6698/25427	2	769.868	38.8865	0	0.0181372	0.0165805	0.0190939	0.0128497	0.0942494	0.128212	0.269697	0.302537	0.363709	0.401241	BEST
Heart	6.02221	Q91ZA3	PCCA	VDSGIQPGSDISIYYDPMISK	41.85	12946/43617	2	1146.07	69.0032	0	0.0122074	0.00371752	0.0110211	0.0236578	0.0835134	0.109334	0.241795	0.263057	0.34815	0.344976	GOOD
Heart	6.02184	Q99MN9	PCCB	SVTNEDVTQEQLGGAK	101.81	6856/23405	2	841.421	36.8996	0	0.00123034	0.0215614	0.0245341	0.0483288	0.129305	0.122676	0.255965	0.268038	0.374498	0.346884	BEST
Heart	6.01983	Q99MN9	PCCB	DTSYLFITGPEVVK	49.9	9448/24871	2	787.924	69.4577	0	0.0868254	0.0666375	0.0319669	0.0308678	0.146617	0.131481	0.280163	0.27112	0.394956	0.372191	GOOD
Heart	6.01977	Q99MN9	PCCB	GHQDVEAAQAEYVEK	102.97	36749/80034	2	840.399	32.7093	0	0.0954992	0.102952	0.0437298	0.0070184	0.0644501	0.0640333	0.250681	0.168255	0.236249	0.187936	BEST
Heart	6.02195	Q9JK42	PDK2	HYQTIQEAGDWCVPSTEPK	43.22	16738/25717	3	751.352	50.2807	0	0.111753	0.147174	0.217377	0.219075	0.347305	0.39635	0.366895	0.40285	0.474518	0.471416	GOOD
Heart	6.0216	Q9JK42	PDK2	IMVALGEEDLSIK	67.74	23335/38573	2	712.394	63.0748	0	0.0376479	0.0245603	0.0972317	0.145569	0.317739	0.382807	0.434037	0.353072	0.472319	0.466817	EXCELLENT
Heart	6.01984	Q9WUR2	PECI	QNYVDLVSSLSSSSEAPSQGK	56.1	12014/34533	2	1095.04	62.7666	0	0.023397	0.0144669	0.0287894	0.0705635	0.118325	0.124758	0.303658	0.264992	0.36967	0.425906	EXCELLENT
Heart	6.02	Q9DBJ1	PGAM1	YADLTEDQLPSCESLK	76.87	2358/7695	2	937.943	53.4509	0	0.0347405	0.0235812	0.0769773	0.079493	0.215062	0.195766	0.381047	0.37151	0.430775	0.450541	BEST
Heart	6.019	Q9DBJ1	PGAM1	ALPFWNEEIVPQIK	37.11	1371/4778	2	845.469	75.6659	0	0.0216135	0.0238737	0.0750741	0.0711441	0.182784	0.151533	0.216556	0.240167	0.384645	0.393271	FAIR
Heart	6.02046	O70250	PGAM2	FCGWFDAELSEK	38.89	3049/9234	2	747.837	66.2996	0	0.0379588	0.0301086	0.0613188	0.0572697	0.170899	0.16395	0.340813	0.335135	0.416134	0.434547	FAIR
Heart	6.01846	O70250	PGAM2	IEFDICYTSVLK	35.08	5939/15292	2	747.386	69.398	0	0.0754918	0.0467849	0.0865025	0.0811607	0.195991	0.176168	0.348639	0.326264	0.419147	0.414022	FAIR
Heart	6.01956	O70250	PGAM2	FLGDEETVRK	30.7	15924/34355	2	600.322	32.4481	0	0.0102459	0.00639553	0.0625067	0.0648801	0.169294	0.154896	0.303686	0.333794	0.379688	0.369142	FAIR
Heart	6.02008	P09411	PGK1	VLNNMEIGTSLYDEEGAK	98.05	1898/7109	2	994.983	58.3096	0	0.0193878	0.0181596	0.0708168	0.0741192	0.181493	0.191361	0.352116	0.347602	0.417355	0.433104	BEST
Heart	6.01986	P09411	PGK1	GCITIIGGGDTATCCAK	93.87	1962/5031	2	880.907	45.7186	0	0.0196132	0.0159263	0.0629779	0.0754117	0.191098	0.187359	0.352591	0.347164	0.415386	0.423698	BEST
Heart	6.02055	P09411	PGK1	VSHVSTGGGASLELLEGK	93.32	12205/31968	2	873.97	48.4555	0	0	0	0.0133817	0.0194647	0.137671	0.146569	0.358188	0.350739	0.425621	0.390697	BEST
Heart	6.02018	P09411	PGK1	VSHVSTGGGASLELLEGK	32.05	2265/6965	3	582.983	48.4816	0	0.0115426	0.0102877	0.0643201	0.063575	0.193339	0.207469	0.362325	0.348743	0.429137	0.443407	FAIR
Heart	6.01984	P09411	PGK1	AHSSMVGVNLPQK	53.71	4383/14233	2	687.369	37.5027	0	0.0110512	0.0146812	0.104505	0.0619637	0.212458	0.239625	0.431851	0.412853	0.447483	0.404011	EXCELLENT
Heart	6.02067	P09411	PGK1	ITLPVDFVTADK	47.13	6350/18635	2	662.877	66.8029	0	0.00134353	0.00500188	0.0465611	0.0506014	0.177788	0.181178	0.352704	0.358203	0.420348	0.425132	GOOD
Heart	6.02078	P09411	PGK1	ALESPERPFLAILGGAK	44.97	11204/29515	2	888.012	68.2042	0	0.00926032	0.000560362	0.0181911	0.00269363	0.143333	0.158866	0.348092	0.324931	0.431847	0.439204	GOOD
Heart	6.02097	Q9D0F9	PGM1	IALYETPTGWK	34.18	3576/9033	2	642.85	55.9442	0	0.0317975	0.0151301	0.0767898	0.0695968	0.209498	0.204921	0.349003	0.350002	0.434336	0.425134	FAIR
Heart	6.02032	Q9D0F9	PGM1	TIEEYAICPDLK	50.21	5517/17443	2	729.368	54.7068	0	0.190624	0.0716193	0.128811	0.107238	0.212179	0.242909	0.387975	0.356986	0.451131	0.462405	GOOD
Heart	6.01997	Q9D0F9	PGM1	FNISNGGPAPEAITDK	98.11	7637/14854	2	818.917	48.9085	0	0.0101783	0.0139487	0.0789934	0.0318113	0.197488	0.20755	0.370564	0.376718	0.433793	0.444747	BEST
Heart	6.02085	Q9D0F9	PGM1	INQDPQVMLAPLISIALK	56.94	7711/22881	2	985.576	87.6578	0	0.019874	0.0499453	0.0610165	0.0551759	0.17776	0.184055	0.351254	0.358146	0.418433	0.447669	EXCELLENT
Heart	6.02109	Q9D0F9	PGM1	TQAYPDQKPGTSGLR	58.91	22766/53380	2	812.924	29.8303	0	0.00339493	0.00186451	0.0321411	0.0177242	0.145768	0.177929	0.360017	0.244943	0.426492	0.38099	EXCELLENT
Heart	6.02077	Q8BZF8	PGM5	FNVANGGPAPDVVSDK	52.52	31813/82112	2	796.905	46.1232	0	0	0	0.025506	0	0.112509	0.0633326	0.180209	0.23282	0.200222	0.296577	EXCELLENT
Heart	6.02273	Q8BZF8	PGM5	TDSFEYVDPVDGTVTK	52.77	39149/72291	2	889.926	56.8424	0	0.0168657	0.0849287	0.10267	0.0899809	0.278838	0.155598	0.283114	0.323483	0.182329	0.482527	EXCELLENT
Heart	6.01919	O35129	PHB2	IVQAEGEAEAAK	76.71	11482/38755	2	611.325	26.6395	0	0.0457699	0.0257594	0.0291821	0.0419946	0.0895616	0.17581	0.315305	0.278163	0.403818	0.319884	BEST
Heart	6.02032	Q9DAK9	PHP14	AQHSVSTEK	42.77	10546/24968	2	496.759	12.9164	0	0.0168868	0.0173097	0.069028	0.0687434	0.185768	0.195732	0.335835	0.347218	0.420699	0.412359	GOOD
Heart	6.02078	Q9DAK9	PHP14	WAEYHADIYDK	49.31	11507/30332	2	708.83	43.3563	0	0.0449236	0.0536573	0.0664098	0.0720945	0.179539	0.183121	0.376564	0.325702	0.419727	0.475299	GOOD
Heart	6.0192	P23506	PIMT	LILPVGPAGGNQMLEQYDK	99.09	14201/37584	2	1025.04	67.1799	0	0.0180093	0.0367408	0.0578585	0.07122	0.173296	0.172252	0.332547	0.352532	0.415895	0.402249	BEST
Heart	6.02009	O88492	PLIN4	GAAQGGLDTTK	42.6	10859/23874	2	512.772	21.7965	0	0.0497223	0.027758	0.176893	0.14222	0.332363	0.356033	0.439008	0.414805	0.47113	0.418959	GOOD
Heart	6.02043	O88492	PLIN4	DTVTTGLTGAVNVAK	59.07	11158/24825	2	726.904	50.1951	0	0.0447638	0.034681	0.140072	0.121569	0.286157	0.29701	0.387467	0.411211	0.437046	0.453946	EXCELLENT
Heart	6.02222	O88492	PLIN4	DTVTTGLTGAINVAK	52.25	15956/31733	2	733.912	54.954	0	0.041095	0.0298448	0.156627	0.126155	0.322262	0.307128	0.450834	0.41961	0.45605	0.492613	EXCELLENT
Heart	6.02088	O88492	PLIN4	DTVTTGLTGAMNVAK	36.9	23955/49730	2	742.89	53.6883	0	0.00886183	0.0236754	0.149678	0.0831034	0.241179	0.348849	0.260841	0.376334	0.226154	0.424336	FAIR
Heart	6.02199	P62137	PP1A	EIFLSQPILLELEAPLK	50.45	15863/32437	2	980.08	87.6456	0	0.0312165	0.0493615	0.165807	0.169786	0.354989	0.358068	0.434567	0.435915	0.47849	0.468039	GOOD
Heart	6.01939	P63330	PP2AA	ELDQWIEQLNECK	37.11	21459/43242	2	855.909	68.2042	0	0.146622	0.0799443	0.14074	0.135875	0.292798	0.313297	0.394774	0.374017	0.441164	0.398663	FAIR
Heart	6.02059	Q99KR7	PPIF	KIVITDCGQLS	41.88	9204/31680	2	620.339	43.4985	0	0.000179259	0.0021013	0.0155304	0.0136682	0.0917324	0.10422	0.218929	0.248079	0.356275	0.324627	GOOD
Heart	6.02076	P35700	PRDX1	ATAVMPDGQFK	49.08	1777/5547	2	585.8	41.3786	0	0.0228362	0.0160812	0.107573	0.094788	0.249364	0.264599	0.38769	0.398731	0.467029	0.44554	GOOD
Heart	6.01766	Q61171	PRDX2	KLGCEVLGVSVDSQFTHLAWINTPR	34.75	38645/52697	4	709.124	72.3537	0	0.370126	0.340916	0.0828529	0.0954903	0.209196	0.215379	0.34541	0.314812	0.440868	0.439072	FAIR
Heart	6.01992	P62962	PROF1	TFVSITPAEVGVLVGK	44.52	3227/7307	2	811.977	72.4013	0	0.0291664	0.033145	0.133687	0.132487	0.291141	0.286444	0.431865	0.418537	0.478885	0.483761	GOOD
Heart	6.02046	P62962	PROF1	SSFFVNGLTLGGQK	63.83	4198/8859	2	730.896	64.2142	0	0.0353154	0.0380201	0.139122	0.137511	0.291119	0.292142	0.406456	0.419853	0.446076	0.464281	EXCELLENT
Heart	6.02129	P62962	PROF1	STGGAPTFNVTVTMTAK	50.7	15171/32072	2	844.935	55.5264	0	0.0027516	0.00881549	0.0693059	0.0724973	0.218164	0.21522	0.357076	0.359107	0.392329	0.396342	GOOD
Heart	6.02162	O88685	PRS6A	AMEVDERPTEQYSDIGGLDK	32.24	30869/45300	3	753.69	48.825	0	0.0512397	0.0817635	0.133964	0.122553	0.291257	0.352238	0.441555	0.383561	0.420288	0.420676	FAIR
Heart	6.01866	P62196	PRS8	TMLELLNQLDGFEATK	34.67	35727/69506	2	914.976	83.2597	0	0.105468	0.0524877	0.0178181	0.0264864	0.0831401	0.0409367	0.16997	0.042767	0.267577	0.32653	FAIR
Heart	6.01986	Q9Z2U0	PSA7	NYTDDAIETDDLTIK	83.94	21206/30398	2	866.915	55.5832	0	0.129254	0.109626	0.115686	0.175102	0.309082	0.344063	0.458273	0.438508	0.439109	0.482981	BEST
Heart	6.01983	Q9R1P3	PSB2	VAASNIVQMK	30.16	11650/23709	2	533.805	38.796	0	0.0147647	0.0259357	0.114066	0.131237	0.299177	0.259569	0.384809	0.398642	0.402851	0.462802	FAIR
Heart	6.02143	Q9R1P1	PSB3	FGPYYTEPVIAGLDPK	31.14	19344/37441	2	886.965	67.2083	0	0.0181794	0.00750707	0.0787838	0.080558	0.237297	0.312083	0.367935	0.397205	0.41918	0.35843	FAIR
Heart	6.02044	O55234	PSB5	ATAGAYIASQTVK	52.49	10565/19521	2	643.856	37.8944	0	0.0132557	0.0210647	0.143889	0.138871	0.325553	0.303985	0.438173	0.423041	0.472436	0.471516	EXCELLENT
Heart	6.02103	Q9CX56	PSMD8	LVLLELNFLPTTGTK	28.54	46742/82499	2	833.001	81.0396	0	0.0306811	0.0143751	0.123582	0.143582	0.290363	0.32755	0.390682	0.370794	0.448851	0.467515	FAIR
Heart	6.01915	Q8VDQ1	PTGR2	GDFVTSFYWPWQTK	28.34	8901/22650	2	884.428	82.3914	0	0.108988	0.10029	0.128192	0.123736	0.19079	0.187148	0.240273	0.290388	0.235405	0.19397	FAIR
Heart	6.02017	Q9D0J8	PTMS	TAEEEDEADPKR	38.16	10887/21235	3	465.883	18.7637	0	0.0414458	0.0564002	0.170307	0.147205	0.329927	0.330887	0.436332	0.412599	0.482366	0.46345	FAIR
Heart	6.02077	Q9D0J8	PTMS	SVEAAAELSAK	65.43	11010/25596	2	541.296	34.6278	0	0.0441329	0.0471575	0.148582	0.1164	0.275635	0.284213	0.379561	0.382024	0.430163	0.428426	EXCELLENT
Heart	6.01757	P35235	PTN11	IQNTGDYYDLYGGEK	73.51	31959/79622	2	871.403	50.7172	0	0	0	0.0151861	0.0705645	0.229844	0.368822	0.294906	0.398727	0.277644	0.391994	BEST
Heart	6.02088	O54724	PTRF	QAEMEGAVQSIQGELSK	132.83	21072/61617	2	905.952	58.4617	0	0.190903	0.015083	0.0206117	0.035212	0.100771	0.108917	0.229242	0.266375	0.381108	0.394648	BEST
Heart	6.0213	O54724	PTRF	AHATTSNTVSK	50.94	23609/69818	2	561.796	13.2625	0	0.00103416	0	0.0308159	0.0260517	0.0403486	0.167694	0.140467	0.283059	0.300824	0.4209	GOOD
Heart	6.0208	Q9CWJ9	PUR9	EVSDGIVAPGYEEEALK	48.13	17525/51568	2	906.455	54.4871	0	0	0	0.00728497	0.0325089	0.174789	0.23803	0.271759	0.377585	0.448336	0.472869	GOOD
Heart	6.02211	Q9CWJ9	PUR9	YTQSNSVCYAK	45.93	19340/51039	2	663.81	27.5922	0	0.0449389	0.0204738	0.0567199	0.0410191	0.208245	0.203	0.316395	0.337552	0.395636	0.369832	GOOD
Heart	6.02041	P28650	PURA1	CQGGNNAGHTVVVDGK	33.23	21704/48191	3	540.262	23.7805	0	0.00234614	0.00716955	0.0429861	0.0808248	0.260635	0.207498	0.384531	0.356026	0.440115	0.493029	FAIR
Heart	6.01881	P00489	PYGM	IGEEYISDLDQLRK	53.28	16627/33678	2	842.946	57.8896	0	0.0558656	0.0409586	0.0939842	0.13495	0.304391	0.285793	0.413741	0.432319	0.470509	0.475961	EXCELLENT
Heart	6.02143	Q9CPX8	QCR10	LILDWVPYINGK	40.19	7102/19520	2	718.917	78.2816	0	0.000640723	0.00101621	0.0402345	0.0258537	0.148525	0.164379	0.349688	0.345157	0.406835	0.439486	GOOD
Heart	6.01976	Q9DB77	QCR2	AVAQGNLSSADVQAAK	97.15	1988/7465	2	768.409	34.809	0	0.0106392	0.00967626	0.0498213	0.0448426	0.128195	0.12927	0.272479	0.261629	0.357717	0.374963	BEST
Heart	6.02057	Q9DB77	QCR2	GNNTTSLLSQSVAK	71.93	2202/9881	2	713.386	42.5811	0	0.345697	0.109495	0.0751574	0.089094	0.155689	0.13243	0.271677	0.299728	0.364139	0.403755	BEST
Heart	6.02053	Q9D855	QCR7	DDTLHETEDVK	42.55	4367/14676	2	654.307	28.6081	0	0.0143927	0.00798553	0.0374834	0.030147	0.0759443	0.088621	0.231018	0.284617	0.313195	0.341694	GOOD
Heart	6.02044	Q9CQ69	QCR8	NPAMYENDK	43.79	8934/25514	2	544.246	26.1762	0	0.0433927	0.012684	0.0683507	0.0527481	0.156509	0.15249	0.30774	0.32514	0.381993	0.395393	GOOD
Heart	6.02186	P53994	RAB2A	IQEGVFDINNEANGIK	64.62	50581/112152	2	883.955	56.4604	0	0	0.00119357	0.0691373	0.0905154	0.214775	0.297582	0.285897	0.149269	0.495923	0.396756	EXCELLENT
Heart	6.02198	P62827	RAN	LVLVGDGGTGK	36.2	4137/9685	2	511.305	40.0951	0	0.0100105	0.0311032	0.102735	0.0845222	0.236515	0.251142	0.387497	0.340079	0.404097	0.455843	FAIR
Heart	6.01983	Q9CXW4	RL11	VLEQLTGQTPVFSK	40.12	13666/32393	2	776.938	56.0011	0	0.000171789	0	0.0458436	0.0486631	0.238944	0.260243	0.413986	0.365017	0.451903	0.45388	GOOD
Heart	6.02195	P35979	RL12	QAQIEVVPSASALIIK	33.71	18455/55989	2	837.001	64.4508	0	0.000263746	0	0.0120404	0.020325	0.149068	0.13584	0.327387	0.315886	0.352223	0.376373	FAIR
Heart	6.02274	P35980	RL18	ILTFDQLALESPK	56.56	13641/33580	2	740.923	67.3716	0	0.146838	0.120646	0.153771	0.151592	0.271181	0.280741	0.41287	0.418991	0.484058	0.477457	EXCELLENT
Heart	6.01921	P62717	RL18A	VEEIAAGK	29.04	19219/40767	2	411.736	24.152	0	0.0330563	0.18208	0.0821093	0.125605	0.204466	0.216344	0.372739	0.360399	0.40918	0.396956	FAIR
Heart	6.0204	P62830	RL23	ISLGLPVGAVINCADNTGAK	54.72	19305/37855	2	988.533	68.2779	0	0.025422	0.00346792	0.0555773	0.0298241	0.252382	0.215416	0.358503	0.404662	0.428307	0.47305	EXCELLENT
Heart	6.02162	P51410	RL9	TGVACSVSQAQK	51.79	21684/48757	2	621.317	25.4022	0	0.0195301	0	0.0299201	0.0535424	0.225434	0.218495	0.376888	0.361858	0.371589	0.380584	GOOD
Heart	6.0193	P14869	RLA0	AGAIAPCEVTVPAQNTGLGPEK	58.01	23448/77178	2	1093.56	51.6041	0	0	0	0.026091	0.0280188	0.112174	0.0922235	0.272326	0.0666777	0.348924	0.40963	EXCELLENT
Heart	6.02511	P99027	RLA2	LASVPAGGAVAVSAAPGSAAPAAGSAPAAAEEK	43.12	14215/30046	3	927.491	49.2143	0	0.0100177	0.0250297	0.0973949	0.105888	0.284622	0.310197	0.420249	0.418	0.432042	0.46415	GOOD
Heart	6.01954	P99027	RLA2	NIEDVIAQGVGK	30.63	5778/20718	2	624.848	57.8182	0	0.0429887	0.0361086	0.0991041	0.104911	0.285084	0.274587	0.368828	0.443005	0.377244	0.417566	FAIR
Heart	6.0194	P14131	RS16	TATAVAHCK	53.97	35367/63487	2	482.753	14.6699	0	0.0416323	0.028678	0.119417	0.0713274	0.197216	0.232481	0.407774	0.365386	0.471931	0.392986	EXCELLENT
Heart	6.01892	P62270	RS18	YSQVLANGLDNK	44.2	14396/40000	2	664.351	41.5834	0	0.00565767	0.00723587	0.0823132	0.0710119	0.239525	0.235167	0.386235	0.429588	0.437277	0.492476	GOOD
Heart	6.01824	P25444	RS2	SLEEIYLFSLPIK	30.15	15562/31947	2	779.446	81.6089	0	0.00376152	0.0127638	0.0720991	0.0738324	0.262447	0.298049	0.407978	0.460978	0.412282	0.37237	FAIR
Heart	6.01956	P62983	RS27A	TITLEVEPSDTIENVK	84.69	406/931	2	897.477	57.6238	0	0.124997	0.152281	0.275516	0.269673	0.384022	0.391757	0.418272	0.425157	0.478343	0.481163	BEST
Heart	6.02009	P62983	RS27A	LIFAGK	29.44	1333/2559	2	327.718	39.1527	0	0.137222	0.161377	0.288217	0.286361	0.40432	0.414807	0.431686	0.429196	0.491384	0.489497	FAIR
Heart	6.02078	P62242	RS8	LTPEEEEILNK	34.94	8245/22699	2	660.853	46.0849	0	0.0107427	0.00162424	0.0436436	0.0329582	0.262434	0.19189	0.358324	0.338411	0.415083	0.41009	FAIR
Heart	6.02149	P56565	S10A1	DLLQTELSGFLDVQK	65.02	9511/16437	2	856.465	83.9069	0	0.0452982	0.0513765	0.173225	0.159628	0.343387	0.352603	0.404515	0.410744	0.43442	0.442361	EXCELLENT
Heart	6.02002	P50247	SAHH	VPAINVNDSVTK	52.77	6815/26870	2	631.856	41.5497	0	0.0575669	0.0464627	0.0370279	0.0699123	0.108078	0.12008	0.322284	0.270009	0.384816	0.337916	EXCELLENT
Heart	6.02071	P17563	SBP1	QYDISNPQKPR	63.64	27577/101460	2	676.357	28.7808	0	0	0.00476267	0	0	0.0351148	0.0531064	0.306285	0.279277	0.331039	0.0650071	EXCELLENT
Heart	6.02074	Q9D0K2	SCOT1	GMGGAMDLVSSSK	90.55	930/2772	2	623.299	47.3296	0	0.044767	0.0439811	0.134745	0.146274	0.301314	0.313824	0.418456	0.413793	0.464378	0.457868	BEST
Heart	6.02003	Q9D0K2	SCOT1	AGGAGVPAFYTSTGYGTLVQEGGSPIK	69.89	1547/3704	2	1296.16	65.9874	0	0.0886915	0.0832843	0.171973	0.182486	0.338805	0.334758	0.429337	0.428818	0.481313	0.477817	BEST
Heart	6.01888	Q9D0K2	SCOT1	AGGAGVPAFYTSTGYGTLVQEGGSPIK	52.14	1075/2625	3	864.441	65.9948	0	0.171274	0.15208	0.246627	0.23527	0.393817	0.362851	0.435185	0.450935	0.4704	0.484453	GOOD
Heart	6.0199	Q9D0K2	SCOT1	DGSVAIASKPR	30.92	1306/2934	3	369.547	25.5446	0	0.0390581	0.0423652	0.135123	0.136985	0.287919	0.29939	0.425326	0.425701	0.471278	0.465759	FAIR
Heart	6.01992	Q9D0K2	SCOT1	DGSVAIASKPR	55.84	1918/4143	2	553.817	25.5446	0	0.041761	0.0410982	0.13203	0.133172	0.303772	0.312929	0.429465	0.455812	0.467162	0.475197	EXCELLENT
Heart	6.02003	Q9D0K2	SCOT1	VVVTMEHSAK	31.83	2967/8318	2	553.803	25.8741	0	0.0392195	0.039823	0.138276	0.13907	0.289149	0.294126	0.415762	0.407055	0.481584	0.458083	FAIR
Heart	6.02236	Q9D0K2	SCOT1	EFNGQHFILEEAITGDFALVK	33.39	10886/23313	3	795.413	79.8053	0	0.023069	0.0312477	0.136684	0.134295	0.295756	0.312358	0.401613	0.424283	0.446705	0.47114	FAIR
Heart	6.01999	Q9D0K2	SCOT1	NGLTLIELWEGLTVDDIK	56.21	62008/90056	2	1018.06	96.359	0	0.079349	0.0320907	0.00563896	0.029037	0.164211	0.166552	0.316934	0.326315	0.481667	0.436127	EXCELLENT
Heart	6.02028	Q63918	SDPR	VLIFQEESEIPASVFVK	46.12	39803/63568	2	971.038	75.4237	0	0.00265846	0.000138653	0.0522454	0.0257962	0.0413884	0.182418	0.402431	0.35841	0.46396	0.433942	GOOD
Heart	6.01852	P97443	SMYD1	EAALNNQPMQVMAEPSNEPAPALFHK	51.81	23162/52992	3	947.465	59.5734	0	0.0269969	0.0223106	0.0346417	0.0381137	0.162799	0.186935	0.373211	0.241223	0.4473	0.434163	GOOD
Heart	6.02007	P08228	SODC	HVGDLGNVTAGK	58.87	755/2384	2	587.32	30.1449	0	0.0283178	0.0254852	0.0719337	0.0686978	0.187926	0.194721	0.349647	0.346431	0.41849	0.436756	EXCELLENT
Heart	6.01935	P09671	SODM	GDVTTQVALQPALK	59.49	687/2682	2	723.917	48.7368	0	0.010211	0.013429	0.0536461	0.0495468	0.134411	0.138785	0.282269	0.287878	0.369256	0.389261	EXCELLENT
Heart	6.02095	Q7TQ48	SRCA	DFFGINPISNFK	33.55	3825/19779	2	702.867	76.9445	0	0.00995192	0.0148453	0.0514926	0.0687904	0.241389	0.117243	0.253869	0.229589	0.329726	0.245336	FAIR
Heart	6.0214	Q7TQ48	SRCA	NPGAPNCDK	34.33	6133/22626	2	489.725	16.6972	0	0.0322171	0.0369321	0.0731631	0.0611779	0.167285	0.160531	0.336486	0.324218	0.438569	0.419848	FAIR
Heart	6.02005	Q7TQ48	SRCA	LLSQQCSYMGGCFLEK	73.81	7235/30810	2	963.946	58.2527	0	0.00257452	0.00578359	0.030994	0.0218075	0.0880169	0.108374	0.271541	0.252213	0.336293	0.351765	BEST
Heart	6.01954	Q8BWF0	SSDH	DMLCITEETFGPLAPVIK	66.45	13748/38649	2	1020.53	86.3194	0	0.0317728	0.0415748	0.0528143	0.0414326	0.1374	0.142579	0.274794	0.27918	0.361764	0.351864	EXCELLENT
Heart	6.02446	Q60864	STIP1	ALSAGNIDDALQCYSEAIK	71.29	15232/37650	2	1023	69.6886	0	0.0658682	0.0403118	0.214983	0.144825	0.330319	0.314334	0.424951	0.426873	0.478737	0.466935	BEST
Heart	6.0183	Q60864	STIP1	DCEECIQLEPTFIK	61.53	19407/40904	2	894.417	64.4508	0	0.0230746	0.0686127	0.0923816	0.0708152	0.321806	0.383335	0.401497	0.465734	0.370446	0.340703	EXCELLENT
Heart	6.02051	Q60864	STIP1	LAYINPDLALEEK	31.68	12288/26131	2	747.911	60.3795	0	0.0174709	0.0224869	0.153797	0.144975	0.345057	0.33612	0.457534	0.423745	0.47341	0.475508	FAIR
Heart	6.0196	Q9WUM5	SUCA	LIGPNCPGVINPGECK	76.43	777/3803	2	865.936	47.6354	0	0.0374434	0.0424376	0.0678828	0.0695922	0.151888	0.149259	0.284532	0.292802	0.37868	0.384235	BEST
Heart	6.02035	Q9Z2I9	SUCB1	ILACDDLDEAAK	72.04	558/3336	2	670.329	43.6337	0	0.025584	0.0292086	0.0642403	0.0612877	0.153626	0.151366	0.292333	0.290853	0.380868	0.394251	BEST
Heart	6.01998	Q9Z2I8	SUCB2	LEGTNVQEAQNILK	70.28	794/3305	2	781.927	49.4433	0	0.00532434	0.00807815	0.0747963	0.0632732	0.202493	0.200788	0.322964	0.335911	0.43235	0.450137	BEST
Heart	6.02247	Q9Z2I8	SUCB2	DIFAMDDKSENEPIENEAAR	104.05	18206/46761	2	1150.53	53.3656	0	0.00217006	0.0200235	0.0228425	0.0326768	0.157713	0.102924	0.319037	0.236785	0.41146	0.43826	BEST
Heart	6.02065	Q93092	TALDO	SYEPQEDPGVK	40.18	15128/27804	2	627.801	30.5981	0	0.0681824	0.043465	0.114527	0.141904	0.243718	0.253601	0.338002	0.413726	0.465813	0.454493	GOOD
Heart	6.02163	P68368	TBA4A	TIGGGDDSFTTFFCETGAGK	102.99	10448/24942	2	1037.46	69.7124	0	0.0123931	0.00466514	0.0733613	0.0455872	0.196854	0.179348	0.368779	0.349295	0.435543	0.438992	BEST
Heart	6.02052	P68372	TBB2C	INVYYNEATGGK	76.17	3747/8586	2	667.838	40.6313	0	0.0626714	0.0523797	0.0750253	0.0772332	0.189142	0.203759	0.353464	0.328739	0.446252	0.424191	BEST
Heart	6.02203	P11983	TCPA	SLLVIPNTLAVNAAQDSTDLVAK	42.12	79644/90844	2	1180.17	75.3369	0	3.7e-08	0.0170858	0.0485473	0.0608454	0.0334652	0.255036	0.320265	0.433914	0.493868	0.436242	GOOD
Heart	6.01819	P80318	TCPG	WSSLACNIALDAVK	55.33	27321/47334	2	777.407	63.8789	0	0.0370713	0.0109293	0.0904402	0.0658877	0.30468	0.273882	0.397452	0.388319	0.387348	0.43883	EXCELLENT
Heart	6.02028	P42932	TCPQ	ETEGDVTSVK	49.57	21474/35649	2	535.77	25.5544	0	0.0601321	0.0183275	0.194886	0.203103	0.28559	0.182434	0.403048	0.347883	0.386507	0.349683	GOOD
Heart	6.02162	P42932	TCPQ	IAVYSCPFDGMITETK	60.44	30068/48885	2	919.445	63.9334	0	0.0304004	0.00716172	0.109465	0.136513	0.343685	0.343957	0.420921	0.411225	0.449503	0.481173	EXCELLENT
Heart	6.01967	Q01853	TERA	LIVDEAINEDNSVVSLSQPK	31.36	8598/18506	3	726.053	62.5931	0	0.0430735	0.0489994	0.167929	0.186682	0.305778	0.323196	0.412525	0.404314	0.487145	0.459791	FAIR
Heart	6.02163	Q01853	TERA	ETVVEVPQVTWEDIGGLEDVKR	61.04	9812/15106	3	835.437	71.4677	0	0.0345179	0.0376127	0.185215	0.160377	0.349789	0.331769	0.411633	0.401355	0.458944	0.469599	EXCELLENT
Heart	6.02065	Q01853	TERA	IVSQLLTLMDGLK	53.08	11792/24736	2	718.929	79.6733	0	0.0245094	0.0407278	0.177445	0.138614	0.341836	0.353195	0.429318	0.431888	0.480927	0.455054	EXCELLENT
Heart	6.01991	Q01853	TERA	LDQLIYIPLPDEK	37.69	7474/14643	2	781.943	72.261	0	0.037027	0.0531514	0.190762	0.160295	0.353387	0.350588	0.431227	0.405956	0.477568	0.479269	FAIR
Heart	6.02035	Q8QZT1	THIL	TPIGSFLGSLASQPATK	61.09	1869/7297	2	840.967	69.3115	0	0.0147721	0.0191342	0.0615123	0.0631991	0.164166	0.173192	0.331378	0.332264	0.401709	0.421035	EXCELLENT
Heart	6.02013	Q8QZT1	THIL	VCASGMK	53.34	3060/11188	2	379.685	18.6202	0	0.0261022	0.0337586	0.0765571	0.0617591	0.164378	0.171596	0.308435	0.304114	0.365004	0.386897	EXCELLENT
Heart	6.02003	Q8QZT1	THIL	EDEEYKR	53.5	7830/31977	2	487.73	16.0389	0	0.0109005	0.0067526	0.0522918	0.0448594	0.148169	0.169927	0.319231	0.304237	0.373066	0.40122	EXCELLENT
Heart	6.01864	P10639	THIO	VGEFSGANK	52.17	2676/9751	2	457.738	25.5828	0	0.0393843	0.014572	0.0716521	0.0784496	0.16668	0.168961	0.295707	0.299032	0.341924	0.357093	EXCELLENT
Heart	6.02065	Q8C1A5	THOP1	DFVEAPSQMLENWVWEK	36.07	47658/96270	2	1057.5	86.3541	0	0.0290124	0.0234116	0.0773896	0.0537186	0.0793131	0.277947	0.363853	0.363199	0.463845	0.390437	FAIR
Heart	6.01989	P48787	TNNI3	VDKVDEER	54.42	17176/32970	2	498.259	16.9298	0	0.0882019	0.0492759	0.136645	0.0914091	0.262531	0.251344	0.356978	0.368352	0.390073	0.467478	EXCELLENT
Heart	6.01806	P17751	TPIS	IIYGGSVTGATCK	91.83	344/1467	2	666.849	38.3427	0	0.047539	0.04489	0.102184	0.108398	0.22508	0.231979	0.393145	0.376002	0.443687	0.45312	BEST
Heart	6.01956	P17751	TPIS	TATPQQAQEVHEK	30.44	538/2499	3	491.586	21.281	0	0.0207912	0.0243455	0.0827102	0.0805608	0.203265	0.208304	0.361145	0.355629	0.427667	0.434738	FAIR
Heart	6.01981	P17751	TPIS	TATPQQAQEVHEK	62.47	3333/12159	2	736.876	21.281	0	0.0177715	0.0285546	0.0799953	0.0739228	0.204009	0.222412	0.37068	0.370572	0.44376	0.434786	EXCELLENT
Heart	6.01999	P17751	TPIS	IAVAAQNCYK	48.76	602/2900	2	572.3	31.3498	0	0.0178942	0.0233611	0.0782328	0.0730469	0.195446	0.193623	0.350879	0.345109	0.40495	0.423969	GOOD
Heart	6.01938	P17751	TPIS	VVLAYEPVWAIGTGK	35.25	669/1902	2	804.958	70.3252	0	0.0226426	0.0226995	0.0809287	0.0782606	0.202031	0.203877	0.353013	0.354951	0.42797	0.440365	FAIR
Heart	6.01953	P17751	TPIS	VTNGAFTGEISPGMIK	68.43	1025/3664	2	814.427	55.6784	0	0.0200833	0.0216028	0.0746373	0.0715954	0.208149	0.201286	0.368787	0.363159	0.433444	0.445732	EXCELLENT
Heart	6.0186	P17751	TPIS	HVFGESDELIGQK	52.39	2776/6940	2	732.874	43.5554	0	0.0166982	0.0262779	0.0823564	0.0659932	0.203196	0.193428	0.353394	0.368013	0.43042	0.436079	EXCELLENT
Heart	6.02019	P58771	TPM1	QLEDELVSLQK	34.89	1455/4783	2	654.361	54.3705	0	0.0296612	0.031714	0.102922	0.100703	0.225313	0.237496	0.361097	0.367888	0.385562	0.372487	FAIR
Heart	6.01963	Q7TQD2	TPPP	TITFEQFQEALEELAK	42.96	52664/83353	2	951.993	89.8118	0	0.0521939	0.0368566	0.105617	0.114997	0.189765	0.194896	0.329794	0.374322	0.461781	0.463395	GOOD
Heart	6.01978	Q9CQN1	TRAP1	HEFQAETK	38.06	18028/37722	2	498.248	19.6702	0	0.127555	0.0961166	0.167726	0.155594	0.303744	0.332805	0.389827	0.384098	0.45783	0.41996	FAIR
Heart	6.01911	Q921I1	TRFE	DGGGDVAFVK	51.73	3400/5918	2	485.75	40.0069	0	0.0650513	0.0718924	0.225253	0.235878	0.401791	0.37647	0.424083	0.436163	0.450585	0.44526	GOOD
Heart	6.01959	Q921I1	TRFE	HTTIFEVLPEK	29.18	5124/6646	2	660.369	52.3797	0	0.0986999	0.118242	0.263236	0.265776	0.399428	0.40355	0.445511	0.433088	0.463289	0.475856	FAIR
Heart	6.01974	Q9Z0P5	TWF2	LLDSVEQDFQLEIAK	47.55	47254/74355	2	877.469	70.3787	0	0.101415	0.0943178	0.0592615	0.134485	0.357713	0.126246	0.30267	0.215625	0.423872	0.479268	GOOD
Heart	6.02063	Q8CDN6	TXNL1	SEPTQALELTEDDIKEDGIVPLR	35.28	29094/55571	3	858.78	68.5884	0	0.0482562	0.051759	0.101133	0.0902331	0.27165	0.268325	0.427062	0.330631	0.43543	0.466617	FAIR
Heart	6.02076	Q02053	UBA1	AAVASLLQSVQVPEFTPK	53.85	12237/27994	2	946.036	73.7896	0	0.0136151	0.0115344	0.0788133	0.101455	0.255544	0.253775	0.39685	0.401004	0.465256	0.438229	EXCELLENT
Heart	6.02209	Q9JKB1	UCHL3	VTHETSAHEGQTEAPSIDEK	40.57	47419/96053	3	724.678	26.1762	0	0	0.0339645	0.0754948	0.0921747	0.221908	0.256587	0.372567	0.372332	0.436546	0.438141	GOOD
Heart	6.02037	Q9CR68	UCRI	RAEVLDSTK	56.3	3724/10322	2	512.791	21.6409	0	0.00811523	0.0118703	0.067485	0.0602479	0.167335	0.183528	0.328523	0.323711	0.407158	0.433986	EXCELLENT
Heart	6.01999	Q60932	VDAC1	YQVDPDACFSAK	54.52	3097/9926	2	703.822	45.4663	0	0.0636577	0.0212376	0.0568718	0.0485083	0.166379	0.174939	0.327848	0.334391	0.416732	0.431135	EXCELLENT
Heart	6.01887	Q60932	VDAC1	TDEFQLHTNVNDGTEFGGSIYQK	80.63	8140/23765	3	869.408	56.3368	0	0.0276316	0.0058291	0.058513	0.0691807	0.153048	0.159998	0.307545	0.312104	0.398133	0.411146	BEST
Heart	6.0193	Q60932	VDAC1	SENGLEFTSSGSANTETTK	104.94	13494/34215	2	983.452	40.3608	0	0.100029	0.0106759	0.0418475	0.0390025	0.149408	0.142719	0.314968	0.321212	0.377192	0.422699	BEST
Heart	6.02029	Q60930	VDAC2	VNNSSLIGVGYTQTLRPGVK	47.49	15264/32822	3	703.731	51.9213	0	0.0805017	0.00197127	0.0464902	0.00681938	0.138925	0.116733	0.307093	0.314834	0.354169	0.355087	GOOD
Heart	6.02049	Q60930	VDAC2	WNTDNTLGTEIAIEDQICQGLK	32.8	24294/62443	3	842.415	76.2724	0	0.0402845	0.0400307	0.0283157	0.0569346	0.096761	0.107664	0.294547	0.277137	0.320388	0.318477	FAIR
Heart	6.0203	Q60930	VDAC2	WNTDNTLGTEIAIEDQICQGLK	77.53	29239/74098	2	1263.12	76.2365	0	0	0	0.0101611	0.011096	0.072155	0.0221283	0.208277	0.251064	0.387364	0.327217	BEST
Heart	6.02068	Q60931	VDAC3	LTLDTIFVPNTGK	31.64	9762/31065	2	712.909	66.628	0	0.0467793	0.00321058	0.0199305	0.0132924	0.113219	0.129403	0.310059	0.3018	0.357599	0.403248	FAIR
Heart	6.02061	Q60931	VDAC3	LAEGLK	28.19	18477/47352	2	318.705	25.7313	0	0.0030289	0.00926309	0.0369353	0.0290906	0.130991	0.125739	0.300167	0.271291	0.363515	0.352389	FAIR
Heart	6.0198	Q64727	VINC	ALASQLQDSLK	43.43	3586/12284	2	590.337	46.8853	0	0.000668731	0.00550069	0.0256442	0.0642366	0.187055	0.184785	0.348611	0.303447	0.434883	0.450301	GOOD
Heart	6.01993	Q64727	VINC	AQQVSQGLDVLTAK	66.51	6267/16218	2	732.411	49.6821	0	0.0174235	0.0128497	0.0641336	0.0670237	0.213447	0.207812	0.375127	0.394724	0.465393	0.453646	EXCELLENT
Heart	6.02039	Q64727	VINC	AVAGNISDPGLQK	61.6	7149/18383	2	638.354	36.8427	0	0.0152535	0.00733676	0.0562748	0.056883	0.15241	0.14223	0.269994	0.250859	0.322175	0.325303	EXCELLENT
Heart	6.0209	Q64727	VINC	VLQLTSWDEDAWASK	66.64	7779/20465	2	877.939	67.8328	0	0.0231233	0.0295983	0.0845749	0.105917	0.215172	0.222845	0.392846	0.392225	0.438413	0.450991	EXCELLENT
Heart	6.01739	Q64727	VINC	ETVQTTEDQILK	50.21	7922/22431	2	705.875	43.81	0	0.015333	0.00484271	0.0190998	0.0469273	0.161277	0.162754	0.26415	0.332747	0.346319	0.316612	GOOD
Heart	6.01657	Q64727	VINC	AQMQEAMTQEVSDVFSDTTTPIK	98.3	24332/60953	2	1282.1	72.6966	0	0.00390099	0.00966992	0.00382152	0.0126153	0.130947	0.137188	0.29835	0.285266	0.390711	0.396817	BEST
Heart	6.01988	P21614	VTDB	VCSQYAAYGK	61.58	23529/30205	2	576.776	30.1733	0	0.277393	0.391292	0.372497	0.382604	0.421302	0.47746	0.4036	0.443962	0.487143	0.429567	EXCELLENT
Heart	6.0204	O88342	WDR1	LATGSDDNCAAFFEGPPFK	90.38	27395/72102	2	1025.47	66.477	0	0.00287571	0.00490965	0.010679	0.006076	0.0276584	0.0774844	0.230491	0.194137	0.356113	0.370066	BEST
Heart	6.02238	O88342	WDR1	SYIYSGSHDGHINYWDSETGENDSFSGK	44.74	54408/154604	3	1053.45	52.7308	0	0	0	0	0	0	0.124848	0.107219	0.0711953	0.214405	0.198458	GOOD

## Sheet: KIDNEY_ALL_FEATURES
Supplemental Table S2.
Notes:	RIA, t, data for identified light and heavy peptide features, used in nonlinear modelling to obtain protein turnover rate constants. Mass_Diff = observed mass shift between light and heavy isotopic features.
	To obtain Mascot_Score_Class, the Mascot_Ion_Score data (all > 1% fdr cut-off) was split into quartiles using the Perl module Statistics::Descriptive. FAIR = lowest quartile; GOOD = lower-medium quartile; EXCELLENT = high-medium quartile; BEST = upper quartile.
Tissue	Mass_Difference	Uniprot	Gene_Symbol	Peptide	Mascot_Ion_Score	H/L_Proteolabels_FeatureID	H_charge	H_mz	rt	RIAt_0	RIAt_Day1a	RIAt_Day1b	RIAt_Day5a	RIAt_Day5b	RIAt_Day12a	RIAt_Day12b	RIAt_Day25a	RIAt_Day25b	RIAt_Day40a	RIAt_Day40b	Mascot_Score_Class
Kidney	6.02001	Q9CQV8	1433B	TAFDEAIAELDTLNEESYK	82.8	6944/12956	2	1083.01	82.3978	0	0.0806112	0.086125	0.235611	0.242278	0.397143	0.393739	0.454639	0.445416	0.493858	0.486984	BEST
Kidney	6.01938	Q9CQV8	1433B	TAFDEAIAELDTLNEESYK	62.44	8622/17078	3	722.345	82.359	0	0.0973897	0.106591	0.233838	0.226481	0.387137	0.3782	0.453308	0.432732	0.479843	0.466908	EXCELLENT
Kidney	6.02036	Q9CQV8	1433B	QTTVSNSQQAYQEAFEISK	117.94	9277/14596	2	1083.03	53.9164	0	0.0490381	0.0335997	0.202094	0.182717	0.355572	0.382134	0.471066	0.441573	0.483558	0.49046	BEST
Kidney	6.01967	P62259	1433E	AAFDDAIAELDTLSEESYK	87.26	2160/4912	2	1047.5	82.7482	0	0.0737162	0.0804518	0.213508	0.221142	0.382911	0.391731	0.458195	0.447641	0.494314	0.490481	BEST
Kidney	6.01987	P62259	1433E	AAFDDAIAELDTLSEESYK	40.4	3617/8248	3	698.667	82.7597	0	0.074305	0.0790698	0.213865	0.222426	0.378312	0.386963	0.455822	0.44941	0.500495	0.49161	GOOD
Kidney	6.01961	P62259	1433E	HLIPAANTGESK	61.13	2543/5413	2	622.34	27.2249	0	0.0666772	0.0701421	0.201706	0.209928	0.369549	0.370812	0.440873	0.437596	0.492705	0.482833	EXCELLENT
Kidney	6.02183	P68510	1433F	YLAEVASGEK	59.48	9226/16665	2	536.786	34.1908	0	0.0462984	0.0354819	0.116127	0.0957277	0.257373	0.311046	0.367675	0.342519	0.326686	0.373873	EXCELLENT
Kidney	6.01983	P68510	1433F	NCNDFQYESK	38.78	14920/24206	2	655.775	32.8675	0	0.0387526	0.0125491	0.14132	0.164949	0.333507	0.370427	0.407317	0.408232	0.469609	0.436963	FAIR
Kidney	6.01992	P61982	1433G	TAFDDAIAELDTLNEDSYK	84.62	8498/16109	2	1069	81.6502	0	0.0623496	0.0646132	0.197867	0.207303	0.373034	0.367454	0.460883	0.436607	0.492343	0.493083	BEST
Kidney	6.02064	P61982	1433G	AYSEAHEISK	55.3	16362/28300	2	570.786	22.1265	0	0.033507	0.0156192	0.153365	0.169485	0.35183	0.374474	0.470591	0.432892	0.48152	0.427856	EXCELLENT
Kidney	6.02016	P68254	1433T	TAFDEAIAELDTLNEDSYK	75.98	7428/13639	2	1076.01	82.2813	0	0.0737685	0.0810107	0.233208	0.224154	0.391775	0.397209	0.46047	0.446931	0.496078	0.491143	BEST
Kidney	6.02046	P68254	1433T	TAFDEAIAELDTLNEDSYK	33.93	10130/18631	3	717.674	82.287	0	0.07066	0.083777	0.219318	0.226219	0.39234	0.386391	0.459811	0.443506	0.498011	0.489159	FAIR
Kidney	6.01961	P63101	1433Z	DICNDVLSLLEK	70.53	1188/2983	2	712.873	83.9996	0	0.0765907	0.0830161	0.220665	0.220757	0.379137	0.384235	0.451053	0.442178	0.486294	0.484419	EXCELLENT
Kidney	6.01833	P63101	1433Z	GIVDQSQQAYQEAFEISK	79.05	1878/4153	2	1024.01	65.1478	0	0.0675616	0.0727667	0.215997	0.210191	0.38637	0.385852	0.453834	0.458179	0.490954	0.484762	BEST
Kidney	6.02031	P63101	1433Z	VVSSIEQK	38.95	1244/2963	2	448.263	23.744	0	0.0616618	0.0618639	0.214926	0.205236	0.369327	0.385318	0.454786	0.44471	0.493796	0.491175	FAIR
Kidney	6.02043	Q76MZ3	2AAA	LTQDQDVDVK	75.89	10504/17501	2	583.804	28.7092	0	0.0770383	0.0876974	0.252092	0.229696	0.36731	0.374094	0.394321	0.388307	0.406028	0.405801	BEST
Kidney	6.02007	Q99L13	3HIDH	GSLLIDSSTIDPSVSK	87.62	3711/9361	2	812.94	58.2516	0	0.0169645	0.0155236	0.116165	0.11682	0.285425	0.286302	0.420099	0.398683	0.465099	0.471489	BEST
Kidney	6.02087	Q9DCD0	6PGD	NPELQNLLLDDFFK	83.89	26547/32610	2	856.454	85.4616	0	0.0733672	0.0578015	0.240409	0.211122	0.351612	0.352131	0.430186	0.42043	0.458605	0.5013	BEST
Kidney	6.02099	P05202	AATM	ASAELALGENNEVLK	66.12	1300/4334	2	782.419	51.2146	0	0.0192382	0.0196143	0.0970782	0.0963956	0.229287	0.215029	0.364957	0.333711	0.38953	0.397892	EXCELLENT
Kidney	6.02092	P05202	AATM	EYLPIGGLAEFCK	52.11	5682/16354	2	751.887	69.3988	0	0.0566311	0.0345538	0.0724829	0.0927968	0.225889	0.181087	0.312856	0.323736	0.363452	0.355134	GOOD
Kidney	6.02136	Q9D7B6	ACAD8	FASYCLTEPGSGSDAASLLTSAK	79.81	13915/32217	2	1170.06	64.0187	0	0	0	0.0845771	0.0952182	0.261563	0.278768	0.380683	0.424358	0.476739	0.45981	BEST
Kidney	6.02084	Q8JZN5	ACAD9	VPVENVLGEVGGGFK	83.01	3742/8667	2	753.917	63.886	0	0.0503011	0.0562144	0.199014	0.205564	0.362203	0.349423	0.419562	0.42419	0.453417	0.457486	BEST
Kidney	6.02105	P51174	ACADL	SGSDWILNGSK	51.32	4329/15682	2	585.299	50.0708	0	0.00320479	0	0.0309195	0.0971343	0.227921	0.188862	0.357603	0.405285	0.448359	0.402389	GOOD
Kidney	6.01967	P51174	ACADL	TVAHIQTVQHK	52.21	13796/26367	2	634.364	19.6337	0	0.00341118	0.00697878	0.087763	0.117864	0.319123	0.301629	0.446509	0.372865	0.456159	0.444957	GOOD
Kidney	6.01865	Q07417	ACADS	EEGDSWVLNGTK	52.15	7759/19787	2	670.824	49.0312	0	0.0548523	0.0825576	0.115942	0.137955	0.285269	0.333621	0.460148	0.391961	0.473836	0.476863	GOOD
Kidney	6.01822	Q07417	ACADS	IGIASQALGIAQASLDCAVK	101.24	11141/24136	2	996.548	76.3298	0	0.0260924	0.0170665	0.132925	0.14013	0.320002	0.312692	0.443668	0.426333	0.473585	0.484964	BEST
Kidney	6.02075	P31786	ACBP	AAEEVKR	52.34	9031/20810	2	404.735	13.5392	0	0.0469338	0.0468322	0.1515	0.199707	0.373021	0.346873	0.46194	0.436796	0.45407	0.388525	GOOD
Kidney	6.01718	Q8R519	ACMSD	FGYGGWVQLQQQGK	47.96	16762/33493	2	801.411	59.8672	0	0.0170235	0.0346621	0.125349	0.120023	0.37589	0.324256	0.359339	0.296766	0.447513	0.433079	GOOD
Kidney	6.02028	Q9CQR4	ACO13	TLAFASVDLTNK	58.35	483/1544	2	643.358	57.7946	0	0.0919714	0.0952938	0.172915	0.170177	0.336518	0.328243	0.428221	0.415449	0.464214	0.461539	EXCELLENT
Kidney	6.01951	P28271	ACOC	YQQAGLPLIVLAGK	33.68	2306/4661	2	738.947	68.7437	0	0.0783742	0.0770999	0.228957	0.236782	0.403681	0.405214	0.450797	0.44611	0.487041	0.487553	FAIR
Kidney	6.01996	P28271	ACOC	NIEVPFKPAR	39.76	9928/16935	2	588.846	42.9079	0	0.0351313	0.0567076	0.240328	0.231185	0.418968	0.44744	0.461568	0.479294	0.497549	0.500484	FAIR
Kidney	6.01948	Q99KI0	ACON	FNPETDFLTGK	49.42	344/1046	2	637.822	58.8419	0	0.0383272	0.0381427	0.138958	0.138729	0.292239	0.294261	0.421324	0.41247	0.463658	0.459724	GOOD
Kidney	6.01977	Q99KI0	ACON	SDFDPGQDTYQHPPK	32.98	576/2206	3	579.932	36.4138	0	0.0337824	0.0391447	0.139527	0.142531	0.292739	0.292255	0.426648	0.41903	0.466436	0.460411	FAIR
Kidney	6.01951	Q99KI0	ACON	IHETNLK	28.84	1136/3342	2	430.75	18.144	0	0.0494717	0.0564201	0.148419	0.149567	0.312723	0.312928	0.442363	0.429906	0.485296	0.481147	FAIR
Kidney	6.01959	Q99KI0	ACON	DINQEVYNFLATAGAK	34.86	1511/4885	3	587.303	83.1541	0	0.0418638	0.0446002	0.137411	0.14799	0.305175	0.301817	0.431529	0.4218	0.479089	0.468683	FAIR
Kidney	6.01983	Q99KI0	ACON	DINQEVYNFLATAGAK	90.16	1199/3823	2	880.451	83.1597	0	0.046764	0.0476905	0.143457	0.149426	0.307636	0.30446	0.43536	0.41927	0.478325	0.474722	BEST
Kidney	6.01989	Q99KI0	ACON	VAVPSTIHCDHLIEAQVGGEK	46.03	1419/4690	3	756.058	45.5354	0	0.0395232	0.0361862	0.130263	0.140909	0.301611	0.293581	0.427034	0.402469	0.486873	0.4654	GOOD
Kidney	6.02069	Q99KI0	ACON	NDANPETHAFVTSPEIVTALAIAGTLK	81.33	2463/6891	3	929.493	81.4804	0	0.0447695	0.0475879	0.13783	0.144267	0.297727	0.285325	0.399591	0.418899	0.46529	0.46963	BEST
Kidney	6.02016	Q99KI0	ACON	LNRPLTLSEK	33.28	2536/5476	2	588.856	32.3092	0	0.0279088	0.0308437	0.123579	0.129577	0.291249	0.285323	0.42075	0.411661	0.467127	0.475065	FAIR
Kidney	6.01936	Q99KI0	ACON	GHLDNISNNLLIGAINIENGK	75.46	2583/6068	3	742.405	68.1025	0	0.0363501	0.0473757	0.137591	0.159658	0.292495	0.307553	0.425901	0.408638	0.480783	0.46777	BEST
Kidney	6.01971	Q99KI0	ACON	FKLEAPDADELPR	36.97	918/3199	3	502.935	52.4588	0	0.0322767	0.0336167	0.130222	0.142058	0.292658	0.285877	0.429374	0.4174	0.461101	0.4703	FAIR
Kidney	6.01984	Q9R0H0	ACOX1	INESIGQGDLSELPELHALTAGLK	53.47	5591/8868	3	837.784	72.5872	0	0.127795	0.151073	0.329293	0.318001	0.445135	0.419724	0.4429	0.441671	0.492062	0.485727	GOOD
Kidney	6.02065	Q9R0H0	ACOX1	YDGNVYENLFEWAK	84.43	17185/24210	2	877.413	78.4011	0	0.125445	0.141879	0.314462	0.310082	0.430792	0.418737	0.438153	0.430589	0.487617	0.487253	BEST
Kidney	6.01798	Q9QXG4	ACSA	VAFYWEGNEPGETTK	49.47	10146/18553	2	867.409	56.7007	0	0.153193	0.113268	0.234678	0.221562	0.345655	0.333498	0.383577	0.367971	0.416936	0.444959	GOOD
Kidney	6.01923	Q8VCW8	ACSF2	KALEAISR	32.2	9812/19486	2	447.278	24.235	0	0.0138826	0.0159902	0.147971	0.158805	0.328843	0.333063	0.441862	0.467932	0.496297	0.463662	FAIR
Kidney	6.01954	P62737	ACTA	DSYVGDEAQSK	49.65	137/584	2	602.775	27.9573	0	0.0459156	0.0457984	0.15285	0.156656	0.310067	0.313465	0.424856	0.420951	0.475468	0.478073	GOOD
Kidney	6.02116	P62737	ACTA	EITALAPSTMK	45.12	4927/13710	2	592.321	38.0953	0	0.0209	0.0177373	0.044725	0.0616844	0.105481	0.150561	0.17329	0.278906	0.250002	0.348851	GOOD
Kidney	6.01925	P60710	ACTB	VAPEEHPVLLTEAPLNPK	29.95	90/383	3	654.033	51.2768	0	0.0501899	0.0496898	0.153535	0.158261	0.32069	0.30953	0.438856	0.424256	0.482572	0.473724	FAIR
Kidney	6.01768	P60710	ACTB	LCYVALDFEQEMATAASSSSLEK	73.91	28991/44365	2	1278.6	78.637	0	0.0268589	0.0204921	0.122694	0.123296	0.291089	0.328433	0.451128	0.433971	0.481243	0.493293	BEST
Kidney	6.01943	P57780	ACTN4	LVSIGAEEIVDGNAK	77.63	8535/17506	2	760.917	54.1645	0	0.012229	0.00248912	0.103208	0.105716	0.184888	0.191623	0.270773	0.266306	0.318583	0.299126	BEST
Kidney	6.02074	Q8R5C5	ACTY	TLFSNIVLSGGSTLFK	70.74	37694/48395	2	845.48	79.8856	0	0.0236588	0.0154763	0.190081	0.163837	0.38142	0.375443	0.441254	0.41423	0.467589	0.470509	EXCELLENT
Kidney	6.0204	Q99JW2	ACY1	FIEDTAAEK	53.06	208/583	2	515.264	31.3555	0	0.0880102	0.10009	0.238385	0.249512	0.410543	0.427187	0.473294	0.463957	0.502665	0.500664	GOOD
Kidney	6.0204	Q99JW2	ACY1	EGAVTSVNLTK	50.9	471/1128	2	562.817	36.8636	0	0.0711832	0.0811672	0.220699	0.230456	0.392741	0.395254	0.44963	0.433969	0.477577	0.479652	GOOD
Kidney	6.02012	Q99JW2	ACY1	VTSTGKPGHASR	77.58	5402/10762	2	602.33	11.93	0	0.0668528	0.0808767	0.225582	0.222943	0.410331	0.399011	0.467004	0.452068	0.504816	0.478922	BEST
Kidney	6.01998	Q99JW2	ACY1	VTSTGKPGHASR	57.85	1679/3952	3	401.889	11.9445	0	0.0747749	0.084309	0.2233	0.231866	0.402435	0.401895	0.443532	0.447835	0.488223	0.483805	EXCELLENT
Kidney	6.02029	P00329	ADH1	IDGASPLDK	31.54	609/1470	2	461.253	32.426	0	0.0700923	0.100875	0.184652	0.222304	0.356351	0.344269	0.407421	0.39995	0.451309	0.413411	FAIR
Kidney	6.01974	P00329	ADH1	VCLIGCGFSTGYGSAVK	91.67	1292/2600	2	891.437	58.9091	0	0.0823727	0.0786262	0.224346	0.224722	0.390166	0.392512	0.459507	0.450193	0.489673	0.485623	BEST
Kidney	6.02169	P28474	ADHX	IDPSAPLDK	42.13	1664/2710	2	481.269	38.0953	0	0.105254	0.0751381	0.211078	0.217633	0.379749	0.359016	0.430198	0.463587	0.49643	0.474854	GOOD
Kidney	6.01959	P28474	ADHX	AGDTVIPLYIPQCGECK	49.01	2850/6025	2	963.973	63.8642	0	0.0614547	0.0654706	0.201529	0.195954	0.368389	0.37426	0.453618	0.445008	0.490167	0.492642	GOOD
Kidney	6.01877	P28474	ADHX	VCLLGCGISTGYGAAVNTAK	128.19	5196/9890	2	1009.51	59.2737	0	0.0630503	0.0612657	0.184223	0.198464	0.369243	0.369314	0.461051	0.446051	0.488508	0.48589	BEST
Kidney	6.02027	P28474	ADHX	VCLLGCGISTGYGAAVNTAK	47.95	9750/18984	3	673.344	59.2737	0	0.0266369	0.0533802	0.155991	0.161706	0.341644	0.291423	0.382984	0.373543	0.408555	0.425157	GOOD
Kidney	6.01931	Q9JKV1	ADRM1	TSGTVEDDLIIFPDDCEFK	54.44	43058/51738	2	1104.01	74.0887	0	0.0274883	0.0160863	0.229598	0.202086	0.381973	0.420583	0.427039	0.380811	0.47556	0.445019	GOOD
Kidney	6.01884	Q3UEG6	AGT2	GIGNGFPMAAVVTTPEIAK	37.63	40382/59597	2	940.008	68.7894	0	0.00162646	0.00493638	0.092553	0.0104823	0.0981305	0.0468188	0.366588	0.407133	0.426032	0.499907	FAIR
Kidney	6.02129	Q9JII6	AK1A1	EELFVTSK	29.8	567/1408	2	479.764	42.5614	0	0.120756	0.105849	0.177448	0.200784	0.329502	0.341582	0.405085	0.400393	0.418798	0.420275	FAIR
Kidney	6.02074	Q9DCT1	AKCL2	REDLFVVSK	28.91	15579/23287	2	549.817	40.8094	0	4.52e-08	0	0.147861	0.0571093	0.339781	0	0.430536	0.451629	0.480069	0.484732	FAIR
Kidney	6.02008	P24549	AL1A1	ILDLIESGK	35.64	565/1342	2	497.3	53.0515	0	0.0864709	0.0967752	0.255022	0.251137	0.399649	0.402088	0.444015	0.426794	0.470987	0.47321	FAIR
Kidney	6.01997	P24549	AL1A1	VAFTGSTQVGK	34.61	391/900	2	550.806	34.8483	0	0.0886308	0.0880504	0.234503	0.250533	0.407175	0.397308	0.439642	0.422341	0.483412	0.487588	FAIR
Kidney	6.01988	P24549	AL1A1	VFANAYLSDLGGCIK	68.72	1685/4356	2	817.421	65.7572	0	0.0908301	0.0884401	0.242263	0.23504	0.391807	0.384811	0.442211	0.451198	0.481431	0.454014	EXCELLENT
Kidney	6.01996	P24549	AL1A1	YCAGWADK	33.77	845/2232	2	488.718	34.4335	0	0.0927472	0.0956524	0.244494	0.247323	0.403646	0.419874	0.442806	0.412995	0.460865	0.466851	FAIR
Kidney	6.02141	P24549	AL1A1	IFVEESVYDEFVK	70.86	3181/6041	2	805.408	70.1536	0	0.12081	0.127045	0.246415	0.264784	0.391786	0.397583	0.427757	0.431198	0.451359	0.444463	EXCELLENT
Kidney	6.02149	P24549	AL1A1	LLLATMEALNGGK	42.66	7706/15267	2	668.884	63.1439	0	0.0914261	0.0973497	0.238515	0.233352	0.393972	0.409353	0.463684	0.438898	0.471119	0.489121	GOOD
Kidney	6.0202	Q8CHT0	AL4A1	ASGTNDKPGGPHYILR	49	6836/17682	3	563.632	29.669	0	0.0202212	0.015128	0.115553	0.118668	0.295559	0.306481	0.438289	0.39258	0.499425	0.468147	GOOD
Kidney	6.01971	Q8CHT0	AL4A1	VGDPAEDFGTFFSAVIDAK	109.29	25824/36078	2	996.488	90.3539	0	0.0461922	0.0288422	0.116373	0.11833	0.321117	0.348276	0.469099	0.426472	0.488063	0.483495	BEST
Kidney	6.02051	Q8CHT0	AL4A1	VGDPAEDFGTFFSAVIDAK	53.37	36102/45181	3	664.662	90.4224	0	0.0288934	0.029264	0.142733	0.143853	0.320827	0.327217	0.455388	0.448508	0.4862	0.477743	GOOD
Kidney	6.01974	Q9DBF1	AL7A1	VNLLSFTGSTQVGK	68.47	2303/5941	2	728.908	61.6334	0	0.0430623	0.0501298	0.16498	0.177068	0.348304	0.348817	0.438043	0.427257	0.478635	0.480452	EXCELLENT
Kidney	6.02239	Q9DBF1	AL7A1	GSDCGIVNVNIPTSGAEIGGAFGGEK	82.62	5180/12917	3	838.074	66.1522	0	0.0201585	0.0357015	0.110268	0.162161	0.331464	0.321926	0.454961	0.416362	0.487199	0.498544	BEST
Kidney	6.02133	Q9DBF1	AL7A1	GSDCGIVNVNIPTSGAEIGGAFGGEK	110.28	7015/16697	2	1256.61	66.1067	0	0.00616341	0.0160371	0.0602308	0.124013	0.304049	0.327753	0.453729	0.404032	0.501108	0.489816	BEST
Kidney	6.01906	Q8BH00	AL8A1	LADVLEQSLEELAQAESK	54.95	6707/14606	3	660.347	83.6923	0	0.0758178	0.0881242	0.238558	0.242218	0.407654	0.410816	0.482438	0.456541	0.504249	0.495928	EXCELLENT
Kidney	6.01916	Q8BH00	AL8A1	LADVLEQSLEELAQAESK	99.97	5153/11145	2	990.017	83.6923	0	0.0789621	0.0875841	0.234561	0.240039	0.411831	0.407507	0.464858	0.449211	0.500733	0.491211	BEST
Kidney	6.01974	Q8BH00	AL8A1	FLPCNSYIDSYDPSTGEVYCK	68.91	11204/21255	2	1261.05	61.9677	0	0.0371056	0.0563228	0.207048	0.217852	0.383068	0.396956	0.449332	0.441326	0.504162	0.478651	EXCELLENT
Kidney	6.02037	P07724	ALBU	TPVSEHVTK	51.96	118/330	2	502.279	19.4134	0	0.0890337	0.103454	0.276606	0.382888	0.423699	0.419235	0.455848	0.445823	0.490827	0.495749	GOOD
Kidney	6.02068	P47738	ALDH2	TEQGPQVDETQFK	74.28	923/2169	2	756.867	38.8252	0	0.106035	0.121493	0.282657	0.286865	0.419076	0.421809	0.452486	0.449845	0.49075	0.488748	BEST
Kidney	6.01758	P47738	ALDH2	ELGEYGLQAYTEVK	57.57	1147/2512	2	803.409	58.2164	0	0.115671	0.101155	0.268175	0.24185	0.351256	0.333766	0.353111	0.375809	0.413851	0.385009	EXCELLENT
Kidney	6.02001	P47738	ALDH2	GYFIQPTVFGDVK	39.34	1362/2723	2	738.895	66.8799	0	0.117475	0.127317	0.271114	0.275978	0.393449	0.397485	0.425309	0.418372	0.461956	0.463218	FAIR
Kidney	6.01924	P47738	ALDH2	VAEQTPLTALYVANLIK	55.89	3346/6311	2	925.539	78.2425	0	0.125707	0.135038	0.302511	0.301819	0.426776	0.430451	0.454451	0.448888	0.489995	0.497237	EXCELLENT
Kidney	6.01958	P05064	ALDOA	GILAADESTGSIAK	70.75	1255/2156	2	669.864	43.6096	0	0.131016	0.114265	0.244541	0.254746	0.351558	0.351172	0.379435	0.401941	0.396293	0.410379	EXCELLENT
Kidney	6.02058	P05064	ALDOA	ALANSLACQGK	81.08	1721/3023	2	569.804	32.4951	0	0.104989	0.126079	0.271888	0.270149	0.401318	0.39566	0.421987	0.423032	0.483415	0.466446	BEST
Kidney	6.01985	Q91Y97	ALDOB	LDQGGAPLAGTNK	79.48	108/196	2	624.338	31.3102	0	0.150418	0.155878	0.32336	0.319109	0.432313	0.438431	0.444157	0.435559	0.483624	0.487139	BEST
Kidney	6.0219	Q91Y97	ALDOB	IKVENTEENR	52.94	15226/20142	2	619.328	20.9375	0	0.11074	0.116438	0.301528	0.27263	0.436074	0.444057	0.462542	0.423315	0.493053	0.485751	GOOD
Kidney	6.02028	Q91Y97	ALDOB	IKVENTEENR	31.75	7556/11843	3	413.221	20.9375	0	0.122549	0.138855	0.294766	0.304441	0.415715	0.431319	0.410444	0.440577	0.474897	0.472144	FAIR
Kidney	6.02064	P45376	ALDR	SPPGQVTEAVK	45.85	3739/9684	2	559.811	30.0736	0	0.013325	0.00979335	0.0857748	0.0604408	0.220832	0.206144	0.343229	0.37034	0.367745	0.355233	GOOD
Kidney	6.02087	P45376	ALDR	HIDCAQVYQNEK	62.21	6353/15960	2	755.857	28.4898	0	0.0758495	0.0376824	0.113097	0.07881	0.244072	0.257708	0.393687	0.39236	0.479853	0.458651	EXCELLENT
Kidney	6.01969	P45376	ALDR	HIDCAQVYQNEK	30.17	6210/14208	3	504.24	28.4898	0	0.00792026	0.0151719	0.0754961	0.0615571	0.23732	0.243377	0.377463	0.381165	0.462321	0.440552	FAIR
Kidney	6.02042	Q9CPY7	AMPL	QVIDCQLADVNNLGK	112.26	2196/4412	2	846.938	53.4844	0	0.0782325	0.0872337	0.243712	0.253804	0.391296	0.403879	0.45052	0.439873	0.495594	0.497915	BEST
Kidney	6.01975	Q9CPY7	AMPL	ANKPGDVVR	35.3	2816/6144	3	321.189	18.7196	0	0.0882935	0.0820663	0.237272	0.249827	0.414855	0.415338	0.456744	0.463225	0.502201	0.479049	FAIR
Kidney	6.02019	Q9CPY7	AMPL	ANKPGDVVR	46.48	3150/7385	2	481.28	18.7196	0	0.0650755	0.0712469	0.234409	0.220214	0.382827	0.386293	0.43358	0.437443	0.500993	0.4649	GOOD
Kidney	6.0199	Q64G17	AN32C	HLNLSGNK	44.8	5103/11684	2	444.753	20.6846	0	0.027649	0.0334233	0.158265	0.145152	0.330925	0.32697	0.450656	0.417099	0.481396	0.498776	GOOD
Kidney	6.02147	P07356	ANXA2	TPAQYDASELK	42.6	3846/11452	2	614.812	36.1841	0	0.025688	0.00935788	0.070447	0.0806145	0.153935	0.160936	0.275886	0.284353	0.30354	0.305181	GOOD
Kidney	6.0207	P97429	ANXA4	SETSGSFEDALLAIVK	92.65	16306/28049	2	836.941	80.9291	0	0.0531846	0.065647	0.182772	0.190686	0.34981	0.357782	0.431939	0.423833	0.471091	0.45249	BEST
Kidney	6.01942	P48036	ANXA5	ETSGNLEQLLLAVVK	91	24620/37972	2	810.469	85.3995	0	0.0361466	0.000386394	0.142111	0.132333	0.299828	0.323494	0.438505	0.421347	0.483173	0.487796	BEST
Kidney	6.01873	P48036	ANXA5	DPDTAIDDAQVELDAQALFQAGELK	37.46	48921/64461	2	1340.16	85.2369	0	0.0269725	0	0.0733344	0.0825604	0.275086	0.240278	0.387778	0.384834	0.460193	0.460362	FAIR
Kidney	6.01991	P48036	ANXA5	DPDTAIDDAQVELDAQALFQAGELK	98.56	26269/40805	3	893.775	85.2658	0	0.0359168	0.0348472	0.131449	0.141333	0.297444	0.312984	0.433201	0.4404	0.501065	0.500521	BEST
Kidney	6.01877	O35643	AP1B1	LGAPISSGLSDLFDLTSGVGTLSGSYVAPK	66.88	47728/56261	3	972.517	90.4849	0	0.0366974	0.0682702	0.303714	0.294522	0.375976	0.380288	0.471264	0.457712	0.492222	0.493767	EXCELLENT
Kidney	6.02066	P17427	AP2A2	NNGVLFENQLLQIGLK	49.51	79688/81450	2	903.514	75.642	0	0.0780565	0	0	0	0	1e-09	1e-09	0.356227	1e-09	1e-09	GOOD
Kidney	6.01982	Q8R146	APEH	SALYYVDLSGGK	39.01	6749/9897	2	639.838	56.3425	0	0.189424	0.203734	0.311073	0.30567	0.441216	0.40856	0.430803	0.449776	0.494649	0.497847	FAIR
Kidney	6.02039	Q8CG76	ARK72	FYAYNPLAGGLLTGK	78.43	1889/4202	2	795.935	71.195	0	0.0604886	0.065641	0.194617	0.19598	0.365537	0.360392	0.445068	0.435437	0.479958	0.479524	BEST
Kidney	6.02058	Q99JY9	ARP3	LPACVVDCGTGYTK	80.6	12034/23666	2	773.87	43.9933	0	0.0501143	0.0335198	0.0961533	0.0762329	0.281613	0.2772	0.42787	0.408338	0.496689	0.478216	BEST
Kidney	6.01954	P16460	ASSY	VFIEDVSK	32.12	1272/2886	2	471.766	43.2516	0	0.088618	0.104522	0.219122	0.234242	0.410385	0.404485	0.471567	0.45181	0.483465	0.482643	FAIR
Kidney	6.02158	P16460	ASSY	FELTCYSLAPQIK	65.78	2314/5049	2	788.413	64.2766	0	0.0587584	0.0696646	0.196788	0.21372	0.388368	0.404198	0.454142	0.445757	0.486115	0.479945	EXCELLENT
Kidney	6.01978	P16460	ASSY	QHGIPIPVTPK	29.26	6318/12144	2	596.861	39.8148	0	0.0510318	0.0423626	0.191365	0.202769	0.384309	0.400288	0.448994	0.447903	0.47666	0.500304	FAIR
Kidney	6.02104	P16460	ASSY	EQGYDVIAYLANIGQK	44.89	48682/62736	2	894.469	78.525	0	0.0432432	0.0160456	0.0965224	0.137467	0.24866	0.354381	0.39222	0.406027	0.434098	0.402601	GOOD
Kidney	6.0195	Q8VDN2	AT1A1	IVEIPFNSTNK	43.7	1751/3693	2	634.353	51.4389	0	0.0297448	0.025924	0.177071	0.172631	0.331533	0.331156	0.426202	0.42457	0.454284	0.452585	GOOD
Kidney	6.02065	Q8VDN2	AT1A1	AVFQANQENLPILK	54.28	5299/9719	2	795.951	59.744	0	0.0369144	0.0233336	0.180893	0.1625	0.345477	0.3465	0.438665	0.417725	0.478689	0.472638	GOOD
Kidney	6.02002	Q8VDN2	AT1A1	CSSILLHGK	29.4	13231/19093	2	510.784	28.7861	0	0.0258348	0.046403	0.143739	0.10572	0.198049	0.270323	0.361248	0.377088	0.428544	0.362491	FAIR
Kidney	6.01887	Q8VDN2_pg	AT1A1_pg	DGPNALTPPPTTPEWVK	59.7	12229/20259	2	913.475	59.8863	0	0.0398778	0.0443668	0.13626	0.121285	0.318475	0.287768	0.422341	0.425824	0.485471	0.458315	EXCELLENT
Kidney	6.02005	Q6PIC6_pg	AT1A3_pg	NLEAVETLGSTSTICSDK	111.08	4937/9507	2	965.972	53.997	0	0.0460364	0.022003	0.131087	0.14547	0.328214	0.317991	0.415658	0.413997	0.463668	0.449212	BEST
Kidney	6.01873	P14094	AT1B1	AYGENIGYSEK	45.05	3490/6766	2	618.795	36.1841	0	0.0695768	0.047486	0.140899	0.14582	0.311248	0.332924	0.400872	0.392883	0.452637	0.454119	GOOD
Kidney	6.01798	P14094	AT1B1	VAPPGLTQIPQIQK	57.75	3891/8201	2	748.449	55.1993	0	0.00959036	0.0109866	0.136967	0.156872	0.336525	0.332933	0.42786	0.417426	0.475688	0.475666	EXCELLENT
Kidney	6.0196	Q62388	ATM	EVEELSK	31.87	4495/6730	2	420.226	23.5469	0	0.179148	0.219234	0.305553	0.284279	0.357595	0.349701	0.343137	0.372094	0.43915	0.434707	FAIR
Kidney	6.02079	Q03265	ATPA	VVDALGNAIDGK	62.09	605/2664	2	589.33	46.3582	0	0.0269581	0.0278105	0.128312	0.140218	0.290553	0.278552	0.369836	0.386989	0.422122	0.408964	EXCELLENT
Kidney	6.01952	Q03265	ATPA	TSIAIDTIINQK	49.83	1336/4131	2	661.885	56.959	0	0.0426904	0.0330878	0.143803	0.150631	0.313783	0.329022	0.44227	0.40337	0.476208	0.468139	GOOD
Kidney	6.02046	Q03265	ATPA	FNDGTDEK	49.47	4430/12590	2	466.209	20.1266	0	0.0353208	0.0386796	0.123865	0.142576	0.301398	0.302986	0.429135	0.398245	0.445088	0.443084	GOOD
Kidney	6.02132	Q03265	ATPA	LKEIVTNFLAGFEP	79.3	12986/26404	2	792.443	79.2128	0	0.0210451	0.0112443	0.100288	0.128753	0.278214	0.251699	0.358849	0.36457	0.44373	0.460094	BEST
Kidney	6.02054	Q03265	ATPA	ISEQSDAK	54.92	15694/37572	2	442.227	15.4626	0	0.0116002	0.0125691	0.11926	0.136739	0.308686	0.307556	0.449031	0.395031	0.19947	0.0392761	EXCELLENT
Kidney	6.01859	Q9JLZ3	AUHM	SEVPGIFCAGADLK	60.35	10188/21357	2	735.374	60.4667	0	0.255362	0.206668	0.30809	0.240096	0.37802	0.355901	0.441156	0.446401	0.454485	0.474118	EXCELLENT
Kidney	6.02265	O35855	BCAT2	LCLPDFDKQELLECIR	30.59	27641/49105	3	685.683	68.4341	0	0.00268028	0.000861544	0.0378093	0.0552053	0.221456	0.195167	0.356854	0.317046	0.442447	0.397809	FAIR
Kidney	6.02046	Q8JZV9	BDH2	VIATDINESK	51.49	1266/3094	2	548.304	31.9087	0	0.0583368	0.0723578	0.195015	0.205954	0.373125	0.378072	0.435157	0.425613	0.461762	0.468869	GOOD
Kidney	6.01804	Q8R164	BPHL	QVSLLGWSDGGITALIAAAK	59.1	58374/72910	2	989.057	87.2241	0	0	0	0	0.0056952	0.134115	0.124316	0.308608	0	0.280954	0.254176	EXCELLENT
Kidney	6.02083	Q922D8	C1TC	TSTESEVLK	29.15	7260/12668	2	500.27	28.4381	0	0.0946157	0.0938348	0.247381	0.23122	0.338924	0.371943	0.399625	0.353946	0.417243	0.424258	FAIR
Kidney	6.02004	Q922D8	C1TC	YVVVTGITPTPLGEGK	69.85	8170/14729	2	818.966	58.2164	0	0.0470218	0.032923	0.21679	0.180689	0.396374	0.381279	0.422437	0.434808	0.468124	0.495673	EXCELLENT
Kidney	6.02041	P12658	CALB1	LFDSNNDGK	37.24	816/2387	2	508.243	29.473	0	0.0802444	0.0839307	0.191132	0.188042	0.367158	0.380115	0.469039	0.45787	0.484524	0.476855	FAIR
Kidney	6.01946	Q6ZQ38	CAND1	ITSEALLVTQQLVK	66.89	21136/40677	2	774.968	63.673	0	0	0.00680282	0.0448802	0.0419272	0.186848	0.100113	0.28563	0.3402	0.336453	0.333444	EXCELLENT
Kidney	6.01932	Q60865	CAPR1	YQEVTNNLEFAK	34.22	23730/27859	2	731.369	47.8691	0	0.110938	0.0840612	0.335003	0.377263	0.46336	0.480224	0.389071	0.424235	0.466294	0.382974	FAIR
Kidney	6.02235	Q60865	CAPR1	LNQDQLDAVSK	40.79	17779/25354	2	618.83	37.2481	0	0.122251	0.158196	0.286414	0.294174	0.432331	0.336483	0.429889	0.450339	0.466663	0.487531	GOOD
Kidney	6.01996	P24270	CATA	EAETFPFNPFDLTK	37.7	733/1792	2	831.411	80.2704	0	0.100008	0.107423	0.27219	0.273822	0.41383	0.416138	0.449953	0.443917	0.492206	0.490244	FAIR
Kidney	6.02112	P24270	CATA	DAILFPSFIHSQK	42.03	3909/8421	2	754.914	64.4192	0	0.0838977	0.0997323	0.241506	0.242791	0.384876	0.379285	0.362419	0.377515	0.423364	0.42064	GOOD
Kidney	6.02064	P24270	CATA	LCENIAGHLK	52.63	4683/9085	2	580.814	34.0306	0	0.0873511	0.0796255	0.237149	0.199399	0.373493	0.374971	0.325512	0.40788	0.486494	0.433181	GOOD
Kidney	6.01799	P10605	CATB	NGPVEGAFTVFSDFLTYK	93.71	56275/63147	2	999.501	91.3514	0	0.0618471	0.103594	0.226875	0.23817	0.281913	0.428652	0.436038	0.315927	0.488537	0.473455	BEST
Kidney	6.02086	Q9WUU7	CATZ	HGIPDETCNNYQAK	65.49	35085/49498	2	826.875	28.4097	0	0.0874602	0.243569	0.245364	0.271707	0.425946	0.32152	0.278859	0.372228	0.389116	0.203188	EXCELLENT
Kidney	6.02042	P48758	CBR1	EYGGLDVLVNNAGIAFK	108.08	3713/7086	2	893.477	75.6331	0	0.0617117	0.0515807	0.183331	0.198407	0.368628	0.365656	0.460762	0.404926	0.487395	0.480523	BEST
Kidney	6.01962	Q61081	CDC37	LGPGGLDPVEVYESLPEELQK	30.04	24139/37745	2	1138.1	78.9983	0	0.0237366	0.0171386	0.151916	0.153167	0.288041	0.325531	0.367595	0.426595	0.491903	0.480121	FAIR
Kidney	6.02017	Q8VCN5	CGL	LLEAAITPQTK	50.76	1806/3918	2	595.858	44.0693	0	0.0633251	0.0850031	0.250991	0.242542	0.415955	0.407073	0.438208	0.458671	0.496484	0.488939	GOOD
Kidney	6.02039	Q8VCN5	CGL	LVWIETPTNPTLK	54.21	4972/8948	2	759.438	62.2207	0	0.0820657	0.0935337	0.251465	0.232898	0.404837	0.413366	0.453861	0.439581	0.492006	0.48758	GOOD
Kidney	6.02041	Q64433	CH10	VLLPEYGGTK	44.77	217/672	2	541.813	46.5257	0	0.0500711	0.0466985	0.157753	0.165568	0.338147	0.332864	0.449221	0.434763	0.4867	0.480954	GOOD
Kidney	6.02012	Q64433	CH10	SAAETVTK	55	905/2908	2	406.726	17.2623	0	0.0427623	0.032567	0.14863	0.149637	0.336241	0.316579	0.43574	0.411577	0.480455	0.483567	EXCELLENT
Kidney	6.0204	Q64433	CH10	VVLDDKDYFLFR	84.36	5121/13829	2	768.414	63.9335	0	0.025843	0.0224645	0.123996	0.138511	0.300357	0.311732	0.424919	0.392461	0.462593	0.435738	BEST
Kidney	6.01973	P63038	CH60	VGGTSDVEVNEK	89.73	477/1606	2	620.312	27.6905	0	0.0435348	0.0473916	0.145389	0.150995	0.321214	0.315889	0.423449	0.423179	0.471805	0.464449	BEST
Kidney	6.0199	P63038	CH60	LSDGVAVLK	31.52	282/989	2	454.282	41.1921	0	0.0417887	0.0446648	0.147714	0.155846	0.324618	0.315109	0.451044	0.424591	0.471797	0.471633	FAIR
Kidney	6.01921	P63038	CH60	CEFQDAYVLLSEK	57.02	1461/4271	2	804.389	66.1228	0	0.0340775	0.0352643	0.123378	0.141257	0.324034	0.320004	0.425699	0.416438	0.487553	0.462167	EXCELLENT
Kidney	6.02004	P63038	CH60	VGEVIVTK	38.99	575/1646	2	425.771	32.5841	0	0.0377189	0.0455432	0.149317	0.157186	0.321897	0.323759	0.443102	0.43272	0.481672	0.465548	FAIR
Kidney	6.01975	P63038	CH60	GIIDPTK	28.92	889/2849	2	375.228	33.8652	0	0.0374353	0.0401605	0.137984	0.166518	0.327352	0.324946	0.447531	0.424754	0.471166	0.475569	FAIR
Kidney	6.02005	P63038	CH60	GYISPYFINTSK	64.29	3042/7648	2	698.366	57.676	0	0.0261727	0.02513	0.125207	0.145057	0.294552	0.271124	0.390126	0.390617	0.442482	0.42735	EXCELLENT
Kidney	6.02036	P63038	CH60	TVIIEQSWGSPK	61.04	3480/7473	2	675.872	50.6754	0	0.0233151	0.0258146	0.12704	0.125526	0.301797	0.295313	0.409763	0.405842	0.451758	0.462057	EXCELLENT
Kidney	6.0203	P63038	CH60	APGFGDNRK	32.13	5133/14244	2	484.256	20.259	0	0.0429096	0.0419065	0.119871	0.135643	0.324837	0.297087	0.427812	0.409001	0.472383	0.492365	FAIR
Kidney	6.02067	P63038	CH60	KPLVIIAEDVDGEALSTLVLNR	87.57	21589/33817	3	791.123	75.9724	0	0	0	0.0205442	0.0146248	0.145772	0.294437	0.415701	0.242535	0.432711	0.452468	BEST
Kidney	6.02151	Q68FD5	CLH	EVCFACVDGK	44.79	5927/11044	2	595.769	43.5811	0	0.0509096	0.0581434	0.146739	0.162592	0.35208	0.363629	0.466078	0.447839	0.497643	0.503407	GOOD
Kidney	6.01919	Q68FD5	CLH	GQFSTDELVAEVEK	102.18	8358/18248	2	779.39	61.1827	0	0.0159308	0.019837	0.142434	0.142281	0.313484	0.269084	0.422985	0.419551	0.435489	0.458198	BEST
Kidney	6.02073	Q68FD5	CLH	IHEGCEEPATHNALAK	37.7	8461/15508	3	594.956	24.4715	0	0.0205661	0.0113273	0.136503	0.150646	0.342557	0.364639	0.443917	0.424757	0.44353	0.46056	FAIR
Kidney	6.01979	Q68FD5	CLH	FNALFAQGNYSEAAK	68	10331/23165	2	818.907	54.2549	0	0.0364774	0.0514186	0.158313	0.152271	0.341315	0.379294	0.439142	0.44929	0.499889	0.471822	EXCELLENT
Kidney	6.02267	Q68FD5	CLH	NLQNLLILTAIK	63.86	10609/20084	2	680.437	75.8408	0	0.00105785	0	0.0802036	0.0557537	0.243836	0.326303	0.460534	0.408174	0.473572	0.468612	EXCELLENT
Kidney	6.0199	Q68FD5	CLH	LPVVIGGLLDVDCSEDVIK	77.23	16730/29458	2	1024.06	78.7156	0	0.0359138	0.0432071	0.157576	0.163082	0.352293	0.352951	0.450532	0.463827	0.488059	0.485057	BEST
Kidney	6.0209	Q9Z1Q5	CLIC1	FLDGNELTLADCNLLPK	31.15	24015/46525	2	970	73.0092	0	0.00124531	0	0.0308204	0.0330616	0.182653	0.227319	0.389073	0.396868	0.471604	0.455424	FAIR
Kidney	6.02152	Q9QYB1	CLIC4	DEFTNTCPSDK	57.24	9017/16828	2	660.281	32.3092	0	0.0338696	0.053727	0.125224	0.156178	0.309733	0.330758	0.406843	0.402221	0.442995	0.414042	EXCELLENT
Kidney	6.02098	Q9QYB1	CLIC4	IEEFLEEVLCPPK	83.59	22589/40047	2	804.918	75.4119	0	0.024802	0.0220333	0.0916716	0.107118	0.231393	0.192083	0.337454	0.374315	0.409989	0.432108	BEST
Kidney	6.02028	Q8R4N0	CLYBL	VDCAVLDCEDGVAENK	61	18220/37049	2	900.398	45.202	0	0	0	0.0614061	0.115836	0.154966	0.218906	0.221816	0.383869	0.436014	0.428414	EXCELLENT
Kidney	6.0203	Q8R1G2	CMBL	EDCSPADKPYIEEAR	28.07	6098/11958	3	595.94	35.7219	0	0.0855776	0.087406	0.202953	0.197411	0.358877	0.363787	0.449628	0.42019	0.491615	0.500008	FAIR
Kidney	6.0194	Q9D1A2	CNDP2	EGGSIPVTLTFQEATGK	54.67	1261/2858	2	870.958	61.6684	0	0.0803525	0.0846202	0.244691	0.243665	0.359095	0.374372	0.39868	0.410739	0.42212	0.470835	EXCELLENT
Kidney	6.02079	Q9D1A2	CNDP2	DVDYVCISDNYWLGK	67.75	13597/25194	2	926.929	73.0092	0	0.0329954	0.0166888	0.180216	0.213156	0.310463	0.343295	0.399267	0.346342	0.403763	0.419368	EXCELLENT
Kidney	6.0198	Q9D1A2	CNDP2	LPDGSEIPLPPILLGK	50.22	19516/28166	2	833	80.6752	0	0.0598342	0.0762965	0.234381	0.239681	0.40758	0.395509	0.452003	0.43438	0.480196	0.479922	GOOD
Kidney	6.02315	Q9D1A2	CNDP2	LAEWVAIQSVSAWPEK	66.54	37400/58166	2	910.489	71.9606	0	0	0.00858099	0.0552913	0.0864639	0.237096	0.294107	0.279341	0.105949	0.290326	0.341441	EXCELLENT
Kidney	6.02074	P18760	COF1	HELQANCYEEVKDR	60.22	3523/7909	3	599.616	29.473	0	0.0734239	0.081544	0.217362	0.211905	0.375324	0.373019	0.42157	0.396068	0.483737	0.468632	EXCELLENT
Kidney	6.01979	P18760	COF1	EILVGDVGQTVDDPYTTFVK	98.02	8692/16057	2	1101.57	70.2375	0	0.0709481	0.0781974	0.248455	0.247105	0.397994	0.394043	0.437058	0.434086	0.487557	0.480719	BEST
Kidney	6.01911	Q9JIF7	COPB	YEAAGTLVTLSSAPTAIK	60.37	34808/46488	2	899.998	59.81	0	0	0.0130773	0.179119	0.0811049	0.22865	0.309597	0.454177	0.235651	0.368836	0.443929	EXCELLENT
Kidney	6.02034	O55071	CP2BJ	NLQEILDYIGHSVEK	36.87	52615/64603	2	882.468	78.637	0	0.0634366	0.0513448	0.280446	0.255349	0.414976	0.323596	0.350752	0.427812	0.42626	0.161491	FAIR
Kidney	6.0204	Q64010	CRK	IGDQEFDSLPALLEFYK	57.12	44048/53028	2	996.01	86.293	0	0.0419459	0.137798	0.195635	0.215761	0.371926	0.343311	0.425629	0.410666	0.482257	0.481055	EXCELLENT
Kidney	6.01951	Q99KP3	CRYL1	SLEQSGSLK	32.53	1293/3202	2	477.764	27.0104	0	0.0792571	0.087785	0.246119	0.237676	0.398654	0.400695	0.443251	0.428582	0.479271	0.475265	FAIR
Kidney	6.02065	O54983	CRYM	TAAVSAIATK	31.76	3331/6682	2	469.785	29.9883	0	0.0612059	0.0717362	0.208892	0.221451	0.393387	0.397385	0.421639	0.440609	0.480674	0.47665	FAIR
Kidney	6.02075	P67871	CSK2B	GNEFFCEVDEDYIQDK	72.06	49956/63675	2	1007.43	65.3927	0	0.0428261	0.00946719	0.066018	0.0714568	0.37587	0.402051	0.405007	0.344127	0.460639	0.468235	BEST
Kidney	6.02015	Q8CIM3	D2HDH	GSVSAEHGLGFK	41.01	5399/15602	2	597.814	33.9221	0	0.0212105	0.0120207	0.143059	0.0936165	0.224442	0.190386	0.274659	0.282577	0.278859	0.28437	GOOD
Kidney	6.02027	P98078	DAB2	TGQQAEPLVVDLK	55.17	5263/9423	2	702.396	51.7451	0	0.0857181	0.0891251	0.280029	0.263176	0.414164	0.38183	0.407349	0.4187	0.480143	0.489671	EXCELLENT
Kidney	6.02092	P98078	DAB2	SADNSLENPFSK	59.91	5508/17018	2	657.817	49.0627	0	0.0984275	0.120654	0.20284	0.209755	0.280966	0.263345	0.282501	0.249164	0.317815	0.350027	EXCELLENT
Kidney	6.02041	Q62418	DBNL	VAGTGEGGLEELVEELNSGK	114.23	35384/49606	2	997.505	77.0436	0	0.0420215	0.0363539	0.190752	0.169484	0.345401	0.357607	0.437631	0.434228	0.468899	0.469942	BEST
Kidney	6.02168	A2ADY9	DDI2	LFSADPFDLEAQAK	42.35	32334/51409	2	779.398	68.7129	0	0.0584022	0.038564	0.205561	0.122418	0.252554	0.286037	0.253234	0.386381	0.322147	0.259533	GOOD
Kidney	6.02058	Q91VR5	DDX1	SQHTGNAQVSQTK	36.29	35276/48078	3	464.571	14.1548	0	0.0323381	0.0225819	0.186456	0.178985	0.375054	0.296312	0.409498	0.380615	0.441642	0.415188	FAIR
Kidney	6.01988	Q8VC30	DHAK	SAEAAAEATK	66.85	2979/5987	2	477.745	18.5308	0	0.0556781	0.0514714	0.216783	0.205726	0.37368	0.364855	0.448733	0.43429	0.464875	0.444888	EXCELLENT
Kidney	6.02043	P26443	DHE3	TAAYVNAIEK	49.04	671/2148	2	543.3	37.9316	0	0.0401482	0.0364487	0.126272	0.158157	0.305234	0.312159	0.439473	0.431381	0.485709	0.465263	GOOD
Kidney	6.02016	P26443	DHE3	GASIVEDK	38.02	1411/3813	2	412.727	24.5284	0	0.0400471	0.0346803	0.10933	0.135157	0.296234	0.289674	0.416448	0.407852	0.442216	0.433869	FAIR
Kidney	6.0192	P26443	DHE3	CAVVDVPFGGAK	49.72	1577/4282	2	613.321	51.8988	0	0.065039	0.0676855	0.164882	0.170211	0.328379	0.337404	0.444677	0.435726	0.49166	0.468406	GOOD
Kidney	6.01887	P26443	DHE3	IIAEGANGPTTPEADKIFLER	65.73	1927/5077	3	750.068	55.1007	0	0.0607974	0.0300855	0.134587	0.113611	0.329228	0.296921	0.452834	0.391346	0.487397	0.452973	EXCELLENT
Kidney	6.01994	P26443	DHE3	VYEGSILEADCDILIPAASEK	44.76	4915/12448	3	767.053	71.2899	0	0.0485178	0.0425612	0.131299	0.142138	0.294587	0.287269	0.425102	0.421897	0.459721	0.467522	GOOD
Kidney	6.01954	P26443	DHE3	VYEGSILEADCDILIPAASEK	90.79	3101/8265	2	1150.08	71.2899	0	0.0375383	0.0352045	0.12585	0.148936	0.322205	0.313102	0.450337	0.435411	0.475253	0.485747	BEST
Kidney	6.02261	P26443	DHE3	CVGVGESDGSIWNPDGIDPK	84.16	3850/9070	2	1054.49	61.1827	0	0.0357346	0.0497567	0.163192	0.168118	0.319782	0.314285	0.458462	0.439545	0.481124	0.473787	BEST
Kidney	6.02038	Q8BVI4	DHPR	EGGLLTLAGAK	31.41	1624/3840	2	518.311	52.9946	0	0.0517956	0.0578259	0.15573	0.155937	0.29102	0.300038	0.342124	0.328522	0.4303	0.424296	FAIR
Kidney	6.02011	Q64442	DHSO	HNADFCYK	36.44	1234/2508	2	530.735	26.4379	0	0.0868599	0.092082	0.2558	0.261322	0.409958	0.418704	0.451265	0.440711	0.491812	0.486924	FAIR
Kidney	6.01994	Q64442	DHSO	HLKPGDR	28.52	12115/20940	2	414.743	13.4722	0	0.0460186	0.0430855	0.212592	0.206705	0.34971	0.383595	0.414103	0.415479	0.479968	0.460452	FAIR
Kidney	6.02076	O08749	DLDH	NETLGGTCLNVGCIPSK	96.97	1846/4998	2	913.447	53.1572	0	0.0714095	0.0453021	0.105694	0.118769	0.283835	0.240543	0.411535	0.398261	0.45653	0.458855	BEST
Kidney	6.01975	O08553	DPYL2	GTVVYGEPITASLGTDGSHYWSK	75.72	21015/42721	3	811.067	59.9752	0	0.0193665	0	0.0562417	0.00846563	0.0979943	0.135313	0.22997	0.361719	0.201018	0.295812	BEST
Kidney	6.01964	Q9EQF5	DPYS	EIGAIAQVHAENGDLIAEGAK	43.55	17344/28370	3	704.705	50.7342	0	0.0784077	0.0152941	0.225396	0.11288	0.387755	0.399649	0.317506	0.472219	0.496884	0.503696	GOOD
Kidney	6.02033	Q9JHU4	DYHC1	VQVALEELQDLK	32.14	26723/37255	2	695.899	61.8481	0	0.00948618	0.0205951	0.186822	0.231435	0.448854	0.376034	0.453134	0.428771	0.465663	0.500649	FAIR
Kidney	6.0164	Q9JHU4	DYHC1	VTDFGDKVEDPTFLNQLQSGVNR	59.99	33792/46284	3	862.436	63.8642	0	0.0264608	0	0.148626	0.114813	0.282911	0.25319	0.437054	0.466597	0.462092	0.372103	EXCELLENT
Kidney	6.02068	P00375	DYR	LLPEYPGVLSEVQEEK	74.15	12313/21051	2	918.491	64.1099	0	0.0640384	0.0912684	0.238124	0.237687	0.402713	0.39147	0.452383	0.451964	0.490251	0.48069	BEST
Kidney	6.01987	Q9WV92	E41L3	GISQTNLITTVTPEK	87.08	24160/43000	2	804.451	52.2442	0	0	0	0.037133	0.102406	0.258413	0.214934	0.373197	0.48305	0.487307	0.477154	BEST
Kidney	6.02038	O35459	ECH1	SPVAVQGSK	37.11	5642/8122	2	439.756	20.8852	0	0.120128	0.117817	0.182588	0.229363	0.304893	0.317518	0.322886	0.342072	0.364075	0.483357	FAIR
Kidney	6.02066	Q99JY0	ECHB	DQLLLGPTYATPK	58	7922/18198	2	711.9	57.3738	0	0.0236165	0.0255013	0.167399	0.182718	0.320355	0.313733	0.35356	0.344387	0.41931	0.402362	EXCELLENT
Kidney	6.0205	Q3TLP5	ECHD2	GVFCAGADLK	29.46	2143/5409	2	522.269	44.0931	0	0.0371496	0.0364056	0.118557	0.121395	0.28331	0.292855	0.37893	0.39045	0.430439	0.424015	FAIR
Kidney	6.01986	P10126	EF1A1	STTTGHLIYK	49.12	488/1010	2	563.813	27.9925	0	0.083336	0.0862772	0.236439	0.23305	0.368478	0.372922	0.419531	0.427651	0.443641	0.447541	GOOD
Kidney	6.01997	P10126	EF1A1	QTVAVGVIK	38.52	799/1573	2	460.797	38.2614	0	0.0748648	0.0877496	0.244151	0.243424	0.404906	0.40162	0.461144	0.460797	0.4991	0.503247	FAIR
Kidney	6.01982	P10126	EF1A1	EHALLAYTLGVK	66.39	2678/4295	2	660.885	52.5726	0	0.0724088	0.0638524	0.239755	0.213427	0.376413	0.394256	0.451098	0.429413	0.491063	0.490288	EXCELLENT
Kidney	6.02026	P10126	EF1A1	MDSTEPPYSQK	48.67	23904/37895	2	652.792	27.0795	0	0.00850889	0.0252186	0.238797	0.178626	0.402599	0.341192	0.425648	0.484674	0.486558	0.422689	GOOD
Kidney	6.01999	P58252	EF2	EGIPALDNFLDKL	40.27	12740/18412	2	725.898	86.336	0	0.119001	0.126429	0.300389	0.289171	0.424379	0.426446	0.446709	0.439887	0.492675	0.48579	FAIR
Kidney	6.02371	Q8K0D5	EFGM	QELIECVANSDEQLGELFLEEK	46.79	61387/74104	3	867.091	81.78	0	0.0316366	0.0151068	0.222443	0.224244	0.396147	0.311818	0.277729	0.206949	0.425808	0.468393	GOOD
Kidney	6.02016	Q8BFR5	EFTU	TTLTAAITK	29.37	3502/8894	2	463.287	37.693	0	0.016586	0.0174949	0.129771	0.125573	0.278128	0.270654	0.415256	0.390715	0.443306	0.441154	FAIR
Kidney	6.02006	Q8BFR5	EFTU	KYEEIDNAPEER	37.26	8684/25276	3	500.242	29.5298	0	0.0397034	0.0334397	0.126026	0.124315	0.261784	0.20342	0.452926	0.450663	0.411332	0.402317	FAIR
Kidney	6.0199	Q8BFR5	EFTU	KYEEIDNAPEER	91.66	25121/53714	2	749.859	29.5298	0	0	0	0.0690614	0.0257866	0.170438	0.0459315	0.365475	0.34658	0.392311	0.346215	BEST
Kidney	6.02162	Q8BFR5	EFTU	HYAHTDCPGHADYVK	41.42	19782/54027	3	592.934	21.818	0	0	0	0.0393548	0.0485879	0.206386	0.103226	0.149351	0	0.407238	0.348782	GOOD
Kidney	6.01854	Q8R1B4	EIF3C	TEPTAQQNLALQLAEK	96.18	30508/42416	2	880.977	53.2631	0	0	0	0.0845314	0.153995	0.311448	0.249785	0.37458	0.330677	0.330708	0.42051	BEST
Kidney	6.02126	P17182	ENOA	YITPDQLADLYK	57.12	124/306	2	723.384	66.1797	0	0.06129	0.0653067	0.1858	0.203543	0.356123	0.358275	0.431934	0.433578	0.47054	0.46693	EXCELLENT
Kidney	6.01926	P17182	ENOA	DATNVGDEGGFAPNILENK	88.68	484/1181	2	983.976	61.9961	0	0.0692139	0.0752679	0.201703	0.214741	0.373655	0.384673	0.464574	0.451481	0.498345	0.492237	BEST
Kidney	6.02177	P17182	ENOA	FTASAGIQVVGDDLTVTNPK	38.55	2776/6539	3	680.364	62.163	0	0.102184	0.148066	0.208924	0.229178	0.350816	0.378856	0.445478	0.454905	0.494044	0.50587	FAIR
Kidney	6.02013	P21550	ENOB	AVEHINK	31.24	977/2181	2	408.737	15.6112	0	0.0694214	0.0712377	0.193515	0.208813	0.364737	0.364679	0.44699	0.44	0.487779	0.476325	FAIR
Kidney	6.02066	P08113	ENPL	DISTNYYASQK	56.39	11115/26476	2	648.314	38.9562	0	0	0	0.10067	0.10611	0.294142	0.380434	0.41541	0.316622	0.382075	0.386318	EXCELLENT
Kidney	6.02128	P57759	ERP29	GALPLDTVTFYK	33.78	16263/22985	2	665.872	64.3051	0	0.0317935	0.0228318	0.191771	0.208027	0.339619	0.321482	0.354905	0.329017	0.404711	0.360426	FAIR
Kidney	6.02025	Q9D172	ES1	GVTEAHVDQK	41.27	4421/12531	2	545.285	18.5024	0	0.00711289	0.0163652	0.0964285	0.125556	0.290992	0.258166	0.395763	0.42534	0.460449	0.494303	GOOD
Kidney	6.02005	Q99LC5	ETFA	TIYAGNALCTVK	44.89	1003/3036	2	658.853	44.9404	0	0.0423883	0.0432006	0.146218	0.137399	0.308469	0.310037	0.423613	0.415972	0.473651	0.478821	GOOD
Kidney	6.02037	Q99LC5	ETFA	LGGEVSCLVAGTK	52.53	1212/2691	2	648.85	47.8378	0	0.0452216	0.0553658	0.138719	0.136468	0.307206	0.306194	0.417732	0.417412	0.463957	0.46334	GOOD
Kidney	6.0198	Q99LC5	ETFA	GTSFEAAATSGGSASSEK	125.34	2299/5623	2	825.881	33.5431	0	0.028116	0.0233641	0.124713	0.142891	0.293716	0.276796	0.426323	0.409366	0.484704	0.464739	BEST
Kidney	6.02096	Q99LC5	ETFA	GLLPEELTPLILETQK	70.63	2595/7053	2	900.526	79.6643	0	0.0448293	0.0524915	0.150783	0.143574	0.318153	0.310705	0.426801	0.418926	0.478146	0.473937	EXCELLENT
Kidney	6.0205	Q99LC5	ETFA	VLVAQHDAYK	59.11	4297/12332	2	575.322	26.7375	0	0.0254055	0.02325	0.12938	0.131944	0.294795	0.301795	0.42224	0.413662	0.470664	0.463899	EXCELLENT
Kidney	6.0197	Q99LC5	ETFA	SGENFK	38.87	5135/13306	2	344.174	18.5024	0	0.0683058	0.107047	0.173703	0.146231	0.333909	0.33058	0.460677	0.431626	0.498602	0.50163	FAIR
Kidney	6.02079	Q99LC5	ETFA	DPEAPIFQVADYGIVADLFK	68.98	39160/50599	2	1107.57	98.2861	0	0.00924952	0.104518	0.0022287	0.0592686	0.2895	0.307596	0.429629	0.297346	0.474464	0.468108	EXCELLENT
Kidney	6.01878	Q9DCW4	ETFB	VETTEDLVAK	63.27	868/2702	2	555.803	35.8972	0	0.0315085	0.032645	0.120586	0.124931	0.25869	0.234124	0.347539	0.347886	0.388907	0.40405	EXCELLENT
Kidney	6.02021	P26040	EZRI	SQEQLAAELAEYTAK	80.14	9610/21834	2	829.422	61.3096	0	0.0238338	0.00609985	0.153467	0.145274	0.339266	0.314948	0.460278	0.410607	0.454249	0.468527	BEST
Kidney	6.02065	Q99L47	F10A1	AIEINPDSAQPYK	61.16	5818/10971	2	726.377	45.3647	0	0.134606	0.124891	0.297783	0.246697	0.388215	0.402488	0.402558	0.406572	0.480933	0.45759	EXCELLENT
Kidney	6.01983	Q9QXD6	F16P1	GNIYSLNEGYAK	62.79	695/1416	2	667.838	45.5638	0	0.0820114	0.0888375	0.241836	0.243243	0.391349	0.390251	0.420877	0.427942	0.46329	0.456939	EXCELLENT
Kidney	6.02096	Q9QXD6	F16P1	TLVYGGIFLYPANK	45.56	7491/12357	2	781.44	70.2375	0	0.0695018	0.0717187	0.201815	0.215813	0.358479	0.389897	0.426835	0.409281	0.455217	0.452682	GOOD
Kidney	6.01998	P35505	FAAA	IGVAIGDQILDLSVIK	69.29	9029/16178	2	830.503	79.1655	0	0.0582052	0.0614259	0.196612	0.208945	0.390819	0.389511	0.462478	0.447117	0.493243	0.490064	EXCELLENT
Kidney	6.02062	P35505	FAAA	DIQQWEYVPLGPFLGK	61.94	27988/37424	2	948.504	85.7457	0	0.0492474	0.0463537	0.191973	0.198122	0.386069	0.388876	0.455058	0.405416	0.492253	0.482511	EXCELLENT
Kidney	6.01967	Q05816	FABP5	FDETTADGRK	67.84	16327/29197	2	573.28	21.2287	0	0	0.0211415	0.161398	0.174742	0.320072	0.304745	0.40963	0.446344	0.48375	0.468706	EXCELLENT
Kidney	6.02078	Q8CIB5	FERM2	GCEVTPDVNISGQK	90.3	16442/35842	2	755.369	41.3899	0	0.00413336	0	0.0317405	0.036485	0.197788	0.162888	0.276818	0.297599	0.417715	0.393254	BEST
Kidney	6.01995	P97447	FHL1	AIVAGDQNVEYK	69.03	15982/24750	2	656.846	37.0489	0	0.140357	0.0571434	0.198279	0.188051	0.32474	0.345347	0.498662	0.353646	0.48071	0.482757	EXCELLENT
Kidney	6.02047	Q80X90	FLNB	SPFTVGVAAPLDLSK	37.9	13905/27673	2	754.425	65.7572	0	0.0134639	0.00373397	0.128605	0.126639	0.34129	0.305286	0.378161	0.405374	0.474358	0.466787	FAIR
Kidney	6.01962	Q80X90	FLNB	IEYDDQNDGSCDVK	88.86	17811/30451	2	832.346	33.1808	0	0.0287733	0	0.178137	0.145325	0.362537	0.324548	0.472398	0.402471	0.477513	0.469927	BEST
Kidney	6.02067	Q80X90	FLNB	GAGIGGLGITVEGPSESK	69.6	18240/28461	2	817.938	56.8052	0	0.0076971	0	0.11166	0.135855	0.328382	0.336804	0.428643	0.421177	0.463561	0.503378	EXCELLENT
Kidney	6.01992	Q80X90	FLNB	DNADGTYQVEYTPFEK	74.24	18802/30815	2	941.925	58.1007	0	0.0736615	0.12156	0.0955596	0.110783	0.300458	0.276119	0.18754	0.393203	0.354537	0.422734	BEST
Kidney	6.01855	Q80X90	FLNB	DAGYGGISLAVEGPSK	61.41	20753/33939	2	763.894	57.5913	0	0.053772	0.0469655	0.130806	0.157765	0.267794	0.281456	0.245582	0.281279	0.305499	0.321683	EXCELLENT
Kidney	6.01859	Q80X90	FLNB	VSYFPTVPGVYIVSTK	40.24	32851/44700	2	881.99	71.7961	0	0.00454089	0	0.115369	0.0368827	0.292055	0.266611	0.347899	0.393118	0.37424	0.419845	FAIR
Kidney	6.02286	Q80X90	FLNB	GFLDGVYSFEYYPSTPGK	68.99	38354/50547	2	1016.99	76.5357	0	0	0.00607346	0.0387161	0.127377	0.262812	0.271797	0.345323	0.407981	0.421251	0.466055	EXCELLENT
Kidney	6.02004	P97872	FMO5	TTVCSVK	28.02	4358/5723	2	400.718	19.8227	0	0.263386	0.212871	0.327475	0.314226	0.411673	0.421882	0.45241	0.451132	0.499525	0.456798	FAIR
Kidney	6.01995	Q8R0Y6	FTHFD	IGFTGSTEVGK	44.17	514/1205	2	551.297	36.3854	0	0.103129	0.106676	0.256218	0.253645	0.386107	0.394499	0.437046	0.423417	0.469969	0.472924	GOOD
Kidney	6.02014	Q8R0Y6	FTHFD	VVEEVGK	31.83	4899/8963	2	383.226	21.8124	0	0.0969519	0.0677374	0.23149	0.224879	0.38956	0.416957	0.427468	0.411635	0.491057	0.448095	FAIR
Kidney	6.0198	P97807	FUMH	AADEVAEGK	71.38	2134/7134	2	448.227	18.7653	0	0.0305265	0.0299039	0.142618	0.127227	0.299588	0.297458	0.419922	0.411898	0.461304	0.467303	BEST
Kidney	6.02032	P97807	FUMH	VAALTGLPFVTAPNK	46.36	8348/17007	2	752.945	66.3352	0	0.0077781	0.00802381	0.102681	0.102508	0.289142	0.26151	0.416087	0.407154	0.47443	0.470582	GOOD
Kidney	6.02011	P16858	G3P	GAAQNIIPASTGAAK	54.97	66/173	2	688.385	39.0699	0	0.0726123	0.0758964	0.208026	0.216759	0.37324	0.372488	0.445335	0.438789	0.486091	0.472949	EXCELLENT
Kidney	6.02006	P16858	G3P	IVSNASCTTNCLAPLAK	124.36	146/351	2	913.466	45.891	0	0.0744233	0.0806854	0.215084	0.220679	0.377262	0.297887	0.431607	0.444547	0.488948	0.482308	BEST
Kidney	6.01995	P16858	G3P	QASEGPLK	31.24	232/636	2	418.234	22.4524	0	0.0911661	0.0941815	0.215735	0.224349	0.372465	0.378032	0.44095	0.432617	0.479736	0.47077	FAIR
Kidney	6.0197	P16858	G3P	VIHDNFGIVEGLMTTVHAITATQK	87.85	24200/27886	3	867.798	79.9073	0	0.00737481	0.0554699	0.119581	0.0378715	0.306467	0.373899	0.453873	0.226317	0.489683	0.494548	BEST
Kidney	6.02046	P06745	G6PI	TFTTQETITNAETAK	89.88	2155/4349	2	831.42	42.4954	0	0.0502132	0.0509722	0.176412	0.191223	0.359283	0.334618	0.451853	0.429314	0.476913	0.475344	BEST
Kidney	6.01952	P06745	G6PI	IEPELEGSSAVTSHDSSTNGLISFIK	46.04	8340/16590	3	908.794	64.1669	0	0.0505165	0.0505631	0.184419	0.181327	0.355997	0.332433	0.435108	0.426295	0.485352	0.48286	GOOD
Kidney	6.01819	P61922	GABT	HGCAFLVDEVQTGGGCTGK	52.02	23302/39510	3	666.975	45.8315	0	0.0180513	0.00769653	0.079145	0.132286	0.266319	0.319472	0.306278	0.255485	0.32479	0.450795	GOOD
Kidney	6.02077	Q8K157	GALM	VSPDGEEGYPGELK	71.04	1451/3304	2	741.857	41.6673	0	0.0890464	0.0927502	0.237631	0.214341	0.392405	0.393229	0.449713	0.449946	0.486901	0.484494	EXCELLENT
Kidney	6.02371	Q8K157	GALM	ASDVVLGFAELEGYLQK	85.34	10709/19778	2	922.99	82.5594	0	0.0910084	0.0868809	0.214645	0.246588	0.394613	0.405795	0.460253	0.404397	0.480627	0.499509	BEST
Kidney	6.02096	P50396	GDIA	NPYYGGESSSITPLEELYK	75.68	11689/23849	2	1077.02	66.8584	0	0.036638	0.0569285	0.182195	0.162917	0.339069	0.336519	0.425327	0.431322	0.470566	0.482762	BEST
Kidney	6.01999	Q61598	GDIB	EIRPALELLEPIEQK	52.73	31786/50177	2	892.517	63.7471	0	0	0	0.124666	0.122699	0.250261	0.366274	0.41336	0.483929	0.373499	0.353336	GOOD
Kidney	6.02074	P13020	GELS	QTQVSVLPEGGETPLFK	67.8	19426/32508	2	918.497	62.2653	0	0.032029	0.070409	0.125052	0.129954	0.464752	0.270179	0.387158	0.385572	0.465098	0.444255	EXCELLENT
Kidney	6.02094	Q8BUV3	GEPH	DLVQDPSLLGGTISAYK	88.71	28381/39674	2	891.984	68.6009	0	0.0255952	0.0168134	0.225408	0.114037	0.356552	0.320278	0.371514	0.385431	0.478612	0.478454	BEST
Kidney	6.02069	P15105	GLNA	TCLLNETGDEPFQYK	85.66	10960/13342	2	910.927	57.2831	0	0.245942	0.267525	0.375368	0.337592	0.463702	0.449661	0.40741	0.455465	0.497631	0.46833	BEST
Kidney	6.02232	Q9CPV4	GLOD4	ALLGYADNQCK	61.21	9396/18036	2	629.814	41.4183	0	0.0387767	0.07644	0.213487	0.166949	0.323558	0.340154	0.431086	0.424677	0.466942	0.462455	EXCELLENT
Kidney	6.02028	Q9CPV4	GLOD4	HEEFEEGCK	57.34	13863/23541	2	585.745	21.9701	0	0.0289877	0.0457436	0.190659	0.205978	0.406944	0.350135	0.440401	0.434523	0.465797	0.501113	EXCELLENT
Kidney	6.02053	Q64516	GLPK	TQSTVENLSK	55.64	6160/11248	2	556.798	27.1455	0	0.0684758	0.0469135	0.205875	0.22997	0.284289	0.330994	0.373651	0.302825	0.336122	0.352777	EXCELLENT
Kidney	6.01805	Q9CQM9	GLRX3	LEAEAVPEVSEK	50.32	11056/39563	2	653.845	40.6855	0	0	0.000721443	0.0424991	0.0817847	0.201761	0.22136	0.211976	0.225611	0.317978	0.384396	GOOD
Kidney	6.01999	P13707	GPDA	FCETTIGCK	48.31	4123/7575	2	561.257	34.1533	0	0.105241	0.0498476	0.195355	0.169275	0.400811	0.437449	0.443118	0.433691	0.430952	0.439685	GOOD
Kidney	6.01884	P13707	GPDA	KVAEAFAR	31.23	12372/19993	2	449.266	24.1405	0	0.0437179	0.0325932	0.167879	0.220997	0.374277	0.308039	0.42907	0.389149	0.356177	0.403381	FAIR
Kidney	6.02201	P13707	GPDA	NIVAVGAGFCDGLGFGDNTK	99.89	22344/39306	2	1009.49	67.9289	0	0.0322071	0.0499872	0.151965	0.200221	0.337037	0.39068	0.432363	0.399276	0.501661	0.484528	BEST
Kidney	6.01938	P13707	GPDA	ITVVQEVDTVEICGALK	81.18	28788/43339	2	940.511	67.3174	0	0.0161136	0.0260529	0.17304	0.175514	0.350846	0.381863	0.420511	0.413469	0.470901	0.476632	BEST
Kidney	6.01984	P38647	GRP75	VINEPTAAALAYGLDK	94.5	1753/3728	2	826.454	60.7507	0	0.0796414	0.0908359	0.245959	0.245178	0.400118	0.400131	0.450604	0.442994	0.485665	0.472219	BEST
Kidney	6.0206	P38647	GRP75	QAVTNPNNTFYATK	101.38	2339/4492	2	787.899	39.1123	0	0.0699275	0.0732961	0.237122	0.212218	0.392226	0.398333	0.454475	0.459463	0.47505	0.487478	BEST
Kidney	6.02021	P38647	GRP75	RYDDPEVQK	50.48	3102/6205	2	578.291	22.8938	0	0.0669157	0.0786006	0.216612	0.220952	0.397485	0.392747	0.466484	0.444473	0.465789	0.48117	GOOD
Kidney	6.01959	P38647	GRP75	EQQIVIQSSGGLSK	67.48	5659/10697	2	740.409	41.7368	0	0.0407983	0.0534474	0.202283	0.204229	0.363401	0.366446	0.412608	0.404169	0.449971	0.453635	EXCELLENT
Kidney	6.0198	P38647	GRP75	SQVFSTAADGQTQVEIK	104.06	8155/14887	2	907.965	47.814	0	0.0368115	0.0350819	0.178193	0.163969	0.362973	0.332658	0.403297	0.403771	0.46968	0.456725	BEST
Kidney	6.02103	P20029	GRP78	NQLTSNPENTVFDAK	94.42	8493/14155	2	842.418	48.2317	0	0.0418115	0.0265897	0.22339	0.235273	0.403763	0.370817	0.454269	0.452848	0.473933	0.494108	BEST
Kidney	6.02258	P20029	GRP78	SQIFSTASDNQPTVTIK	92.47	14462/22294	2	921.981	51.0892	0	0	0.022216	0.168499	0.0927123	0.385719	0.361363	0.428618	0.41006	0.495838	0.492533	BEST
Kidney	6.01921	Q99LP6	GRPE1	DLLEVADILEK	38.28	7478/12678	2	632.36	79.6462	0	0.100385	0.109181	0.269539	0.259828	0.405065	0.3963	0.449785	0.442595	0.489715	0.491815	FAIR
Kidney	6.02178	P47791	GSHR	NFDSLISSNCTEELENAGVEVLK	63.35	49075/78276	2	1287.62	75.6052	0	0	0	0	0	0.152169	1e-09	1e-09	0.441138	0	1e-09	EXCELLENT
Kidney	6.02023	P19157	GSTP1	SLGLYGK	29.12	289/794	2	372.223	38.1945	0	0.0388314	0.0483704	0.155973	0.152275	0.32337	0.332373	0.433774	0.421243	0.476898	0.479871	FAIR
Kidney	6.02008	P01942	HBA	TYFPHFDVSHGSAQVK	60.87	180/1105	2	913.452	46.3435	0	0.00131778	0.0019532	0.037015	0.0401473	0.141263	0.137483	0.300033	0.270476	0.452328	0.43712	EXCELLENT
Kidney	6.01994	P02088	HBB1	GTFASLSELHCDKLHVDPENFR	46.45	6787/18829	3	860.086	56.5517	0	0.000963145	0.00126968	0.00562294	0.013152	0.110749	0.128084	0.307191	0.175655	0.469619	0.430567	GOOD
Kidney	6.02114	Q61425	HCDH	LKNELFQR	31.98	1671/5493	2	527.311	34.9347	0	0.0267744	0.0337553	0.147511	0.152698	0.328181	0.298328	0.442942	0.4285	0.473818	0.471224	FAIR
Kidney	6.0206	P10518	HEM2	AGADIIITYFAPQLLK	43.11	54674/63474	2	870.506	85.1126	0	0.00952435	0	0.14699	0.150826	0.276038	0.372218	0.435821	0.444648	0.472301	0.449371	GOOD
Kidney	6.02027	P70349	HINT1	AQVAQPGGDTIFGK	68.09	986/2926	2	697.872	46.315	0	0.0470144	0.0417922	0.171257	0.193346	0.346152	0.361896	0.443656	0.414564	0.493678	0.468445	EXCELLENT
Kidney	6.01964	P38060	HMGCL	GFEEAVAAGAK	37.09	4644/10293	2	528.278	39.6692	0	0.0332748	0.0446423	0.154341	0.184963	0.35822	0.364248	0.429963	0.44459	0.473499	0.497432	FAIR
Kidney	6.02074	Q60668	HNRPD	IFVGGLSPDTPEEK	46.71	4764/11979	2	747.893	52.1327	0	0.0199465	0.0212693	0.123064	0.129735	0.264073	0.282622	0.411518	0.413946	0.453336	0.464221	GOOD
Kidney	6.01962	Q9Z2X1	HNRPF	ITGEAFVQFASQELAEK	79.61	22197/25491	2	937.485	74.9075	0	0.110161	0.0949668	0.281989	0.275365	0.408362	0.390582	0.43246	0.413667	0.459152	0.482076	BEST
Kidney	6.0199	P61979	HNRPK	GSYGDLGGPIITTQVTIPK	65.28	7770/14612	2	962.03	64.7431	0	0.106005	0.122202	0.281417	0.265639	0.409288	0.422527	0.451086	0.449967	0.49319	0.489342	EXCELLENT
Kidney	6.0201	P61979	HNRPK	ENTQTTIK	57.99	8077/15037	2	470.756	19.0833	0	0.116011	0.124578	0.280869	0.272853	0.417245	0.407369	0.453417	0.443122	0.471943	0.492326	EXCELLENT
Kidney	6.01917	Q8R081	HNRPL	ASLNGADIYSGCCTLK	89.58	13149/27750	2	868.408	49.3991	0	0.0308743	0.0275339	0.150742	0.144897	0.278003	0.323341	0.437031	0.408737	0.463313	0.434345	BEST
Kidney	6.01982	Q8R081	HNRPL	TENAGDQHGGGGGGGSGAAGGGGGENYDDPHK	47.88	29171/46932	4	712.298	21.3024	0	0.0361613	0.0214783	0.150309	0.119588	0.304524	0.266933	0.433998	0.357419	0.480275	0.155796	GOOD
Kidney	6.02068	Q7TMK9	HNRPQ	DLFEDELVPLFEK	68.73	26438/34473	2	800.416	87.2468	0	0.0816109	0.126962	0.18018	0.241815	0.360856	0.290359	0.307059	0.307078	0.320491	0.36175	EXCELLENT
Kidney	6.01922	Q8VEK3	HNRPU	TCNCETEDYGEK	59.29	24795/41568	2	756.29	24.8127	0	0.0280075	0.0385975	0.144409	0.101982	0.339411	0.352087	0.387017	0.39384	0.457083	0.436277	EXCELLENT
Kidney	6.01825	P49429	HPPD	SIVVTNYEESIK	72.14	1099/2458	2	694.374	49.0028	0	0.165997	0.178544	0.349968	0.340399	0.446077	0.435234	0.456029	0.43875	0.496699	0.487654	BEST
Kidney	6.02074	P07901	HS90A	NPDDITNEEYGEFYK	94.1	4917/10185	2	920.404	55.0906	0	0.0778855	0.0821385	0.237654	0.253274	0.380978	0.382542	0.452418	0.441065	0.504964	0.484899	BEST
Kidney	6.02204	P07901	HS90A	HIYFITGETK	31.74	6200/10490	2	607.83	41.9894	0	0.0770214	0.112298	0.18308	0.215491	0.3465	0.388485	0.391214	0.37212	0.393741	0.421076	FAIR
Kidney	6.01658	P11499	HS90B	NPDDITQEEYGEFYK	93.83	1195/2802	2	927.411	55.8676	0	0.092763	0.102587	0.273556	0.275542	0.420836	0.41724	0.441969	0.438039	0.484181	0.490294	BEST
Kidney	6.02073	Q2TPA8	HSDL2	DEQQINSAVEK	67.86	5457/15044	2	633.817	30.7029	0	0.0246691	0.0273621	0.130239	0.147769	0.321789	0.316263	0.408504	0.397314	0.437242	0.460376	EXCELLENT
Kidney	6.02065	Q2TPA8	HSDL2	SFTGNFIIDENILK	46.09	18808/33234	2	808.935	73.5487	0	0.01484	0.0197636	0.110835	0.114724	0.291642	0.296335	0.379419	0.390846	0.406035	0.419274	GOOD
Kidney	6.02126	Q2TPA8	HSDL2	FGGIDILVNNASAISLTNTLDTPTK	39.88	39150/56614	3	861.132	81.4202	0	0.0130296	0.00458167	0.0885813	0.0892849	0.254173	0.252083	0.281982	0.360338	0.407683	0.379724	FAIR
Kidney	6.01925	P63017	HSP7C	SINPDEAVAYGAAVQAAILSGDK	127.01	7010/11686	2	1133.59	80.0131	0	0.132722	0.141191	0.30642	0.284862	0.414713	0.413791	0.44158	0.438956	0.492662	0.486807	BEST
Kidney	6.01953	P63017	HSP7C	SINPDEAVAYGAAVQAAILSGDK	78.36	4516/8578	3	756.06	80.0131	0	0.142251	0.158239	0.316097	0.295606	0.426554	0.421255	0.45061	0.44285	0.494646	0.49752	BEST
Kidney	6.02043	P63017	HSP7C	GPAVGIDLGTTYSCVGVFQHGK	50.84	5282/8698	3	757.051	61.2394	0	0.127473	0.123692	0.30027	0.283968	0.407021	0.409176	0.430256	0.433187	0.486721	0.494917	GOOD
Kidney	6.0201	P63017	HSP7C	DISENKR	37.49	5349/10792	2	434.235	14.4808	0	0.132824	0.147039	0.300149	0.299262	0.422352	0.402659	0.44638	0.442877	0.493967	0.499272	FAIR
Kidney	6.02021	Q8VC12	HUTU	VAIAVAINQAIASGK	30.81	12640/26142	2	716.435	63.0756	0	0.0643514	0.0735826	0.234676	0.193723	0.411483	0.367234	0.427424	0.465811	0.501937	0.463015	FAIR
Kidney	6.02037	Q9JHR7	IDE	NEFIPTNFEILSLEK	29.1	37216/51032	2	900.48	76.8758	0	0.0274701	0.0355629	0.175685	0.219724	0.366449	0.352752	0.380999	0.424299	0.469224	0.496973	FAIR
Kidney	6.01962	Q9D6R2	IDH3A	NVTAIQGPGGK	41.73	3882/12780	2	524.298	29.8157	0	0.00837527	0.00811983	0.0713291	0.0812649	0.220999	0.208152	0.353954	0.331597	0.427404	0.385578	GOOD
Kidney	6.02066	Q9D6R2	IDH3A	SNVTAVHK	34.17	4670/12851	2	431.247	15.6511	0	0.0176489	0.015779	0.0838026	0.100333	0.229306	0.217007	0.353052	0.355218	0.435001	0.423076	FAIR
Kidney	6.01806	Q9D6R2	IDH3A	ENTEGEYSGIEHVIVDGVVQSIK	49.81	6588/16176	3	836.757	74.0887	0	0.0595217	0.0631139	0.116033	0.129002	0.287049	0.274192	0.413432	0.425305	0.473554	0.463548	GOOD
Kidney	6.0201	O88844	IDHC	LDNNTELSFFAK	57.43	655/1525	2	702.859	61.6996	0	0.0687669	0.0765361	0.209507	0.229665	0.384363	0.400755	0.454104	0.434572	0.484602	0.48065	EXCELLENT
Kidney	6.02032	P54071	IDHP	DQTNDQVTIDSALATQK	106.67	214/1040	2	927.463	51.6882	0	0.0313436	0.0374336	0.11951	0.125635	0.292326	0.280286	0.40633	0.401854	0.46732	0.472189	BEST
Kidney	6.02098	P54071	IDHP	DQTNDQVTIDSALATQK	33.98	1515/6140	3	618.645	51.6882	0	0.0224475	0.0279682	0.117925	0.111352	0.286006	0.271401	0.39103	0.397905	0.453939	0.448854	FAIR
Kidney	6.02015	P54071	IDHP	YSVAVK	29.37	278/1085	2	336.705	28.0209	0	0.0414889	0.043928	0.135556	0.133794	0.295494	0.280141	0.404911	0.403084	0.481597	0.460901	FAIR
Kidney	6.02026	P54071	IDHP	GKLDGNQDLIR	56.33	435/1908	2	617.846	33.6931	0	0.0339437	0.0362499	0.113701	0.117078	0.274683	0.270194	0.390939	0.370177	0.458024	0.451726	EXCELLENT
Kidney	6.01873	P54071	IDHP	DLAGCIHGLSNVK	58.77	531/1758	2	695.365	50.1675	0	0.0420417	0.049693	0.140546	0.127622	0.290966	0.285761	0.418469	0.409921	0.481563	0.468262	EXCELLENT
Kidney	6.02007	P54071	IDHP	SSGGFVWACK	30.18	456/1644	2	552.766	48.6785	0	0.0335551	0.0377534	0.113828	0.117553	0.273681	0.262996	0.401236	0.396753	0.459309	0.452666	FAIR
Kidney	6.01991	P54071	IDHP	LVPGWTKPITIGR	45.81	4134/10824	2	722.442	52.6889	0	0.0195168	0.0114275	0.0891086	0.0897267	0.264437	0.247098	0.383735	0.3787	0.445743	0.448344	GOOD
Kidney	6.02011	P54071	IDHP	HAHGDQYK	39.22	5405/16456	2	481.233	11.4878	0	0.0268506	0.0305005	0.114109	0.115529	0.275523	0.271386	0.400532	0.395515	0.460177	0.451114	FAIR
Kidney	6.02121	P54071	IDHP	NILGGTVFREPIICK	39.96	27332/46844	2	861.988	58.5011	0	0.0378205	0.0457124	0.0516223	0.0395422	0.235078	0.134237	0.347561	0.318117	0.435342	0.454306	FAIR
Kidney	6.01914	P10630	IF4A2	GYDVIAQAQSGTGK	79.74	5529/10017	2	700.86	42.1059	0	0.0942586	0.0959005	0.271552	0.276552	0.400235	0.390197	0.427401	0.433811	0.460909	0.47106	BEST
Kidney	6.01955	Q9D819	IPYR	HTGCCGDNDPIDVCEIGSK	53.38	22389/36987	3	713.966	43.1662	0	0	0.00874616	0.0713413	0.0890645	0.350108	0.281363	0.408463	0.402465	0.503624	0.45502	GOOD
Kidney	6.02005	Q9JHI5	IVD	GSNTCELVFEDCK	91.89	3148/7430	2	782.839	48.0635	0	0.0201649	0.02673	0.144121	0.137529	0.334601	0.290952	0.436752	0.416421	0.476036	0.467206	BEST
Kidney	6.02062	Q8CC88	K0564	HQATGELDDAK	46.94	27287/48400	2	595.791	19.7874	0	0.000967355	0	0.0649733	0.0853011	0.25019	0.131429	0.284256	0.26875	0.443552	0.42432	GOOD
Kidney	6.01797	P19001	K1C19	ALEQANGELEVK	59.63	12414/44929	2	653.85	39.3925	0	0.452485	0.0401619	0.156635	0.130584	0.284275	0.0654554	0.174643	0.291759	0.239657	0.381235	EXCELLENT
Kidney	6.02001	Q9WTP6	KAD2	LVSDEMVVELIEK	52.61	15931/35987	2	755.412	72.7846	0	0.0197509	0.0587968	0.146358	0.103143	0.315099	0.307523	0.40686	0.420877	0.493767	0.460078	GOOD
Kidney	6.01993	Q9WTP7	KAD3	TLPQAEALDK	47.49	1599/4044	2	546.306	38.267	0	0.0427832	0.0398563	0.152676	0.17273	0.3479	0.338373	0.447388	0.434495	0.464293	0.469971	GOOD
Kidney	6.01953	Q9WTP7	KAD3	AYEAQTEPVLQYYQK	55.05	5960/13065	2	918.959	52.3925	0	0.0304606	0.0401106	0.154942	0.164384	0.334438	0.335577	0.430732	0.436726	0.463235	0.458855	EXCELLENT
Kidney	6.01968	Q04447	KCRB	FCTGLTQIETLFK	80.96	5667/10957	2	782.413	76.3683	0	0.0466848	0.0519195	0.168979	0.16912	0.344745	0.350023	0.451602	0.443286	0.487748	0.484677	BEST
Kidney	6.01997	Q04447	KCRB	PFSNSHNTQK	51.41	20462/32647	2	583.288	14.825	0	0.0450711	0.0332074	0.16063	0.156273	0.365119	0.357797	0.438319	0.443986	0.485208	0.500229	GOOD
Kidney	6.01977	P52480	KPYM	GADFLVTEVENGGSLGSK	86.26	5230/11707	2	893.452	64.0654	0	0.0782739	0.0743843	0.197946	0.198598	0.360113	0.369778	0.472296	0.440943	0.485939	0.489053	BEST
Kidney	6.01966	P52480	KPYM	LAPITSDPTEAAAVGAVEASFK	138.65	6256/12670	2	1076.07	72.5816	0	0.0338264	0.0367413	0.156913	0.158608	0.333239	0.302366	0.420965	0.422159	0.462449	0.460835	BEST
Kidney	6.02009	P52480	KPYM	LAPITSDPTEAAAVGAVEASFK	42.72	6777/13732	3	717.714	72.6054	0	0.042059	0.0358515	0.161489	0.146928	0.336874	0.320943	0.412079	0.435837	0.48279	0.48672	GOOD
Kidney	6.02053	P52480	KPYM	GSGTAEVELK	46.36	6554/15525	2	498.769	30.646	0	0.0243032	0.0297866	0.142974	0.128539	0.315185	0.337619	0.421787	0.449723	0.457546	0.441385	GOOD
Kidney	6.02211	P52480	KPYM	GVNLPGAAVDLPAVSEK	55.98	9689/20160	2	821.96	60.5236	0	0.0029272	0.00193183	0.0850976	0.0678157	0.205667	0.212028	0.350621	0.326704	0.433108	0.425194	EXCELLENT
Kidney	6.02014	P52480	KPYM	KAADVHEVR	44.03	10164/20247	3	344.196	15.4283	0	0.0498056	0.0519517	0.168976	0.164775	0.335176	0.351611	0.425525	0.422928	0.456354	0.495695	GOOD
Kidney	6.01971	P53657	KPYR	KGVNLPNAEVDLPGLSEQDLLDLR	69.19	30589/42005	3	871.139	73.7073	0	0.0368628	0	0.0456529	0.224851	0.18897	0.370737	0.447003	0.402387	0.479358	0.491981	EXCELLENT
Kidney	6.02127	P01631	KV2A7	FSGSGSGTDFTLK	78.28	12575/29302	2	655.322	46.1543	0	0	0.00728111	0.095336	0.0836681	0.180891	0	0.249401	0.341186	0.424454	0.488179	BEST
Kidney	6.01817	Q99KR3	LACB2	ILIDTGEPSVPEYISCLK	84.19	10671/14758	2	1020.54	70.1697	0	0.179756	0.199625	0.311359	0.298416	0.421664	0.393033	0.445041	0.486413	0.487035	0.492369	BEST
Kidney	6.02084	P06151	LDHA	QVVDSAYEVIK	34.01	1101/2515	2	628.846	48.3803	0	0.0647282	0.0708985	0.202142	0.216581	0.382661	0.380722	0.440523	0.412718	0.489464	0.496939	FAIR
Kidney	6.01928	P06151	LDHA	DLADELALVDVMEDK	41.27	39093/50976	2	849.416	74.449	0	0.123912	0.0681033	0.17192	0.203501	0.373692	0.401286	0.38858	0.404408	0.437037	0.444196	GOOD
Kidney	6.01782	P06151	LDHA	DLADELALVDVMEDK	79.18	20834/30439	2	841.418	84.3204	0	0.066371	0.152457	0.143496	0.223237	0.319828	0.365105	0.447038	0.436871	0.502122	0.482696	BEST
Kidney	6.01954	P16125	LDHB	SLADELALVDVLEDK	93.85	1279/3636	2	818.442	83.6096	0	0.0547904	0.0591555	0.175336	0.180269	0.350191	0.357931	0.450099	0.440553	0.488167	0.485474	BEST
Kidney	6.02097	P16125	LDHB	LKDDEVAQLR	41.24	2721/6669	2	596.836	33.1523	0	0.0327072	0.0401445	0.157468	0.15119	0.347864	0.341213	0.462739	0.435239	0.494736	0.490976	GOOD
Kidney	6.01944	Q9WVL0	MAAI	MISDLIASGIQPLQNLSVLK	55.27	48730/65187	2	1073.62	84.651	0	0.00460563	0	0.0185286	0.0649885	0.228889	0.299541	0.402664	0.33856	0.4746	0.397416	EXCELLENT
Kidney	6.02248	Q3ULD5	MCCB	IFGYPVGIIGNNGVLFSESAK	106.56	34078/45001	2	1094.59	78.3405	0	0.00850603	0.0103084	0.105952	0.126974	0.332303	0.347354	0.415389	0.385377	0.46742	0.503907	BEST
Kidney	6.01993	P14152	MDHC	LGVTADDVK	40.37	160/434	2	462.261	34.2227	0	0.0631519	0.066298	0.192534	0.190227	0.361546	0.369207	0.442068	0.438464	0.48004	0.471446	GOOD
Kidney	6.02005	P14152	MDHC	VIVVGNPANTNCLTASK	98.85	224/602	2	882.474	47.5058	0	0.0618969	0.062903	0.190035	0.19615	0.373112	0.373259	0.458272	0.446978	0.502311	0.49075	BEST
Kidney	6.02054	P14152	MDHC	NVIIWGNHSSTQYPDVNHAK	52.52	1440/3627	3	762.717	43.9933	0	0.0545041	0.0603426	0.190369	0.191473	0.35179	0.359844	0.437024	0.423892	0.484589	0.483051	GOOD
Kidney	6.01981	P14152	MDHC	VLVTGAAGQIAYSLLYSIGNGSVFGK	95.83	26098/33683	3	864.477	96.2435	0	0.021485	0.00134435	0.11177	0.0715064	0.293169	0.363133	0.44824	0.400187	0.489127	0.447991	BEST
Kidney	6.01982	P08249	MDHM	IQEAGTEVVK	45.72	242/1066	2	540.306	29.5583	0	0.0282022	0.0308206	0.111456	0.11645	0.271245	0.259278	0.400118	0.394632	0.453248	0.448161	GOOD
Kidney	6.0199	P08249	MDHM	EGVVECSFVQSK	65.32	400/1295	2	687.837	43.6955	0	0.0340169	0.0328452	0.119048	0.124064	0.275726	0.271173	0.41111	0.399034	0.460814	0.451509	EXCELLENT
Kidney	6.02052	P08249	MDHM	HGVYNPNK	31.71	442/1648	2	467.746	17.1158	0	0.0388927	0.040026	0.134667	0.132439	0.296554	0.278568	0.416631	0.40999	0.470159	0.457062	FAIR
Kidney	6.0198	P08249	MDHM	TIIPLISQCTPK	38.38	486/1796	2	688.899	58.2707	0	0.0261766	0.0300009	0.111871	0.11377	0.267184	0.257522	0.392329	0.38985	0.448242	0.435012	FAIR
Kidney	6.01914	P08249	MDHM	ETECTYFSTPLLLGK	88.81	525/1999	2	882.944	69.5599	0	0.0385688	0.0427063	0.128566	0.133361	0.288096	0.277954	0.41295	0.403612	0.464176	0.457176	BEST
Kidney	6.01936	P08249	MDHM	VAVLGASGGIGQPLSLLLK	100.07	1317/4247	2	900.058	79.1454	0	0.0307389	0.0336809	0.113444	0.122591	0.280118	0.26627	0.407132	0.398588	0.462563	0.451602	BEST
Kidney	6.02015	P08249	MDHM	VNVPVIGGHAGK	31.85	2672/7964	2	577.343	37.5063	0	0.0270432	0.0338389	0.126364	0.0935291	0.265722	0.250772	0.368087	0.384498	0.445116	0.422587	FAIR
Kidney	6.01991	Q3THS6	METK2	HIGYDDSSK	30.86	13695/19059	2	514.243	20.85	0	0.196656	0.216526	0.322389	0.279365	0.426496	0.425792	0.403667	0.433264	0.503734	0.503825	FAIR
Kidney	6.01986	Q9EQ20	MMSA	VNAGDQPGADLGPLITPQAK	67.6	1083/3114	2	984.528	57.3023	0	0.0461969	0.0516852	0.161922	0.166262	0.342048	0.342853	0.452661	0.438184	0.485506	0.481399	EXCELLENT
Kidney	6.02049	Q9EQ20	MMSA	QGIQFYTQLK	41.74	726/2191	2	616.343	54.0563	0	0.0490393	0.0498892	0.169377	0.168649	0.345146	0.337326	0.455294	0.439631	0.477535	0.480271	GOOD
Kidney	6.01945	P26041	MOES	SGYLAGDK	34.85	3898/9757	2	408.713	26.2453	0	0.0533628	0.0562747	0.158569	0.143134	0.30847	0.296449	0.442105	0.438795	0.500475	0.482546	FAIR
Kidney	6.02037	P26041	MOES	KAQQELEEQTR	78.82	22806/46360	2	683.357	21.0485	0	0	0	0.027687	0.0275755	0.151997	0.112401	0.341162	0.308287	0.446666	0.262913	BEST
Kidney	6.01775	P26041	MOES	EGILNDDIYCPPETAVLLASYAVQSK	40.73	25618/35060	3	958.15	85.9603	0	0.0220139	0.0274837	0.0767583	0.0893592	0.230998	0.211341	0.35661	0.233012	0.386292	0.359188	GOOD
Kidney	6.02025	P16332	MUTA	QYAGFSTVEESNK	61.62	10834/21203	2	733.349	41.3069	0	0.0375519	0.0786967	0.185168	0.195163	0.329755	0.344897	0.363564	0.424438	0.490846	0.437581	EXCELLENT
Kidney	6.02035	Q60605	MYL6	ALGQNPTNAEVLK	51.76	11208/20515	2	680.881	39.9316	0	0.0718711	0.0861179	0.247837	0.25022	0.380669	0.355199	0.409992	0.441169	0.483384	0.464886	GOOD
Kidney	6.02006	Q6PDN3	MYLK	RLENAGSLK	36.16	27933/37309	2	497.293	21.9362	0	0.0425679	0	0.281109	0.216185	0.433087	0.419361	0.496965	0.454759	0.426085	0.469323	FAIR
Kidney	6.02067	Q01768	NDKB	ASEEHLK	36.32	3261/7998	2	410.219	14.4134	0	0.0742499	0.0981357	0.180232	0.191717	0.371178	0.355669	0.431945	0.460612	0.495755	0.487898	FAIR
Kidney	6.0196	Q01768	NDKB	NIIHGSDSVESAEK	74.6	12920/31314	2	746.373	29.6452	0	0.01551	0.0164674	0.089283	0.143973	0.317599	0.267881	0.413382	0.428246	0.47713	0.454242	BEST
Kidney	6.01997	Q91YP2	NEUL	AELGALPDDFIDSLEK	56.69	11547/22482	2	869.945	78.1698	0	0.0703689	0.0926356	0.272224	0.24103	0.402574	0.400871	0.438553	0.437525	0.466775	0.478729	EXCELLENT
Kidney	6.01843	P70441	NHRF1	LVEVNGENVEK	57.06	3073/8194	2	618.332	34.7405	0	0.0101401	0.00891856	0.0899778	0.119843	0.222154	0.268572	0.396373	0.388836	0.427222	0.438048	EXCELLENT
Kidney	6.02073	P70441	NHRF1	LVEPGSPAEK	37.41	3268/9700	2	516.788	28.9215	0	0.0199113	0.0131595	0.110347	0.124238	0.269227	0.291399	0.431426	0.435256	0.475393	0.478356	FAIR
Kidney	6.01989	Q9JHW2	NIT2	IPGESTQK	43.47	7264/16963	2	433.24	20.0248	0	0.0150137	0.0206914	0.101855	0.0911688	0.298218	0.284528	0.428526	0.40104	0.45031	0.44993	GOOD
Kidney	6.02012	P28656	NP1L1	LDGLVDTPTGYIESLPK	40.05	33610/50490	2	912.49	69.0606	0	0.0228336	0.0404159	0.243492	0.190739	0.379818	0.33532	0.276966	0.397619	0.353665	0.495769	FAIR
Kidney	6.02127	P60670	NPL4	AFGAPNVVEDEIDQYLSK	38.51	50592/66229	2	1001	79.8387	0	0.0633183	0.0441793	0.158881	0.22252	0.310445	0.141776	0.283669	0.341162	0.354944	0.34982	FAIR
Kidney	6.02091	Q61937	NPM	GPSSVEDIK	38.39	5731/12885	2	469.251	29.6452	0	0.105157	0.108053	0.249433	0.219487	0.386602	0.377111	0.420836	0.422791	0.460308	0.462591	FAIR
Kidney	6.01997	Q80XU3	NUCKS	ATVTPSPVK	29.83	13249/29266	2	453.274	27.0104	0	0.00950661	0.00950531	0.101141	0.0671872	0.290766	0.291039	0.461965	0.398557	0.469533	0.487677	FAIR
Kidney	6.02137	O35685	NUDC	LVTSDPEINTK	43.74	17591/28889	2	611.836	35.4526	0	0.0486404	0.0580638	0.239821	0.253163	0.382168	0.402435	0.407263	0.417369	0.481414	0.40976	GOOD
Kidney	6.02089	P29758	OAT	LAPPLVIKEDEIR	40.35	16085/26479	3	500.303	51.6313	0	0.0301678	0.0465744	0.196096	0.175345	0.335129	0.474706	0.492641	0.443953	0.462854	0.494052	FAIR
Kidney	6.02005	Q6P3A8	ODBB	AAVEQVPVEPYK	75.27	10992/22019	2	668.367	43.1378	0	0.00752729	0.00691644	0.102331	0.158134	0.308058	0.295491	0.402479	0.350829	0.46308	0.473861	BEST
Kidney	6.01959	Q60597	ODO1	FGLEGCEVLIPALK	72.18	5027/10439	2	776.43	72.9101	0	0.0409813	0.0255589	0.15397	0.15936	0.311769	0.328187	0.414625	0.425751	0.46498	0.476317	BEST
Kidney	6.01996	Q60597	ODO1	DPAAAPATGNK	55.92	5352/11285	2	509.767	19.7499	0	0.0451684	0.0648218	0.183904	0.184792	0.353804	0.36226	0.418483	0.426625	0.477609	0.490038	EXCELLENT
Kidney	6.02097	Q60597	ODO1	AEQFYCGDTEGK	60.31	12052/22429	2	705.801	35.5742	0	0.0329338	0.0405819	0.16346	0.152976	0.336536	0.359774	0.439677	0.425224	0.498332	0.466649	EXCELLENT
Kidney	6.0212	Q60597	ODO1	YAELLVSQGVVNQPEYEEEISK	64.57	13165/22835	3	844.093	63.0472	0	0.0486845	0.0904285	0.185871	0.166044	0.241306	0.324175	0.369159	0.359483	0.442439	0.43738	EXCELLENT
Kidney	6.02129	Q60597	ODO1	NQGYYDYVKPR	54.65	15176/32164	2	704.852	37.5535	0	0.00958893	0	0.0587649	0.116158	0.270208	0.292826	0.40892	0.362349	0.394587	0.391989	GOOD
Kidney	6.01997	Q60597	ODO1	IEQLSPFPFDLLLK	34.16	23861/32565	2	833.481	89.5972	0	0.0444682	0.0546635	0.175956	0.197319	0.376386	0.378268	0.456948	0.432797	0.488553	0.485422	FAIR
Kidney	6.01984	Q9D2G2	ODO2	ASAFALQEQPVVNAVIDDATK	65.14	7122/15212	3	731.721	73.2209	0	0.0398927	0.0299455	0.122198	0.136331	0.297951	0.302859	0.447501	0.417795	0.49332	0.474678	EXCELLENT
Kidney	6.01921	Q9D2G2	ODO2	ASAFALQEQPVVNAVIDDATK	99.24	6117/14905	2	1097.08	73.1706	0	0.0520263	0.0499771	0.11458	0.130309	0.285832	0.294254	0.434173	0.419311	0.477344	0.468642	BEST
Kidney	6.01938	Q8BMF4	ODP2	GLETIASDVVSLASK	72.22	3684/8465	2	748.419	76.5313	0	0.0354129	0.0466614	0.148113	0.13487	0.308823	0.297287	0.418703	0.41194	0.467832	0.462129	BEST
Kidney	6.01974	P35486	ODPA	NFYGGNGIVGAQVPLGAGIALACK	32.42	22289/34884	3	785.086	71.5533	0	0.0230683	0.0310787	0.102629	0.150413	0.289465	0.268186	0.375795	0.411226	0.457265	0.422526	FAIR
Kidney	6.02151	P35486	ODPA	NFYGGNGIVGAQVPLGAGIALACK	64.23	39094/54880	2	1177.13	71.5533	0	0	0	0	0.0422765	0.179251	0.194245	0.392579	0.0876535	0.460248	0.401844	EXCELLENT
Kidney	6.01997	Q9CZ30	OLA1	IPAFLNVVDIAGLVK	28.73	55532/62640	2	787.984	86.5006	0	0	1e-09	0.0956221	0.136978	0.337913	0.358839	0.406728	0.375942	0.479888	0.481683	FAIR
Kidney	6.02154	Q9WVE8	PACN2	ALYDYEGQEHDELSFK	29.3	10255/16779	3	650.633	53.1572	0	0.0550691	0.0488838	0.216164	0.240325	0.40019	0.42238	0.461501	0.463193	0.478414	0.471912	FAIR
Kidney	6.02032	Q9CY58	PAIRB	FDQLFDDESDPFEVLK	69.79	17873/27411	2	975.459	79.7108	0	0.0955879	0.109866	0.290562	0.279889	0.445919	0.430312	0.464468	0.453102	0.503833	0.488848	EXCELLENT
Kidney	6.02036	Q99LX0	PARK7	ALVILAK	28.72	3048/5847	2	367.268	45.0292	0	0.0679035	0.083975	0.225911	0.234352	0.401826	0.380987	0.446148	0.438713	0.501072	0.499803	FAIR
Kidney	6.01984	P60335	PCBP1	LVVPATQCGSLIGK	49.69	4394/8140	2	724.916	51.2592	0	0.0772024	0.11943	0.265445	0.278568	0.409809	0.392426	0.432812	0.397269	0.465087	0.460645	GOOD
Kidney	6.02057	P60335	PCBP1	AITIAGVPQSVTECVK	69.53	20665/32573	2	839.961	56.9237	0	0.0342096	0.0247064	0.225387	0.202859	0.350311	0.38218	0.410159	0.314442	0.435721	0.420945	EXCELLENT
Kidney	6.02134	P57722	PCBP3	LVVPASQCGSLIGK	58.71	8405/15326	2	717.908	49.6361	0	0.078245	0.0927183	0.263533	0.239546	0.405487	0.411667	0.43352	0.391998	0.474437	0.453179	EXCELLENT
Kidney	6.02182	Q91ZA3	PCCA	HIEIQVLGDK	35.74	5823/12980	2	579.336	43.5175	0	0.0295869	0.0329559	0.0873399	0.123264	0.300118	0.284495	0.400844	0.412577	0.437258	0.451292	FAIR
Kidney	6.02088	Q91ZA3	PCCA	AQAVHPGYGFLSENK	41.56	26319/45249	2	812.416	43.1662	0	0	0	0.0148091	0.00847869	0.233969	0.139759	0.406435	0.403044	0.500201	0.349421	GOOD
Kidney	6.02073	Q99MN9	PCCB	SVTNEDVTQEQLGGAK	107.46	3706/9487	2	841.421	37.4406	0	0.024034	0.0127956	0.132292	0.125252	0.303942	0.311755	0.431126	0.417287	0.502232	0.48057	BEST
Kidney	6.01939	Q99MN9	PCCB	GHQDVEAAQAEYVEK	34.87	6623/16778	3	560.604	32.3976	0	0.0262961	0.0459569	0.120703	0.123742	0.283947	0.267957	0.434657	0.424356	0.449464	0.488395	FAIR
Kidney	6.02145	Q99MN9	PCCB	GHQDVEAAQAEYVEK	113.38	24755/42910	2	840.402	32.4382	0	0	0	0.0472857	0.0343082	0.27701	0.195042	0.356627	0.41328	0.39724	0.425886	BEST
Kidney	6.0204	Q99MN9	PCCB	NKFPGDSVVTGR	48.5	10350/21999	2	641.846	35.7219	0	0.0361347	0.0144031	0.122368	0.135893	0.326283	0.366239	0.459566	0.456451	0.478423	0.49892	GOOD
Kidney	6.01985	Q9Z2V4	PCKGC	YLAAAFPSACGK	55.48	2928/4417	2	631.321	48.1296	0	0.247301	0.329484	0.353028	0.365851	0.340264	0.410442	0.380582	0.419861	0.443414	0.420085	EXCELLENT
Kidney	6.02197	Q9Z2V4	PCKGC	AINPENGFFGVAPGTSVK	90.05	2997/4538	2	905.976	61.7628	0	0.296814	0.311148	0.399428	0.426836	0.475927	0.462985	0.429893	0.497684	0.504027	0.50264	BEST
Kidney	6.02023	Q9Z2V4	PCKGC	SEATAAAEHK	67.86	5294/8494	2	510.756	14.6045	0	0.226647	0.25823	0.361178	0.343101	0.362152	0.461725	0.436119	0.388658	0.475507	0.460074	EXCELLENT
Kidney	6.02034	P09103	PDIA1	KFDEGR	36.26	22119/32410	2	379.2	16.3209	0	0.104068	0.226748	0.195046	0.201541	0.420782	0.333338	0.415624	0.354836	0.366268	0.345331	FAIR
Kidney	6.02026	P27773	PDIA3	VDCTANTNTCNK	91.71	13518/22219	2	702.303	18.1191	0	0.0194987	0.0108821	0.212895	0.199211	0.398681	0.346036	0.441534	0.426401	0.484894	0.460665	BEST
Kidney	6.0196	P27773	PDIA3	DLFSDGHSEFLK	28.1	16513/23743	2	700.843	57.264	0	0.0159271	0.0105362	0.178618	0.18474	0.36188	0.371176	0.393604	0.413463	0.481207	0.473494	FAIR
Kidney	6.02025	Q8K183	PDXK	KPDGSTVTQR	64.01	18630/36516	2	547.798	16.189	0	0.00400311	0.00569817	0.0839674	0.0528069	0.269412	0.294148	0.401828	0.415408	0.474142	0.448869	EXCELLENT
Kidney	6.02075	Q8K183	PDXK	DKVVPVADIITPNQFEAELLSGR	71.67	44621/57257	3	839.794	78.9643	0	0.00450682	0.0183656	0.0385254	0.0802496	0.257469	0.200323	0.347151	0.323793	0.454078	0.434162	BEST
Kidney	6.0206	P70296	PEBP1	LYTLVLTDPDAPSRK	28.6	8482/14535	3	565.653	52.601	0	0.0392404	0.0483164	0.17474	0.169753	0.315324	0.361273	0.435946	0.453307	0.449874	0.457287	FAIR
Kidney	6.01951	O70591	PFD2	IIETLSQQLQAK	32.16	29346/48587	2	689.406	49.1472	0	0	0	0.253163	0	0.241229	0.180155	0.411085	0.364397	0.383448	0.430809	FAIR
Kidney	6.01983	Q9DBJ1	PGAM1	YADLTEDQLPSCESLK	74.35	1659/4083	2	937.943	53.9164	0	0.0514941	0.0523789	0.168544	0.176534	0.353012	0.331609	0.407698	0.432092	0.464831	0.463147	BEST
Kidney	6.02077	Q9DBJ1	PGAM1	ALPFWNEEIVPQIK	49.61	3274/7506	2	845.469	75.9058	0	0.0274836	0.0411121	0.169588	0.167123	0.358833	0.36145	0.453363	0.44568	0.494176	0.490303	GOOD
Kidney	6.01984	P09411	PGK1	GCITIIGGGDTATCCAK	98.86	1339/3452	2	880.907	46.1895	0	0.0452583	0.0419519	0.147217	0.165557	0.361232	0.340407	0.440123	0.437049	0.476268	0.456428	BEST
Kidney	6.02048	P09411	PGK1	FHVEEEGK	33.52	1627/4450	2	490.743	24.1405	0	0.0561841	0.0600364	0.194572	0.189566	0.370041	0.363806	0.460718	0.450831	0.49568	0.487408	FAIR
Kidney	6.01997	P09411	PGK1	ALESPERPFLAILGGAK	57.27	22126/35424	2	888.012	66.797	0	0.00814828	0.00491509	0.114284	0.120725	0.339025	0.325222	0.458629	0.405041	0.484856	0.467573	EXCELLENT
Kidney	6.02047	P16331	PH4H	VEVLDNTQQLK	56.25	3030/4310	2	646.862	41.9894	0	0.228575	0.265817	0.351405	0.343994	0.441231	0.439137	0.429388	0.433478	0.472872	0.456998	EXCELLENT
Kidney	6.02236	P16331	PH4H	LSDFGQETSYIEDNSNQNGAVSLIFSLK	72.36	39949/44981	3	1028.17	82.5086	0	0.182824	0.257485	0.369133	0.30732	0.459945	0.475694	0.410107	0.466889	0.446801	0.452793	BEST
Kidney	6.02088	Q8BGT8	PHIPL	TEYTVAVQTASK	45.93	11708/17247	2	652.346	37.3055	0	0.127546	0.139143	0.300843	0.316443	0.476489	0.417401	0.437475	0.412788	0.483142	0.483692	GOOD
Kidney	6.02086	Q7M6Y3	PICA	LVSDDLDSSLANLVGNLGIGNGTTK	36.04	59164/71210	2	1240.15	86.2013	0	0.0983217	1e-09	0.239409	0.253978	0.369767	0.299077	0.314471	0.372538	0.431633	0.464422	FAIR
Kidney	6.02028	P53810	PIPNA	VILPVSVDEYQVGQLYSVAEASK	46.24	29354/47578	3	834.115	76.1267	0	0.0140422	0	0.107778	0.171992	0.317368	0.326246	0.421874	0.423832	0.474914	0.457065	GOOD
Kidney	6.02008	Q3V0K9	PLSI	EGITAIGGTSSISSEGTQHSYSEEEK	79.23	9724/16251	3	897.417	43.8684	0	0.0544896	0.0755864	0.211278	0.212396	0.411924	0.413358	0.468711	0.434396	0.493034	0.487453	BEST
Kidney	6.02054	Q3V0K9	PLSI	IDIDNSGYVSDYELQDLFK	102.38	21452/30865	2	1120.54	79.5332	0	0.0326747	0.0323982	0.178549	0.208773	0.39448	0.396708	0.447612	0.442989	0.489073	0.482449	BEST
Kidney	6.0214	P62137	PP1A	EIFLSQPILLELEAPLK	32.29	45615/51828	2	980.08	87.7517	0	0.0674283	0	0.289361	0.221329	0.404776	0.424548	0.446298	0.390127	0.493691	0.494176	FAIR
Kidney	6.02064	Q9D358	PPAC	IELLGSYDPQK	39.19	10276/24320	2	634.846	54.4948	0	0.0317167	0.0196102	0.13697	0.113807	0.349029	0.259953	0.390623	0.396941	0.482186	0.46478	FAIR
Kidney	6.02011	P17742	PPIA	ALSTGEK	52.86	3384/7153	2	356.202	16.6741	0	0.0669675	0.079334	0.228655	0.22655	0.39186	0.385747	0.447582	0.433086	0.490129	0.473639	GOOD
Kidney	6.01955	Q9CR16	PPID	LQPIALSCVLNIGACK	101.99	34851/58044	2	881.985	72.9101	0	0.0173662	0	0.0820678	0.0374455	0.284042	0.284792	0.341087	0.38116	0.474765	0.483792	BEST
Kidney	6.02061	P20108	PRDX3	GTAVVNGEFK	43.99	1162/3290	2	514.28	34.8483	0	0.0515601	0.0600309	0.135224	0.151444	0.304449	0.274423	0.379508	0.373691	0.41613	0.44351	GOOD
Kidney	6.01998	P99029	PRDX5	LLADPTGAFGK	41.48	304/883	2	548.311	51.802	0	0.0641612	0.0743037	0.1904	0.189947	0.321294	0.338936	0.433839	0.411108	0.452084	0.443328	GOOD
Kidney	6.02231	P99029	PRDX5	GVLFGVPGAFTPGCSK	53.15	1783/5145	2	800.419	67.3979	0	0.0530601	0.0558128	0.170719	0.179501	0.303529	0.292649	0.428449	0.40857	0.437773	0.446762	GOOD
Kidney	6.0194	P62962	PROF1	SSFFVNGLTLGGQK	56.67	2151/4566	2	730.896	64.5849	0	0.0894385	0.116203	0.235871	0.235466	0.391708	0.392701	0.447125	0.429023	0.489232	0.469701	EXCELLENT
Kidney	6.02004	P62962	PROF1	TFVSITPAEVGVLVGK	69.1	2366/4606	2	811.976	72.6269	0	0.0763765	0.072814	0.226379	0.223446	0.383829	0.383835	0.456669	0.443518	0.491455	0.481169	EXCELLENT
Kidney	6.02044	P62962	PROF1	DSPSVWAAVPGK	44.81	2753/6700	2	610.325	53.9448	0	0.115756	0.0873837	0.259274	0.221526	0.389052	0.390615	0.462536	0.455438	0.485409	0.489341	GOOD
Kidney	6.02143	P62962	PROF1	STGGAPTFNVTVTMTAK	54.14	33697/44949	2	844.935	55.4453	0	0.0244922	0.0243517	0.0767973	0.069821	0.319139	0.285417	0.349901	0.16737	0.436274	0.432533	GOOD
Kidney	6.0201	Q9Z2Y8	PROSC	TFGENYVQELLEK	62.41	9846/18583	2	788.404	72.2555	0	0.0547609	0.0596401	0.19683	0.203089	0.366896	0.35999	0.438949	0.418759	0.472888	0.456283	EXCELLENT
Kidney	6.01947	P49722	PSA2	AANGVVLATEK	29.08	11564/22031	2	539.814	33.2767	0	0.0555456	0.0397278	0.21853	0.175013	0.311419	0.28962	0.305765	0.416059	0.463415	0.460136	FAIR
Kidney	6.01769	Q9R1P0	PSA4	YLLQYQEPIPCEQLVTALCDIK	61.42	42432/53550	3	900.795	81.9757	0	0.023311	0.0403167	0.147736	0.167349	0.365309	0.325027	0.438271	0.31409	0.489153	0.468778	EXCELLENT
Kidney	6.01986	Q9Z2U0	PSA7	NYTDDAIETDDLTIK	100.39	7689/16304	2	866.915	56.1369	0	0.0583279	0.0447581	0.206703	0.248579	0.363798	0.366324	0.43369	0.413427	0.450447	0.461989	BEST
Kidney	6.02031	O55234	PSB5	ATAGAYIASQTVK	65.31	6445/15973	2	643.856	38.1475	0	0.08084	0.0647498	0.153903	0.142926	0.31815	0.401713	0.368778	0.306324	0.374934	0.427118	EXCELLENT
Kidney	6.02045	Q8BG32	PSD11	EQSILELGSLLAK	50.02	22166/30816	2	703.913	75.3309	0	0.0721689	0.0860792	0.261638	0.254157	0.417392	0.392377	0.416462	0.435517	0.448564	0.481033	GOOD
Kidney	6.02129	Q9D8W5	PSD12	LQEVIETLLSLEK	71.97	25144/38903	2	760.948	80.0568	0	0.0404306	0.0655769	0.180596	0.162958	0.364971	0.386234	0.438959	0.419415	0.497182	0.484322	BEST
Kidney	6.02089	P14685	PSMD3	ELDTVTLEDIK	28.61	27912/44805	2	641.348	56.6492	0	0.0286952	0	0.111521	0.237021	0.391934	0.245609	0.412818	0.487619	0.4574	0.423755	FAIR
Kidney	6.02092	P17225	PTBP1	LPSDVTEGEVISLGLPFGK	80.68	32819/44874	2	982.538	77.2272	0	0.0388445	0.0283012	0.171905	0.188368	0.386693	0.340415	0.432072	0.411233	0.471743	0.479637	BEST
Kidney	6.01995	Q9D0J8	PTMS	TAEEEDEADPK	65.77	17336/32095	2	620.27	20.4537	0	0.0140596	0.0097149	0.142489	0.162456	0.350015	0.351906	0.431062	0.426459	0.492576	0.491441	EXCELLENT
Kidney	6.01951	P54822	PUR8	VLSQQAAAVVK	45.47	12299/26769	2	560.345	35.7504	0	0.00828184	0	0.0637069	0.113879	0.289377	0.287797	0.433855	0.424845	0.50233	0.470375	GOOD
Kidney	6.02307	Q05920	PYC	LDNASAFQGAVISPHYDSLLVK	39.81	2094/4758	3	784.416	63.5424	0	0.0718164	0.0767771	0.187557	0.195595	0.365364	0.36444	0.444495	0.447821	0.481976	0.464499	FAIR
Kidney	6.02159	Q05920	PYC	QVGYENAGTVEFLVDK	112.6	5093/10649	2	887.951	61.1542	0	0.046321	0.0535147	0.174365	0.196782	0.348258	0.353903	0.422984	0.437699	0.451691	0.454974	BEST
Kidney	6.01938	Q91V41	RAB14	TGENVEDAFLEAAK	60.65	11357/21194	2	750.369	61.3379	0	0.070601	0.100628	0.266512	0.248021	0.401639	0.411362	0.421336	0.449776	0.459478	0.476953	EXCELLENT
Kidney	6.0201	Q9D1G1	RAB1B	EFADSLGVPFLETSAK	61.59	14830/23077	2	858.943	74.5823	0	0.125353	0.123084	0.258894	0.256181	0.36761	0.380844	0.439279	0.426572	0.490276	0.454103	EXCELLENT
Kidney	6.02053	Q64374	RGN	TTSCCFGGK	57.34	4231/8013	2	512.221	23.9772	0	0.0466412	0.0559229	0.200076	0.19193	0.384855	0.410729	0.460609	0.447652	0.496215	0.48654	EXCELLENT
Kidney	6.01851	Q64374	RGN	YFDQVDISNGLDWSLDHK	31.82	10120/19836	3	720.011	68.7437	0	0.0899233	0.0841994	0.193759	0.214007	0.391722	0.397115	0.449819	0.457098	0.475923	0.477943	FAIR
Kidney	6.02124	Q64374	RGN	LDPETGKR	33.17	13242/26828	2	461.259	17.8957	0	0.05353	0.0636791	0.160926	0.154768	0.399743	0.356278	0.433559	0.465963	0.46926	0.49505	FAIR
Kidney	6.01993	Q9QUI0	RHOA	LVIVGDGACGK	38.82	3486/6680	2	547.803	39.9316	0	0.0684055	0.115225	0.233135	0.246318	0.380604	0.382391	0.430333	0.423365	0.476471	0.456388	FAIR
Kidney	6.01912	Q9CXW4	RL11	VLEQLTGQTPVFSK	51.98	6092/11218	2	776.937	56.3141	0	0.0260083	0.0232153	0.150605	0.15279	0.341101	0.348497	0.454618	0.458365	0.500854	0.490172	GOOD
Kidney	6.02079	Q9CPR4	RL17	NAESNAELK	51.15	8129/16855	2	491.251	21.4227	0	0.0284034	0.0146597	0.0881914	0.107661	0.224971	0.21859	0.323536	0.321922	0.375329	0.314831	GOOD
Kidney	6.01971	P35980	RL18	TNSTFNQVVLK	45.83	6005/11600	2	628.85	45.2903	0	0.0833327	0.130654	0.241252	0.104293	0.387916	0.398709	0.467778	0.438987	0.494409	0.483694	GOOD
Kidney	6.02008	P62717	RL18A	VEEIAAGK	28.42	7345/15923	2	411.737	24.2441	0	0	0	0.104168	0.124071	0.352322	0.317041	0.440443	0.413675	0.498172	0.500948	FAIR
Kidney	6.02016	P62830	RL23	ISLGLPVGAVINCADNTGAK	59.5	9289/18078	2	988.533	68.544	0	0.0563615	0.0620577	0.125106	0.141211	0.319646	0.287333	0.384071	0.415382	0.436769	0.410785	EXCELLENT
Kidney	6.02015	Q8BP67	RL24	RNQKPEVR	31.15	21689/32166	3	344.872	13.147	0	0.0394662	0.0365901	0.194863	0.163241	0.361742	0.33843	0.458165	0.412404	0.484345	0.47964	FAIR
Kidney	6.02136	P61255	RL26	KDDEVQVVR	44.79	20793/30124	2	547.302	25.0101	0	0.0325221	0.00870411	0.143265	0.0970011	0.195737	0.158453	0.401164	0.358026	0.338561	0.42434	GOOD
Kidney	6.02203	P27659	RL3	NNASTDYDLSDK	68.91	6053/14183	2	674.802	33.6362	0	0.00631926	0.0187139	0.131913	0.140363	0.323645	0.347199	0.476442	0.463421	0.452784	0.479822	EXCELLENT
Kidney	6.01817	P62889	RL30	TGVHHYSGNNIELGTACGK	55.87	13311/25664	3	674.325	30.857	0	0.0504294	0.0439813	0.213416	0.173583	0.406157	0.374179	0.473274	0.462769	0.49655	0.488159	EXCELLENT
Kidney	6.01997	Q9D8E6	RL4	NIPGITLLNVSK	41.14	6097/12315	2	637.893	64.4691	0	0.0325737	0.0247557	0.172971	0.164556	0.361836	0.353466	0.453112	0.442289	0.500822	0.491023	GOOD
Kidney	6.01942	Q9D8E6	RL4	IEEVPELPLVVEDK	28.37	8000/17728	2	807.95	67.814	0	0.0244542	0.0230593	0.151349	0.167187	0.337666	0.336848	0.453624	0.434283	0.486474	0.480898	FAIR
Kidney	6.02132	P12970	RL7A	AGVNTVTTLVENK	52.52	4626/9286	2	676.38	47.9828	0	0.0153479	0.0232765	0.154594	0.134152	0.298117	0.316993	0.395099	0.415151	0.430997	0.446863	GOOD
Kidney	6.02023	P12970	RL7A	TCTTVAFTQVNSEDK	77.72	23264/36058	2	853.904	43.0803	0	0	0	0.0452514	0.0944998	0.305543	0.345604	0.439242	0.454506	0.435797	0.493648	BEST
Kidney	6.01909	P51410	RL9	TGVACSVSQAQK	64.93	11512/20719	2	621.316	25.5853	0	0.0824595	0.0422481	0.176619	0.197016	0.379919	0.317601	0.462494	0.427413	0.465228	0.487426	EXCELLENT
Kidney	6.0198	P14869	RLA0	IIQLLDDYPK	30.52	5259/11737	2	612.353	60.2433	0	0.0300758	0.0377106	0.167998	0.167405	0.348255	0.33511	0.450858	0.438772	0.479434	0.484042	FAIR
Kidney	6.01826	P14869	RLA0	GHLENNPALEK	46.93	8919/15771	2	614.325	25.1924	0	0.0331165	0.0161744	0.1509	0.141542	0.314168	0.306156	0.43893	0.423134	0.4789	0.426837	GOOD
Kidney	6.02015	P14869	RLA0	AGAIAPCEVTVPAQNTGLGPEK	77.58	14752/27817	2	1093.57	51.8988	0	0.0026261	0	0.145756	0.11362	0.345362	0.349452	0.48338	0.451216	0.501643	0.49512	BEST
Kidney	6.02019	P99027	RLA2	NIEDVIAQGVGK	39.96	2210/5018	2	624.848	58.485	0	0.0341557	0.0258967	0.172464	0.160761	0.325727	0.335599	0.426357	0.432147	0.453763	0.488961	FAIR
Kidney	6.01963	P99027	RLA2	ILDSVGIEADDDRLNK	30.26	3999/7958	3	593.646	47.5226	0	0.110859	0.152963	0.180297	0.19812	0.332186	0.342407	0.445271	0.442548	0.486279	0.469678	FAIR
Kidney	6.01996	Q8BG05	ROA3	YHTINGHNCEVK	31.25	7468/15653	3	493.236	20.5298	0	0.0748179	0.118156	0.189554	0.201807	0.350725	0.370862	0.449325	0.449907	0.501717	0.477349	FAIR
Kidney	6.02132	Q99020	ROAA	EYFGQFGEIEAIELPIDPK	30.76	37577/48490	2	1101.06	81.8782	0	0.0269358	0.0324166	0.197833	0.218615	0.364882	0.41937	0.440123	0.43108	0.496353	0.481425	FAIR
Kidney	6.02054	P14131	RS16	TATAVAHCK	53.97	16361/28944	2	482.753	14.419	0	0.0449991	0.00697836	0.148312	0.164639	0.352911	0.340273	0.443607	0.446762	0.470247	0.46016	GOOD
Kidney	6.02428	P63276	RS17	DNYVPEVSALDQEIIEVDPDTK	52.46	25307/35706	3	832.41	77.9867	0	0.049489	0.0311528	0.177627	0.150024	0.354018	0.326894	0.440091	0.43307	0.485361	0.484332	GOOD
Kidney	6.02022	P62270	RS18	YSQVLANGLDNK	66.48	7257/13765	2	664.351	42.1604	0	0.121361	0.0499251	0.184095	0.143359	0.372102	0.315425	0.440927	0.480464	0.464819	0.493658	EXCELLENT
Kidney	6.02041	Q9CZX8	RS19	IAGQVAAANK	49.68	6936/15038	2	474.782	21.8792	0	0.0364553	0.0296281	0.167818	0.160851	0.349342	0.325865	0.438098	0.464404	0.500923	0.491111	GOOD
Kidney	6.02057	Q9CZX8	RS19	KLTPQGQR	38.75	21058/36008	2	467.282	16.0233	0	0.018903	0.00949967	0.110272	0.0987547	0.302691	0.320937	0.475137	0.446403	0.492352	0.476912	FAIR
Kidney	6.0208	P25444	RS2	SLEEIYLFSLPIK	63.74	24833/34285	2	779.447	82.0393	0	0.0307178	0.0237878	0.151532	0.141065	0.337963	0.335451	0.44287	0.45152	0.479519	0.472496	EXCELLENT
Kidney	6.02011	P62855	RS26	DISEASVFDAYVLPK	68.25	8306/14767	2	830.432	75.3759	0	0.17032	0.231719	0.295456	0.238163	0.415585	0.394742	0.449936	0.467367	0.496976	0.504599	EXCELLENT
Kidney	6.01945	P62983	RS27A	TITLEVEPSDTIENVK	88.36	186/375	2	897.477	57.9458	0	0.216392	0.238972	0.342616	0.323053	0.418971	0.422205	0.419019	0.434142	0.492424	0.485576	BEST
Kidney	6.0196	P62908	RS3	DEILPTTPISEQK	42.6	5447/11092	2	738.898	52.9662	0	0.0646795	0.0807137	0.216776	0.18459	0.355436	0.367485	0.43804	0.44981	0.45555	0.451912	GOOD
Kidney	6.02013	P62908	RS3	FGFPEGSVELYAEK	48.7	8722/17293	2	789.893	64.0654	0	0.0413756	0.0582422	0.202287	0.201634	0.34946	0.348339	0.470591	0.390726	0.495536	0.472721	GOOD
Kidney	6.02073	P97461	RS5	GSSNSYAIK	28.95	10013/20187	2	466.743	25.7347	0	0.0524118	0.083164	0.199086	0.202194	0.337734	0.338165	0.463804	0.454722	0.440648	0.487549	FAIR
Kidney	6.02056	P62754	RS6	RQEQIAK	28.04	22683/40310	2	439.761	14.2164	0	0.0334767	0.0170856	0.112843	0.122046	0.353862	0.335777	0.456978	0.454972	0.498481	0.477684	FAIR
Kidney	6.0228	P62082	RS7	TLTAVHDAILEDLVFPSEIVGK	49	17816/28189	3	791.772	79.9482	0	0.0381217	0.0292389	0.179717	0.167565	0.373464	0.372207	0.460987	0.450336	0.497676	0.49092	GOOD
Kidney	6.02012	P62242	RS8	LTPEEEEILNK	37.09	3870/8174	2	660.853	46.5641	0	0.129038	0.157396	0.178052	0.167759	0.332109	0.345799	0.468594	0.454047	0.493725	0.501313	FAIR
Kidney	6.02125	Q6ZWN5	RS9	KGQGGAGAGDDEEED	77.75	21783/42173	2	720.795	16.9637	0	0.0099108	0.000414426	0.135841	0.0728149	0.317605	0.320641	0.452096	0.453758	0.491514	0.497305	BEST
Kidney	6.01883	P56565	S10A1	DLLQTELSGFLDVQK	38.78	45769/59599	2	856.464	84.767	0	0.0374798	0.0174514	0.183312	0.188337	0.333203	0.366195	0.391881	0.41821	0.441317	0.403818	FAIR
Kidney	6.01975	P50247	SAHH	VPAINVNDSVTK	67.75	1395/3586	2	631.856	42.0179	0	0.0552317	0.0573443	0.190029	0.192477	0.337802	0.337769	0.441221	0.421042	0.484294	0.471744	EXCELLENT
Kidney	6.01998	P50247	SAHH	VAVVAGYGDVGK	66.35	1953/4672	2	570.822	42.1059	0	0.0506436	0.0607532	0.190603	0.180928	0.34495	0.336529	0.426604	0.420794	0.47489	0.463572	EXCELLENT
Kidney	6.02018	P50247	SAHH	GISEETTTGVHNLYK	98.95	8568/21263	2	827.923	39.9907	0	0.0210918	0.0266505	0.15436	0.169477	0.298433	0.319696	0.423504	0.398358	0.459094	0.448402	BEST
Kidney	6.01915	Q99LB7	SARDH	LQGDALSVGGYEANPIFWEEVSDK	58.79	27114/45680	3	877.429	76.7802	0	0.0296918	0.0241086	0.0812272	0.0962494	0.291959	0.232215	0.430258	0.436761	0.505052	0.468752	EXCELLENT
Kidney	6.02034	P17563	SBP1	LNPNFLVDFGK	28.72	4754/9739	2	635.351	69.0606	0	0.0655883	0.0643047	0.204426	0.20814	0.380978	0.380173	0.454276	0.429804	0.47839	0.487244	FAIR
Kidney	6.02225	P17563	SBP1	QYDISNPQKPR	66.27	23181/38660	2	676.358	28.7661	0	0.0212077	0.013336	0.0899387	0.0850657	0.32442	0.349522	0.427659	0.410751	0.452569	0.465179	EXCELLENT
Kidney	6.02086	Q9D0K2	SCOT1	AGGAGVPAFYTSTGYGTLVQEGGSPIK	72.11	3835/10207	2	1296.16	66.166	0	0.014176	0.0334246	0.139337	0.13449	0.318526	0.299524	0.425336	0.410561	0.494107	0.472273	BEST
Kidney	6.01722	Q9D0K2	SCOT1	AGGAGVPAFYTSTGYGTLVQEGGSPIK	74.23	2794/8661	3	864.44	66.1522	0	0.0408963	0.0436987	0.173391	0.162373	0.31982	0.325255	0.416187	0.418449	0.469705	0.47444	BEST
Kidney	6.02015	Q9D0K2	SCOT1	DGSVAIASKPR	61.87	3753/8562	2	553.817	25.4356	0	0.0556762	0.0570536	0.186775	0.177438	0.350656	0.348656	0.443383	0.432694	0.482838	0.499174	EXCELLENT
Kidney	6.02156	Q9D0K2	SCOT1	AAGTTVVEVEEIVDIGSFAPEDIHIPK	42.84	34730/47710	3	948.166	81.2057	0	0.00244065	0.0689138	0.143509	0.0980495	0.16358	0.324232	0.426779	0.404645	0.403414	0.408264	GOOD
Kidney	6.01741	Q9D1M0	SEC13	ESVDGQWVCISDVNK	35.69	20384/43292	2	871.412	56.2857	0	0.0127054	0	0.13892	0.0690895	0.218552	0.240947	0.300127	0.39993	0.368552	0.247393	FAIR
Kidney	6.02153	Q61753	SERA	ILQDGGLQVVEK	47.61	3115/5894	2	652.88	47.1859	0	0.0523085	0.06224	0.231177	0.239782	0.380273	0.362519	0.398519	0.427319	0.452996	0.424566	GOOD
Kidney	6.02039	Q61753	SERA	ALVDHENVISCPHLGASTK	51.38	9203/13687	3	685.352	41.6104	0	0.0672114	0.100824	0.231795	0.244698	0.409508	0.397303	0.424775	0.426271	0.498006	0.475538	GOOD
Kidney	6.02053	Q99K85	SERC	QVVNFGPGPAK	58.02	2610/5339	2	560.317	40.7528	0	0.0917317	0.069532	0.266184	0.253902	0.384189	0.40258	0.414159	0.403702	0.484231	0.494768	EXCELLENT
Kidney	6.02003	Q99K85	SERC	GDEALEK	36.36	6541/12380	2	384.197	19.7874	0	0.115034	0.117256	0.284144	0.254206	0.401164	0.417105	0.459971	0.41243	0.493031	0.466821	FAIR
Kidney	6.02099	Q99K85	SERC	VIFVQGGGSGQFSAVPLNLIGLK	33.66	30976/39212	3	769.778	81.1476	0	0.0812404	0.0867514	0.261975	0.257995	0.430557	0.439849	0.460378	0.450896	0.502604	0.481823	FAIR
Kidney	6.02197	Q9CWK8	SNX2	EDSSSTEFVEK	57.3	22532/37121	2	632.289	32.9528	0	0.00241331	0	0.0813906	0.082	0.230333	0.397009	0.494524	0.366326	0.450383	0.416172	EXCELLENT
Kidney	6.02178	Q6P8X1	SNX6	IGSSLYALGTQDSTDICK	98.09	21104/37782	2	967.977	56.0096	0	0	0	0.122916	0.120755	0.29908	0.345429	0.392035	0.434311	0.479548	0.483372	BEST
Kidney	6.0197	P08228	SODC	HVGDLGNVTAGK	76.95	154/427	2	587.32	30.102	0	0.0621263	0.0669706	0.188042	0.191947	0.360991	0.360087	0.444151	0.43567	0.475705	0.480983	BEST
Kidney	6.02112	P09671	SODM	GDVTTQVALQPALK	73.5	532/1575	2	723.917	49.2108	0	0.033333	0.0361158	0.128007	0.134999	0.294346	0.284758	0.411933	0.404943	0.464406	0.456953	BEST
Kidney	6.02082	P09671	SODM	YHEALAK	38.79	1355/4277	2	419.232	19.3802	0	0.0268667	0.0320609	0.124313	0.14273	0.301421	0.289222	0.434935	0.412214	0.465716	0.465428	FAIR
Kidney	6.01993	P09671	SODM	GELLEAIKR	28.17	2692/7181	2	517.819	40.1404	0	0.0358252	0.0320992	0.150071	0.12443	0.306109	0.283764	0.438725	0.438395	0.48169	0.472159	FAIR
Kidney	6.02077	Q64105	SPRE	TVVNISSLCALQPYK	61.35	24702/46563	2	849.964	64.734	0	0.0229492	0.0153244	0.149231	0.0460357	0.283489	0.271666	0.414338	0.447027	0.469529	0.413601	EXCELLENT
Kidney	6.02274	P97355	SPSY	DVLILGGGDGGILCEIVK	49.16	57622/67791	2	917.508	82.3817	0	0.0184867	0	0.00877066	0.0460877	0.222113	0.310261	0.336979	0.373938	0.454114	0.387024	GOOD
Kidney	6.02036	P16546	SPTA2	GACAGSEDAVK	53.47	17715/37284	2	535.748	19.7307	0	0	0.00669633	0.0503728	0.0723909	0.196464	0.270208	0.409073	0.368169	0.483069	0.434196	GOOD
Kidney	6.01886	P16546	SPTA2	NNHHEENISSK	39.8	36749/52814	3	438.876	13.4246	0	0.0477074	0.0641918	0.0873566	0.125251	0.25064	0.260472	0.402791	0.431385	0.493636	0.441181	FAIR
Kidney	6.01942	P16546	SPTA2	LDENSAFLQFNWK	33.39	36855/59024	2	809.404	72.0482	0	0.0118715	0.0193449	0.0523501	0.0237963	0.198768	0.189546	0.37208	0.291744	0.409167	0.45235	FAIR
Kidney	6.0193	P16546	SPTA2	QETFDAGLQAFQQEGIANITALK	34.41	36870/54355	3	833.766	78.7554	0	0.0208826	0.0105625	0.062379	0.102468	0.249694	0.252366	0.389235	0.39326	0.468111	0.477453	FAIR
Kidney	6.02014	P16546	SPTA2	QVEELYQSLLELGEK	56.12	41663/60453	2	892.476	77.1413	0	0	0	0.012442	0.0491767	0.216215	0.175608	0.416204	0.375959	0.438316	0.442318	EXCELLENT
Kidney	6.02023	P84104	SRSF3	DSCPLDCK	44.55	16591/34032	2	500.713	28.7861	0	0.0315433	0.00966911	0.0990022	0.119181	0.302422	0.275362	0.449819	0.407539	0.499361	0.406989	GOOD
Kidney	6.02065	Q8BWF0	SSDH	GATVVTGGK	45.47	6772/15495	2	398.237	19.8557	0	0.0209488	0.017038	0.109691	0.125083	0.330842	0.318144	0.437235	0.411839	0.485712	0.480094	GOOD
Kidney	6.02045	Q8BWF0	SSDH	ILLHHAANSVK	48.7	16099/34076	2	604.864	22.3061	0	0.0108265	0.0065542	0.0667766	0.0637594	0.211134	0.25854	0.397533	0.425038	0.452243	0.475749	GOOD
Kidney	6.02173	Q60864	STIP1	LAYINPDLALEEK	38.07	8054/17661	2	747.912	60.6641	0	0.100438	0.0782354	0.178568	0.184632	0.387977	0.361722	0.425115	0.446773	0.460457	0.478593	FAIR
Kidney	6.02237	Q60864	STIP1	ALSAGNIDDALQCYSEAIK	66.37	13949/22554	2	1023	70.2375	0	0.137589	0.145511	0.256793	0.241627	0.408643	0.416589	0.446475	0.456227	0.502147	0.474647	EXCELLENT
Kidney	6.02064	Q60864	STIP1	HDSPEDVK	33.73	18691/34701	2	466.725	16.5642	0	0.113076	0.0729781	0.258208	0.297984	0.336934	0.341566	0.391705	0.382494	0.448453	0.443396	FAIR
Kidney	6.02029	Q9Z1Z2	STRAP	TVDFTQDSNYLLTGGQDK	111.81	26578/35999	2	1004.48	62.6034	0	0.0820455	0.106194	0.33202	0.28607	0.383826	0.471298	0.447366	0.402817	0.472046	0.447678	BEST
Kidney	6.02071	Q9WUM5	SUCA	LVGGTTPGK	38.26	521/1744	2	418.253	22.7398	0	0.0373679	0.0411664	0.127574	0.128988	0.288342	0.279739	0.37371	0.373023	0.435029	0.425061	FAIR
Kidney	6.01967	Q9WUM5	SUCA	LIGPNCPGVINPGECK	89.85	668/2061	2	865.937	48.0374	0	0.0331867	0.0308156	0.127371	0.13389	0.295306	0.296233	0.425716	0.418211	0.470164	0.474224	BEST
Kidney	6.01989	Q9Z2I9	SUCB1	ILACDDLDEAAK	73	1213/3619	2	670.329	44.2815	0	0.0373897	0.0427169	0.127906	0.148718	0.307963	0.287525	0.412578	0.403961	0.459	0.452754	BEST
Kidney	6.02092	Q9Z2I8	SUCB2	LEGTNVQEAQNILK	89.38	345/1133	2	781.927	49.9807	0	0.0353122	0.0383139	0.139522	0.141542	0.322877	0.27641	0.443397	0.433991	0.469118	0.474297	BEST
Kidney	6.02018	Q9Z2I8	SUCB2	GVFNSGLK	37.31	761/2152	2	414.239	38.8911	0	0.0336916	0.0342059	0.134786	0.138751	0.311053	0.290117	0.37576	0.383821	0.402087	0.407839	FAIR
Kidney	6.02004	Q9Z2I8	SUCB2	EQIDIFEGIK	43.08	1067/3350	2	599.327	63.955	0	0.0457673	0.0462139	0.163321	0.163283	0.338276	0.32881	0.447415	0.430783	0.488825	0.477529	GOOD
Kidney	6.02134	Q9Z172	SUMO3	VAGQDGSVVQFK	68.09	4707/7471	2	620.835	40.7244	0	0.0907155	0.0936767	0.258244	0.200678	0.369097	0.423086	0.397893	0.383447	0.408354	0.420859	EXCELLENT
Kidney	6.02104	Q9WVA4	TAGL2	NFSDNQLQEGK	58.65	4889/12058	2	643.31	34.2796	0	0.0136398	0.0197986	0.105813	0.119019	0.285156	0.292373	0.45986	0.399681	0.473715	0.499829	EXCELLENT
Kidney	6.02117	Q9WVA4	TAGL2	DDGLFSGDPNWFPK	43.98	12392/25340	2	800.873	77.0574	0	0.0161868	0.0197378	0.121087	0.12658	0.287808	0.285372	0.416722	0.410488	0.472386	0.465506	GOOD
Kidney	6.01978	Q9WVA4	TAGL2	YGINTTDIFQTVDLWEGK	59.05	29379/42345	2	1053.53	84.1391	0	0.0348131	0.0297174	0.134233	0.135623	0.297464	0.30166	0.420852	0.424	0.470692	0.471494	EXCELLENT
Kidney	6.0205	Q93092	TALDO	SYEPQEDPGVK	46.01	3321/7106	2	627.801	31.051	0	0.0819928	0.0605789	0.182998	0.177552	0.340488	0.322499	0.407407	0.421771	0.487755	0.449929	GOOD
Kidney	6.02064	Q93092	TALDO	ALAGCDFLTISPK	68.12	3587/7723	2	699.874	61.3096	0	0.133288	0.0675864	0.204171	0.20396	0.314789	0.306428	0.352219	0.379048	0.425734	0.410292	EXCELLENT
Kidney	6.01964	Q93092	TALDO	LGGPQEEQIK	65.45	11861/24957	2	552.804	30.8001	0	0.0354896	0.0161165	0.16791	0.17683	0.31686	0.354012	0.381826	0.435885	0.420984	0.487132	EXCELLENT
Kidney	6.02004	P05213	TBA1B	TIGGGDDSFNTFFSETGAGK	108.72	2529/6552	2	1007.46	67.2642	0	0.0340231	0.0364309	0.129374	0.147136	0.288103	0.289579	0.412573	0.404709	0.471507	0.46016	BEST
Kidney	6.01911	P68373	TBA1C	DVNAAIATIK	41.95	2039/4760	2	511.303	47.9828	0	0.0180964	0.0215247	0.122926	0.137486	0.281904	0.280804	0.398213	0.404286	0.47504	0.464701	GOOD
Kidney	6.02295	P68368	TBA4A	TIGGGDDSFTTFFCETGAGK	155.78	3430/6463	2	1037.46	70.2876	0	0.0434905	0.0393733	0.129754	0.138507	0.29691	0.287113	0.425277	0.422412	0.477335	0.481124	BEST
Kidney	6.02039	P68372	TBB2C	INVYYNEATGGK	79.19	864/2839	2	667.838	41.1921	0	0.0243287	0.031373	0.107225	0.116781	0.264382	0.242472	0.380404	0.37319	0.448674	0.441903	BEST
Kidney	6.01931	P99024	TBB5	ALTVPELTQQVFDAK	51.53	15599/34189	2	833.461	70.3308	0	0.000879062	0.0051688	0.036447	0.055693	0.132058	0.118291	0.203823	0.255027	0.279048	0.295944	GOOD
Kidney	6.02055	P80313	TCPH	SQDAEVGDGTTSVTLLAAEFLK	45.13	43854/55656	2	1129.58	83.8831	0	0.0400717	0.0164115	0.200963	0.181485	0.396671	0.351945	0.384525	0.410641	0.473173	0.449007	GOOD
Kidney	6.01953	P80313	TCPH	INALTAASEAACLIVSVDETIK	31.1	58826/62429	3	765.745	94.9929	0	0.0502983	0.0172538	0.240055	0.226747	0.402487	0.416001	0.442906	0.425201	0.500911	0.491058	FAIR
Kidney	6.02003	P42932	TCPQ	LVPGGGATEIELAK	55.65	12626/21235	2	680.893	48.8772	0	0.0760253	0.0824672	0.23191	0.22957	0.420362	0.408657	0.396907	0.422556	0.470999	0.502278	EXCELLENT
Kidney	6.0192	P80317	TCPZ	GIDPFSLDALAK	38.74	16852/24128	2	626.847	70.8979	0	0.0949265	0.12674	0.287013	0.31798	0.405518	0.42803	0.410118	0.411402	0.468805	0.480215	FAIR
Kidney	6.0205	P63028	TCTP	EIADGLCLEVEGK	74.94	7054/10194	2	719.863	56.9522	0	0.131401	0.154804	0.31253	0.29497	0.442117	0.426802	0.452371	0.428043	0.49513	0.485205	BEST
Kidney	6.01799	Q9R0Q7	TEBP	LTFSCLGGSDNFK	75.67	5545/10641	2	726.35	56.959	0	0.0224384	0.0199741	0.0952643	0.00975283	0.00977123	0.14123	0.0779774	0.10917	0.117096	0.0164171	BEST
Kidney	6.02046	Q01853	TERA	LDQLIYIPLPDEK	70.58	6887/12423	2	781.942	72.7147	0	0.0905024	0.0842094	0.260128	0.259293	0.389508	0.393092	0.429575	0.426851	0.505069	0.490939	EXCELLENT
Kidney	6.02094	Q01853	TERA	LIVDEAINEDNSVVSLSQPK	32.34	14224/20350	3	726.053	63.1325	0	0.139682	0.103416	0.260601	0.270434	0.414407	0.390288	0.490755	0.460551	0.484494	0.48302	FAIR
Kidney	6.02052	Q01853	TERA	LIVDEAINEDNSVVSLSQPK	112.28	9185/16039	2	1088.58	63.1439	0	0.0815757	0.0657025	0.247087	0.251295	0.385845	0.396016	0.45265	0.440648	0.500402	0.501988	BEST
Kidney	6.02346	Q01853	TERA	ETVVEVPQVTWEDIGGLEDVKR	62.59	17208/25049	3	835.437	71.2899	0	0.0800606	0.067195	0.259146	0.238829	0.349567	0.390267	0.442501	0.402229	0.441478	0.453744	EXCELLENT
Kidney	6.02012	Q01853	TERA	IVSQLLTLMDGLK	43.07	38348/57534	2	718.928	79.736	0	0.0299107	0.0402808	0.196812	0.138893	0.345597	0.249746	0.412378	0.394593	0.492963	0.456127	GOOD
Kidney	6.02107	P21981	TGM2	SVEVSDPVPAGDLVK	54.45	8341/13995	2	759.411	47.2894	0	0.0168574	0.0302313	0.138037	0.18022	0.322228	0.356387	0.395703	0.389835	0.471746	0.499425	GOOD
Kidney	6.02036	Q921H8	THIKA	AEIVPVTTTVLDDK	60	1713/2981	2	753.921	57.1217	0	0.117742	0.117571	0.290794	0.288411	0.410995	0.408869	0.433817	0.437075	0.482369	0.471102	EXCELLENT
Kidney	6.01938	Q8QZT1	THIL	TPIGSFLGSLASQPATK	105.6	3373/8825	2	840.967	69.6647	0	0.0553163	0.0555272	0.174257	0.174229	0.340255	0.330173	0.43934	0.428118	0.481248	0.472401	BEST
Kidney	6.02038	P10639	THIO	VGEFSGANK	41.77	632/1610	2	457.738	25.8829	0	0.0993427	0.102614	0.223768	0.231145	0.395621	0.390432	0.458367	0.425092	0.501689	0.478566	GOOD
Kidney	6.02093	P52196	THTR	TYEQVLENLQSK	42.75	2657/5943	2	729.383	57.0581	0	0.0936791	0.0710181	0.205209	0.214399	0.363667	0.359261	0.426523	0.429668	0.44014	0.436444	GOOD
Kidney	6.0204	P40142	TKT	IIALDGDTK	28.28	1390/4129	2	476.277	40.1404	0	0.0302898	0.0358723	0.117458	0.13682	0.333933	0.312134	0.437726	0.43552	0.474802	0.455197	FAIR
Kidney	6.02078	P40142	TKT	TSRPENAIIYSNNEDFQVGQAK	65.72	2015/6006	3	829.745	47.8975	0	0.0310803	0.0328172	0.115705	0.122301	0.30186	0.307875	0.44216	0.421902	0.480371	0.477018	EXCELLENT
Kidney	6.01997	P40142	TKT	AVELAANTK	45.96	2688/6868	2	461.769	27.6905	0	0.0360446	0.0299837	0.119868	0.151845	0.32421	0.305277	0.435667	0.444645	0.496806	0.471618	GOOD
Kidney	6.02026	P40142	TKT	VLDPFTIKPLDR	30.9	3656/7956	3	473.949	60.3522	0	0.0378804	0.0448973	0.132939	0.130432	0.320255	0.327236	0.445547	0.429032	0.496598	0.479516	FAIR
Kidney	6.01994	P40142	TKT	LGQSDPAPLQHQVDIYQK	52.05	29132/58226	2	1022.03	45.0483	0	0	0	0.0109769	0	0.175562	0.0672644	0.18222	0.198051	0.38255	0.330409	GOOD
Kidney	6.01981	P26039	TLN1	ILAQATSDLVNAIK	34.06	18941/32583	2	731.932	62.1255	0	0.0211443	0.00895247	0.165997	0.152989	0.326664	0.354253	0.433648	0.408659	0.445425	0.465285	FAIR
Kidney	6.02216	P26039	TLN1	TLAESALQLLYTAK	40.78	23123/38514	2	764.441	76.921	0	0.0647493	0.0771812	0.208726	0.212962	0.37147	0.36129	0.411357	0.421146	0.483716	0.4593	GOOD
Kidney	6.0226	Q62393	TPD52	VEEEIQTLSQVLAAK	81.4	14463/26477	2	832.465	67.2426	0	0.0479857	0.0798855	0.246874	0.232147	0.386598	0.379682	0.416606	0.427991	0.474256	0.462372	BEST
Kidney	6.01964	P17751	TPIS	IIYGGSVTGATCK	87.28	324/840	2	666.849	38.763	0	0.0579053	0.0623222	0.181525	0.179234	0.353836	0.353761	0.456642	0.439446	0.489128	0.479605	BEST
Kidney	6.02035	P17751	TPIS	IAVAAQNCYK	75.3	637/1651	2	572.3	31.6517	0	0.0634074	0.0586586	0.181286	0.265385	0.360783	0.362916	0.459836	0.448554	0.491356	0.468438	BEST
Kidney	6.01989	P17751	TPIS	TATPQQAQEVHEK	42.64	742/2058	3	491.586	20.9137	0	0.0555447	0.0537358	0.172358	0.182221	0.356224	0.344118	0.442715	0.433851	0.493859	0.467567	GOOD
Kidney	6.02051	P17751	TPIS	TATPQQAQEVHEK	62.23	5556/11762	2	736.875	20.9137	0	0.0298627	0.0267624	0.128844	0.14737	0.316092	0.32212	0.43156	0.416546	0.466164	0.475704	EXCELLENT
Kidney	6.01912	P17751	TPIS	VVLAYEPVWAIGTGK	61.26	1120/3141	2	804.958	70.5614	0	0.0580261	0.0603834	0.180826	0.185656	0.349781	0.352209	0.448619	0.436236	0.484925	0.475267	EXCELLENT
Kidney	6.02079	P17751	TPIS	HVFGESDELIGQK	64.1	2758/7062	2	732.876	43.2231	0	0.0525579	0.0664809	0.144439	0.161964	0.323292	0.386393	0.432237	0.411895	0.45725	0.453507	EXCELLENT
Kidney	6.01931	P17751	TPIS	RHVFGESDELIGQK	60.21	28358/48933	2	810.925	36.7922	0	0	0	0.0119987	0	0.208137	0.158675	0.378324	0.230294	0.446469	0.431972	EXCELLENT
Kidney	6.02179	P17751	TPIS	RHVFGESDELIGQK	29.12	3897/9502	3	540.953	36.816	0	0.0292762	0.0280524	0.130723	0.1358	0.309585	0.182623	0.380721	0.182164	0.398753	0.411903	FAIR
Kidney	6.02005	Q9CQN1	TRAP1	AFLEALQNQAETSSK	86.93	11016/18449	2	821.923	55.485	0	0.0767844	0.0700874	0.239327	0.244234	0.40841	0.393528	0.431537	0.442221	0.495572	0.497757	BEST
Kidney	6.02002	Q9JMH6	TRXR1	EYCISSDDLFSLPYCPGK	52.42	51223/76791	2	1078.98	73.9535	0	0.0113618	0	0.0224212	0.00792743	0.19949	0.286192	0.307741	0.237609	0.202104	0.330535	GOOD
Kidney	6.02009	Q9CQM5	TXD17	TIFAYFSGSK	32.26	3349/6575	2	563.798	61.9586	0	0.0576049	0.0668686	0.208189	0.208529	0.37905	0.396105	0.437817	0.442346	0.474364	0.489891	FAIR
Kidney	6.02248	Q8CDN6	TXNL1	IDQYQGADAVGLEEK	94.51	14797/21500	2	821.407	45.5116	0	0.0351447	0.104312	0.270627	0.252147	0.40699	0.386721	0.40354	0.394277	0.490368	0.473605	BEST
Kidney	6.01897	Q99N42	TYPH	DVTATVDSVPLITASILSK	47.74	40445/53147	2	968.55	84.098	0	0.0388239	0.0436903	0.199313	0.203996	0.393059	0.382686	0.430556	0.427637	0.477922	0.469345	GOOD
Kidney	6.01913	Q02053	UBA1	AAVASLLQSVQVPEFTPK	51.33	17453/28777	2	946.036	74.0126	0	0.0563617	0.0465221	0.205175	0.217795	0.366951	0.358705	0.436771	0.432394	0.492418	0.47971	GOOD
Kidney	6.01898	P61082	UBC12	TCDISFSDPDDLLNFK	58.53	31195/39518	2	946.938	74.4988	0	0.0294273	0.0557399	0.208895	0.198286	0.36121	0.470618	0.453275	0.389374	0.481115	0.44509	EXCELLENT
Kidney	6.02076	O70475	UGDH	VLIGGDETPEGQK	69.97	3946/8519	2	674.856	37.8823	0	0.093766	0.0969043	0.270535	0.275211	0.432491	0.417729	0.46728	0.428056	0.474696	0.484508	EXCELLENT
Kidney	6.01957	O70475	UGDH	IVQNSNGYK	40.8	16641/26245	2	514.777	20.8785	0	0.0699451	0.0626374	0.224247	0.237368	0.432391	0.43575	0.436316	0.445822	0.497409	0.476732	GOOD
Kidney	6.02052	Q91ZJ5	UGPA	TLDGGLNVIQLETAVGAAIK	87.99	34859/45559	2	995.07	81.7082	0	0.0398786	0.0319909	0.234811	0.213924	0.35971	0.394609	0.43837	0.424025	0.490162	0.482086	BEST
Kidney	6.01754	P50516	VATA	VGSHITGGDIYGIVNENSLIK	47.92	9364/20101	3	731.393	61.1096	0	0.032016	0.0314646	0.146669	0.142688	0.326792	0.333719	0.421531	0.399799	0.472962	0.479707	GOOD
Kidney	6.01963	P50516	VATA	LIKDDFLQQNGYTPYDR	43.68	13831/32297	3	698.02	54.5233	0	0.00706293	0.0384656	0.126728	0.0693887	0.256613	0.298378	0.338662	0.380356	0.448647	0.443749	GOOD
Kidney	6.01872	P50516	VATA	EILQEEEDLAEIVQLVGK	82.77	36080/49380	2	1031.06	87.8421	0	0.0232285	0	0.124181	0.127766	0.269754	0.25242	0.307654	0.281646	0.317176	0.249609	BEST
Kidney	6.01849	Q99L60	VATC2	VGTLDSLVGLSDELGK	89.21	44118/80811	2	804.941	72.6325	0	0	0	0.0140453	0	0.104466	0.00227239	0.0052981	0.169342	0	0.0331157	BEST
Kidney	6.01822	Q8BVE3	VATH	LGESVQDLSSFDEYSSELK	67.41	20076/33143	2	1070.01	66.6954	0	0.0706062	0.0726911	0.156453	0.123188	0.357965	0.287563	0.396407	0.37447	0.373356	0.40907	EXCELLENT
Kidney	6.01804	Q60932	VDAC1	SENGLEFTSSGSANTETTK	106.32	34237/49808	2	983.453	41.0079	0	0	0	0	0	0.185302	0.159163	0.209193	0.353165	0.428409	0.437771	BEST
Kidney	6.01779	Q64727	VINC	AVAGNISDPGLQK	59.38	9365/22303	2	638.354	37.3146	0	0.0140451	0.0584876	0.0810193	0.029795	0.186788	0.227571	0.349662	0.28445	0.349441	0.281002	EXCELLENT
Kidney	6.02074	Q64727	VINC	ALASQLQDSLK	42.32	6496/16664	2	590.338	47.2565	0	0.019544	0.015901	0.108633	0.10284	0.285003	0.308382	0.392522	0.405094	0.438968	0.476961	GOOD
Kidney	6.01909	Q64727	VINC	VLQLTSWDEDAWASK	60.6	30519/49662	2	877.938	68.3247	0	0.0162099	0.0240301	0.0956323	0.0727078	0.230705	0.219114	0.286643	0.361819	0.451235	0.410277	EXCELLENT
Kidney	6.02167	P40336	VP26A	EITGIGPSTTTETETIAK	115.45	18889/35129	2	927.984	48.2079	0	0.00859124	0	0.172745	0.085317	0.349463	0.324148	0.443686	0.456073	0.419194	0.387658	BEST
Kidney	6.02169	Q8C0E2	VP26B	ETTGTGPNVYHENDTIAK	37.78	40718/54721	3	651.648	33.2107	0	0	0.0152438	0.0601867	0.0659081	0.318941	0.248818	0.302879	0.380329	0.364085	0.424866	FAIR
Kidney	6.01872	Q9EQH3	VPS35	IPVDTYNNILTVLK	62.07	35884/62197	2	804.969	72.5213	0	0	0	0.127026	0.137314	0.27464	0.372941	0.39864	0.374687	0.277595	0.36796	EXCELLENT
Kidney	6.01815	Q9ERK4	XPO2	LLQTDDEEEAGLLELLK	94.12	36518/60027	2	968.015	79.3624	0	0.0179979	0.0168318	0.112241	0.107975	0.36469	0.334749	0.430809	0.484886	0.438207	0.457202	BEST
Kidney	6.02048	Q6P1B1	XPP1	GSLTFEPLTLVPIQTK	53.12	24855/34721	2	875.509	76.4708	0	0.0178257	0.0273094	0.201011	0.206443	0.373478	0.393397	0.437104	0.444719	0.489644	0.486141	GOOD
Kidney	6.02191	Q3TNA1	XYLB	CCLGWDFSTQQVK	44.98	19858/38710	2	817.874	59.4149	0	0.0144718	0	0.0543872	0.0707244	0.215286	0.225993	0.300038	0.342426	0.4315	0.400892	GOOD
Kidney	6.02148	P62960	YBOX1	SVGDGETVEFDVVEGEK	140.17	10786/18739	2	901.425	56.5801	0	0.0582802	0.074923	0.22657	0.240867	0.358658	0.352574	0.383615	0.387867	0.415749	0.380152	BEST
Kidney	6.01991	P62960	YBOX1	GAEAANVTGPGGVPVQGSK	96.46	12820/22477	2	851.447	37.2481	0	0.0691535	0.0792891	0.249898	0.244883	0.439984	0.415084	0.430283	0.436543	0.491016	0.493617	BEST

## Sheet: LIVER_ALL_FEATURES
Supplemental Table S2.
Notes:	RIA, t, data for identified light and heavy peptide features, used in nonlinear modelling to obtain protein turnover rate constants. Mass_Diff = observed mass shift between light and heavy isotopic features.
	To obtain Mascot_Score_Class, the Mascot_Ion_Score data (all > 1% fdr cut-off) was split into quartiles using the Perl module Statistics::Descriptive. FAIR = lowest quartile; GOOD = lower-medium quartile; EXCELLENT = high-medium quartile; BEST = upper quartile.
Tissue	Mass_Difference	Uniprot	Gene_Symbol	Peptide	Mascot_Ion_Score	H/L_Proteolabels_FeatureID	H_charge	H_mz	rt	RIAt_0	RIAt_Day1a	RIAt_Day1b	RIAt_Day5a	RIAt_Day5b	RIAt_Day12a	RIAt_Day12b	RIAt_Day25a	RIAt_Day25b	RIAt_Day40a	RIAt_Day40b	Mascot_Score_Class
Liver	6.02082	Q9CQV8	1433B	TAFDEAIAELDTLNEESYK	73.3	16172/28104	2	1083.01	77.8081	0	0.064997	0.0817584	0.259676	0.257932	0.45548	0.404529	0.460557	0.475017	0.513403	0.498956	BEST
Liver	6.02024	P62259	1433E	HLIPAANTGESK	57.11	5940/10992	2	622.341	25.3343	0	0.0825421	0.0941559	0.227363	0.21295	0.417347	0.383836	0.378787	0.440905	0.47807	0.393499	EXCELLENT
Liver	6.02046	P62259	1433E	AAFDDAIAELDTLSEESYK	47.81	9415/18366	3	698.667	78.2091	0	0.0819257	0.0799082	0.236468	0.258257	0.425324	0.431604	0.484617	0.464315	0.498772	0.497629	GOOD
Liver	6.02076	P62259	1433E	YDEMVESMK	43.11	10508/17195	2	569.249	37.5584	0	0.14251	0.0842801	0.206836	0.240542	0.405794	0.414956	0.458917	0.432431	0.486205	0.503984	GOOD
Liver	6.0186	P62259	1433E	DNLTLWTSDMQGDGEEQNK	72.99	41183/57737	2	1093.98	60.0029	0	0.00927371	0.0125725	0.128275	0.167685	0.489578	0.415394	0.432899	0.450273	0.51282	0.443485	BEST
Liver	6.02034	P68510	1433F	NCNDFQYESK	36.05	26212/40235	2	655.775	30.5112	0	0.0818471	0.0794773	0.211829	0.235896	0.481131	0.368913	0.431281	0.446212	0.481979	0.473487	GOOD
Liver	6.02025	P61982	1433G	TAFDDAIAELDTLNEDSYK	65.73	16433/28180	2	1069	77.049	0	0.0775483	0.0652135	0.200474	0.210867	0.394583	0.330147	0.34944	0.414826	0.481932	0.419261	BEST
Liver	6.01921	P61982	1433G	ELEAVCQDVLSLLDNYLIK	38.09	17874/32013	3	747.731	94.7414	0	0.0936535	0.107588	0.249155	0.265458	0.436256	0.426888	0.468393	0.473427	0.50055	0.491944	GOOD
Liver	6.02093	P61982	1433G	ELEAVCQDVLSLLDNYLIK	65.77	39449/64033	2	1121.09	94.7414	0	0.0790563	0.0605571	0.207657	0.244584	0.412568	0.411217	0.458626	0.480621	0.491815	0.495801	BEST
Liver	6.02029	P63101	1433Z	DICNDVLSLLEK	38.23	9822/17577	2	712.874	79.4446	0	0.0469542	0.050747	0.189282	0.181768	0.35204	0.347937	0.402297	0.420906	0.457084	0.445704	GOOD
Liver	6.0198	P63101	1433Z	VVSSIEQK	35.7	12738/21084	2	448.263	21.9201	0	0.0571821	0.0580014	0.196698	0.208857	0.389173	0.39622	0.440049	0.439029	0.506239	0.501988	GOOD
Liver	6.02004	P63101	1433Z	YDDMAACMK	39.08	18240/39266	2	555.722	34.2796	0	0.00943175	0.0205269	0.123914	0.146832	0.326846	0.315692	0.451349	0.385381	0.522659	0.473858	GOOD
Liver	6.02136	P63101	1433Z	TAFDEAIAELDTLSEESYK	72.22	18426/30057	2	1069.51	82.5996	0	0.122019	0.123925	0.249043	0.256023	0.408386	0.434961	0.47841	0.482817	0.516256	0.524073	BEST
Liver	6.02056	Q76MZ3	2AAA	LTQDQDVDVK	73.14	12868/22808	2	583.804	26.6204	0	0.140213	0.143793	0.246929	0.196295	0.392668	0.37402	0.402711	0.413194	0.464555	0.455872	BEST
Liver	6.01988	Q78JT3	3HAO	LMHQEQLK	27.48	14974/26058	2	516.784	21.7778	0	0.126727	0.101679	0.279501	0.26402	0.399284	0.423787	0.434988	0.409839	0.474752	0.456212	FAIR
Liver	6.01996	Q99L13	3HIDH	GSLLIDSSTIDPSVSK	65.38	10042/19077	2	812.942	55.1391	0	0.0144189	0.0604629	0.138502	0.176104	0.349109	0.335342	0.427022	0.429976	0.490214	0.499135	EXCELLENT
Liver	6.0214	Q99L13	3HIDH	TPVGFIGLGNMGNPMAK	58.14	13361/26225	2	855.444	64.2048	0	0.0879691	0.105598	0.137885	0.163056	0.281371	0.287713	0.335851	0.348035	0.392715	0.373841	EXCELLENT
Liver	6.01939	Q9CQ60	6PGL	VTLTLPVLNAAQSIIFVATGEGK	39.57	44685/64188	3	783.457	94.0472	0	0.023398	0.0363353	0.168527	0.187557	0.303972	0.360862	0.43004	0.401734	0.49508	0.478097	GOOD
Liver	6.0225	Q5YD48	A1CF	LAPQILEEICQK	35.21	24296/41559	2	724.399	57.1188	0	0.0608311	0.1001	0.21608	0.176747	0.385443	0.343331	0.323306	0.394142	0.43549	0.363842	FAIR
Liver	6.02074	O54950	AAKG1	GIVSLSDILQALVLTGGEK	48.95	73904/127627	2	960.063	93.2788	0	0.0264055	0.0283271	0.157786	0.154119	0.469151	0.418218	0.415923	0.495381	0.395424	0.527226	GOOD
Liver	6.02139	Q99K67	AASS	LSYGPEEK	34.82	6795/14561	2	464.74	28.4626	0	0.0568204	0.0480588	0.153482	0.161097	0.371725	0.360096	0.453165	0.463626	0.500002	0.512807	FAIR
Liver	6.01554	Q99K67	AASS	AGGILQEDITEACLILGVK	73.07	19846/42850	2	1003.55	80.957	0	0.047257	0.0478212	0.101981	0.14279	0.264149	0.268358	0.385058	0.366508	0.443398	0.355856	BEST
Liver	6.0187	P05201	AATC	VGNLTVVGK	26.73	2392/4999	2	446.782	33.3928	0	0.0724048	0.07431	0.184102	0.210603	0.355191	0.372169	0.368288	0.41601	0.462006	0.466309	FAIR
Liver	6.0194	P05201	AATC	FLFPFFDSAYQGFASGDLEK	83.98	6723/13590	2	1146.55	86.6187	0	0.08446	0.0897091	0.238254	0.24958	0.41742	0.41734	0.46212	0.471849	0.502159	0.50329	BEST
Liver	6.0187	P05201	AATC	NLDYVATSIHEAVTK	58.32	7516/14837	2	833.94	51.2374	0	0.0142081	0.0442725	0.139089	0.20109	0.398342	0.383981	0.476635	0.462669	0.488478	0.475822	EXCELLENT
Liver	6.02043	P05201	AATC	APPSVFAQVPQAPPVLVFK	49.02	8451/14872	2	999.58	71.2331	0	0.0545585	0.0451391	0.180846	0.19161	0.39627	0.391332	0.433515	0.462296	0.484744	0.488572	GOOD
Liver	6.02015	P05202	AATM	TQLVSNLK	27.96	810/2164	2	454.779	32.2718	0	0.0463309	0.0442502	0.156359	0.151252	0.328101	0.338151	0.4331	0.426354	0.480665	0.486484	FAIR
Liver	6.01974	P05202	AATM	EYLPIGGLAEFCK	46.16	2781/7411	2	751.887	65.6789	0	0.0645769	0.0669976	0.182054	0.183045	0.349671	0.334109	0.43817	0.450942	0.488064	0.488487	GOOD
Liver	6.01933	P05202	AATM	ISVAGVTSGNVGYLAHAIHQVTK	40.7	29080/63481	2	1164.64	58.1437	0	0.00446603	0	0.0780769	0.0174699	0.188085	0.170299	0.397592	0.375431	0.527183	0.318647	GOOD
Liver	6.01916	P05202	AATM	HFIEQGINVCLCQSYAK	84.95	29458/57990	2	1037	49.7234	0	0.00687758	0.00345036	0.094431	0.0471221	0.264673	0.257057	0.409024	0.432726	0.48981	0.455395	BEST
Liver	6.01819	P05202	AATM	HFIEQGINVCLCQSYAK	59.06	7287/16710	3	691.671	49.695	0	0.0628508	0.0418829	0.149212	0.164469	0.349434	0.340702	0.473899	0.456354	0.555303	0.478421	EXCELLENT
Liver	6.02028	P05202	AATM	KMNLGVGAYR	58.33	12770/27332	2	557.811	34.1091	0	0.0279351	0.0189048	0.0957017	0.141322	0.306794	0.296367	0.369048	0.399645	0.44151	0.462572	EXCELLENT
Liver	6.01999	Q8JZN5	ACAD9	VPVENVLGEVGGGFK	87.72	5168/8862	2	753.917	60.4953	0	0.085261	0.0832535	0.252059	0.251619	0.426387	0.417726	0.447228	0.458696	0.491633	0.488911	BEST
Liver	6.01932	P51174	ACADL	SGSDWILNGSK	52.22	2338/5475	2	585.298	47.0538	0	0.0419709	0.0237511	0.125839	0.141897	0.322255	0.32404	0.403628	0.421372	0.461259	0.479951	EXCELLENT
Liver	6.02012	P51174	ACADL	LDSGSASMAK	72.55	3344/7460	2	486.742	22.3702	0	0.223403	0.170879	0.243685	0.208338	0.349595	0.380916	0.443306	0.462396	0.48805	0.481673	BEST
Liver	6.02106	P51174	ACADL	SPAHGISLFLVENGMK	25.81	4051/9063	3	569.307	57.4198	0	0.0492774	0.0457019	0.1498	0.15923	0.326486	0.329249	0.431794	0.434346	0.448201	0.451829	FAIR
Liver	6.02206	P51174	ACADL	SPAHGISLFLVENGMK	56.07	23566/46941	2	853.456	57.4198	0	0.0427335	0.0232834	0.0994795	0.124319	0.292813	0.306573	0.43019	0.481161	0.501161	0.505283	EXCELLENT
Liver	6.01984	P51174	ACADL	RLDSGSASMAK	59.71	16990/33492	3	376.864	19.9433	0	0.0223009	0.0207063	0.113409	0.144494	0.354678	0.329168	0.403733	0.472544	0.526603	0.4625	EXCELLENT
Liver	6.01995	P51174	ACADL	RLDSGSASMAK	55.25	4276/11406	2	564.792	19.9433	0	0.0309091	0.0341739	0.149217	0.144454	0.345735	0.320625	0.426306	0.426947	0.487171	0.468222	EXCELLENT
Liver	6.02037	P51174	ACADL	TVAHIQTVQHK	29.21	10292/20353	3	423.245	18.2452	0	0.0538468	0.0507448	0.166489	0.174871	0.340567	0.356105	0.432359	0.435872	0.485081	0.478845	FAIR
Liver	6.02025	P45952	ACADM	NTYYASIAK	33.96	2033/4271	2	518.775	34.5738	0	0.199659	0.165445	0.29902	0.28277	0.417102	0.429772	0.462065	0.489034	0.498392	0.494326	FAIR
Liver	6.01943	Q07417	ACADS	IGIASQALGIAQASLDCAVK	56.7	2328/5833	3	664.702	72.1717	0	0.0667733	0.0554823	0.165037	0.174706	0.351064	0.362632	0.441831	0.461005	0.498694	0.487899	EXCELLENT
Liver	6.0184	Q07417	ACADS	IGIASQALGIAQASLDCAVK	91.43	5775/12569	2	996.549	72.1945	0	0.0239538	0.0308766	0.144612	0.155403	0.339024	0.341992	0.44534	0.438564	0.501252	0.487648	BEST
Liver	6.02083	Q07417	ACADS	EEGDSWVLNGTK	58.88	2571/6303	2	670.825	46.0551	0	0.0428107	0.0446253	0.144412	0.154859	0.304039	0.322639	0.40821	0.436675	0.471017	0.458282	EXCELLENT
Liver	6.02034	Q07417	ACADS	NAFGAPLTK	29.29	2798/6682	2	462.766	37.7805	0	0.117923	0.0954532	0.167887	0.147731	0.304673	0.316268	0.414594	0.430756	0.479334	0.445079	FAIR
Liver	6.02027	Q07417	ACADS	ENLLGEPGMGFK	50.87	3434/7677	2	649.332	54.9303	0	0.0582272	0.0673319	0.157061	0.167821	0.315399	0.316578	0.398824	0.400139	0.440974	0.440457	EXCELLENT
Liver	6.02077	Q8K370	ACD10	AEGLWNLFLPLETDPEK	66.55	37497/69487	2	989.516	86.3954	0	0.114097	0.0251821	0.0466678	0.0880613	0.18056	0.165041	0.334773	0.132314	0.224133	0.309814	BEST
Liver	6.02026	Q9DBL1	ACDSB	ASSTCQLTFENVK	77.11	548/1321	2	745.867	42.5114	0	0.0886146	0.0856168	0.202068	0.195251	0.368884	0.36921	0.447785	0.458254	0.4992	0.483359	BEST
Liver	6.01861	Q9DBL1	ACDSB	CIEWMGGVGYTK	63.04	3372/7919	2	703.83	54.1856	0	0.078641	0.0717501	0.18987	0.188895	0.363702	0.337588	0.419657	0.439541	0.461063	0.450132	EXCELLENT
Liver	6.01889	Q9DBL1	ACDSB	IGIAAQMLGLAQGCFDYTIPYIK	55.51	22359/36728	2	1275.17	85.0266	0	0.0354265	0.0332468	0.10607	0.128429	0.310763	0.27429	0.411659	0.410495	0.452674	0.473512	EXCELLENT
Liver	6.02117	Q9DBL1	ACDSB	IGIAAQMLGLAQGCFDYTIPYIK	53.89	13840/23434	3	850.446	85.0395	0	0.214663	0.230331	0.294152	0.298741	0.399555	0.385093	0.473831	0.475172	0.516221	0.517532	EXCELLENT
Liver	6.02142	P28271	ACOC	TVVPCCSGPK	40.97	13398/21660	2	555.772	26.7254	0	0.0475699	0.0574135	0.141265	0.125417	0.404278	0.397299	0.43817	0.426901	0.480036	0.50506	GOOD
Liver	6.01921	P28271	ACOC	NIEVPFKPAR	46.83	16718/25584	2	588.846	40.3933	0	0.07665	0.0453658	0.245866	0.279128	0.458419	0.465851	0.497074	0.431028	0.511348	0.550081	GOOD
Liver	6.02161	Q99KI0	ACON	FNPETDFLTGK	43.78	5528/11601	2	637.822	55.4738	0	0.046992	0.0416569	0.141707	0.153215	0.297353	0.306771	0.382275	0.40576	0.377542	0.347173	GOOD
Liver	6.02355	Q99KI0	ACON	GHLDNISNNLLIGAINIENGK	66.7	7319/20706	3	742.404	64.509	0	0.124189	0.139651	0.188009	0.173384	0.293033	0.312096	0.416727	0.354662	0.389119	0.326742	BEST
Liver	6.02048	Q99KI0	ACON	LTIQGLK	30.9	7673/14152	2	389.76	40.0731	0	0.0329629	0.0284528	0.146976	0.1663	0.342097	0.364624	0.459435	0.456944	0.48694	0.471517	FAIR
Liver	6.02023	Q99KI0	ACON	FKLEAPDADELPR	29.36	10057/22297	3	502.935	49.4392	0	0.0363052	0.0397741	0.131944	0.152596	0.348187	0.307678	0.443315	0.44975	0.446962	0.470846	FAIR
Liver	6.01995	Q99KI0	ACON	LNRPLTLSEK	34.34	12414/24493	2	588.856	30.2763	0	0.0255963	0.0101608	0.130311	0.129868	0.343018	0.286846	0.409644	0.410872	0.447257	0.435839	FAIR
Liver	6.02008	Q99KI0	ACON	SDFDPGQDTYQHPPK	27.73	5706/13601	3	579.932	34.0239	0	0.165065	0.0998019	0.176171	0.215149	0.350752	0.367193	0.470368	0.487317	0.557016	0.50445	FAIR
Liver	6.02059	Q9R0H0	ACOX1	INESIGQGDLSELPELHALTAGLK	41.51	6368/11671	3	837.785	68.5005	0	0.187233	0.161365	0.360523	0.334673	0.446893	0.466264	0.455568	0.418962	0.484953	0.475376	GOOD
Liver	6.02188	Q9R0H0	ACOX1	ASEAHCHYVTVK	48.96	8669/13307	3	469.898	19.9378	0	0.135538	0.123361	0.304832	0.31875	0.401692	0.413026	0.407408	0.407021	0.460534	0.50642	GOOD
Liver	6.02148	Q9R0H0	ACOX1	FGYEEMDNGYLK	42.53	9880/16608	2	736.33	52.6291	0	0.123269	0.156519	0.334758	0.311995	0.477951	0.439331	0.400844	0.425787	0.500681	0.462753	GOOD
Liver	6.02015	Q9CR21	ACPM	LMCPQEIVDYIADK	61.74	38279/83871	2	850.92	71.6291	0	0.0384609	0.0309054	0.0945285	0.0674895	0.220729	0.332769	0.289826	0.307018	0.307811	0.451054	EXCELLENT
Liver	6.01951	Q9QXG4	ACSA	VAFYWEGNEPGETTK	59.93	19100/27624	2	867.409	53.3859	0	0.161833	0.101104	0.280428	0.274304	0.34759	0.457804	0.426831	0.449249	0.531899	0.478737	EXCELLENT
Liver	6.02038	P41216	ACSL1	IFGQANTSLK	62.98	12937/20189	2	542.808	33.4496	0	0.129255	0.10854	0.287203	0.25913	0.419605	0.444171	0.422305	0.461516	0.451923	0.479033	EXCELLENT
Liver	6.02009	Q8K0L3	ACSM2	MLLQQDLSSYK	56.99	3977/8432	2	666.353	50.6426	0	0.0631504	0.0751247	0.186743	0.222073	0.326026	0.351483	0.424955	0.428735	0.469796	0.425682	EXCELLENT
Liver	6.01884	P60710	ACTB	LCYVALDFEQEMATAASSSSLEK	100.63	8971/17544	2	1278.6	74.3945	0	0.0649253	0.0671745	0.199039	0.204643	0.401922	0.390276	0.471589	0.484461	0.517609	0.514042	BEST
Liver	6.01892	P60710	ACTB	LCYVALDFEQEMATAASSSSLEK	49.83	6269/12963	3	852.736	74.4328	0	0.0832876	0.0928332	0.198295	0.203223	0.384387	0.385104	0.447221	0.467189	0.489491	0.486619	EXCELLENT
Liver	6.0206	P57780	ACTN4	LVSIGAEEIVDGNAK	59.97	10759/27071	2	760.918	51.2374	0	0.00489127	0.0138834	0.112819	0.102439	0.324877	0.352659	0.351185	0.414624	0.356731	0.416493	EXCELLENT
Liver	6.02024	P57780	ACTN4	MAPYQGPDAAPGALDYK	88.79	16348/32403	2	885.927	47.9692	0	0.0404539	0.0310494	0.116252	0.182927	0.35861	0.35817	0.473481	0.46482	0.486864	0.487548	BEST
Liver	6.02099	Q99JW2	ACY1	FIEDTAAEK	54.73	5129/9030	2	515.264	29.2248	0	0.0913439	0.0961384	0.235328	0.234301	0.434439	0.426663	0.430449	0.453848	0.491722	0.479541	EXCELLENT
Liver	6.02086	Q99JW2	ACY1	EGAVTSVNLTK	47.11	7052/14921	2	562.817	34.5738	0	0.0830604	0.0859686	0.24115	0.253715	0.398168	0.400621	0.431381	0.432426	0.433289	0.436124	GOOD
Liver	6.02019	P00329	ADH1	IDGASPLDK	32.6	126/290	2	461.253	30.39	0	0.0748669	0.0779247	0.201595	0.206111	0.365323	0.366551	0.412416	0.391302	0.442406	0.434481	FAIR
Liver	6.01983	P00329	ADH1	VCLIGCGFSTGYGSAVK	83.01	238/512	2	891.436	55.5619	0	0.102914	0.0980997	0.228022	0.237835	0.415062	0.409792	0.456535	0.472348	0.497437	0.486388	BEST
Liver	6.01992	P00329	ADH1	GAIFGGFK	33.19	242/455	2	401.732	48.0544	0	0.0945625	0.0929621	0.229417	0.246482	0.421166	0.414275	0.460671	0.478438	0.504829	0.487556	FAIR
Liver	6.01971	P00329	ADH1	VTPGSTCAVFGLGGVGLSVIIGCK	40.4	3192/6197	3	785.755	78.1576	0	0.0695841	0.0705498	0.200976	0.21199	0.396545	0.375564	0.430967	0.447578	0.470029	0.467223	GOOD
Liver	6.02019	P00329	ADH1	VTPGSTCAVFGLGGVGLSVIIGCK	89.43	6150/11192	2	1178.13	78.1576	0	0.0494582	0.0510145	0.196592	0.19406	0.386594	0.375715	0.43757	0.448536	0.484968	0.471589	BEST
Liver	6.02048	P28474	ADHX	AGDTVIPLYIPQCGECK	39.43	4901/10075	2	963.974	60.5051	0	0.0692738	0.0655783	0.205829	0.226545	0.39239	0.406913	0.449304	0.465821	0.509359	0.49626	GOOD
Liver	6.01982	P28474	ADHX	VCLLGCGISTGYGAAVNTAK	123.45	7755/14416	2	1009.51	55.9351	0	0.0868127	0.0840284	0.218843	0.244815	0.407339	0.39737	0.457405	0.460561	0.500758	0.498865	BEST
Liver	6.02203	P55264	ADK	SLVANLAAANCYK	82.33	2446/4483	2	700.87	49.297	0	0.191013	0.16864	0.28428	0.290741	0.419943	0.419446	0.452994	0.458459	0.489428	0.488705	BEST
Liver	6.02004	P55264	ADK	AATFFGCIGIDK	35.43	3745/6725	2	653.334	60.5051	0	0.097851	0.0924435	0.2297	0.242686	0.404872	0.417864	0.446257	0.454449	0.501456	0.479552	GOOD
Liver	6.02039	P55264	ADK	VFTLNLSAPFISQFFK	39.02	14991/26785	2	933.02	88.2751	0	0.0640761	0.0576821	0.204355	0.218329	0.380313	0.393443	0.416818	0.420664	0.446337	0.429924	GOOD
Liver	6.02189	P55264	ADK	TGCTFPEKPDFH	55.63	20938/31092	2	721.331	39.0401	0	0.124812	0.177561	0.256175	0.249294	0.435425	0.429343	0.483615	0.508765	0.560934	0.538822	EXCELLENT
Liver	6.02271	Q61578	ADRO	TATEKPGVEEAAR	50.54	28350/57785	3	455.576	20.009	0	0.102557	0.454172	0.241357	0.185866	0.250702	0.35603	0.478561	0.439783	0.512921	0.391055	EXCELLENT
Liver	6.0199	P51881	ADT2	LLLQVQHASK	62.07	17951/35257	2	571.853	32.393	0	0.013082	0	0.10567	0.217023	0.329495	0.290135	0.377133	0.359034	0.432594	0.532407	EXCELLENT
Liver	6.02039	Q8R010	AIMP2	VLSTVHTHSSVK	27.8	68838/88663	4	325.938	18.1419	0	0.0939043	0.0837007	0.256369	0.256839	0.41997	0.432454	0.443472	0.453068	0.488249	0.546887	FAIR
Liver	6.01973	Q9JII6	AK1A1	ILQNIQVFDFTFSPEEMK	25.32	10084/21503	3	731.373	77.818	0	0.112056	0.132707	0.267215	0.277948	0.430152	0.422025	0.500229	0.489053	0.543283	0.547937	FAIR
Liver	6.0192	Q9JII6	AK1A1	ILQNIQVFDFTFSPEEMK	46.66	4649/11006	2	1096.56	77.818	0	0.106518	0.120624	0.252341	0.271365	0.431082	0.42132	0.478176	0.493946	0.52066	0.525965	GOOD
Liver	6.02122	Q9JII6	AK1A1	YIVPMITVDGK	30.22	2590/4823	2	621.35	59.063	0	0.254328	0.241937	0.334349	0.287573	0.435348	0.437799	0.399772	0.440888	0.470572	0.507306	FAIR
Liver	6.01919	Q8VC28	AK1CD	REDLFITTK	34.76	1865/3416	2	564.822	37.5015	0	0.0460623	0.0484005	0.14016	0.170455	0.279893	0.344501	0.3807	0.40249	0.423843	0.422205	FAIR
Liver	6.02014	Q8VC28	AK1CD	REDLFITTK	27.9	17613/28992	3	376.884	37.5015	0	0.0838411	0.0876823	0.221153	0.176741	0.378251	0.391637	0.369498	0.39777	0.480558	0.456215	FAIR
Liver	6.01999	Q8VCX1	AK1D1	EEIFYCGK	27.54	3257/6056	2	526.247	40.0163	0	0.111406	0.0897087	0.2331	0.248017	0.41462	0.39123	0.472792	0.459326	0.503239	0.495211	FAIR
Liver	6.02025	Q9DCT1	AKCL2	REDLFVVSK	44.95	1701/3699	2	549.816	38.3815	0	0.118799	0.0857462	0.22544	0.236291	0.390789	0.398659	0.461759	0.441243	0.498415	0.493661	GOOD
Liver	6.01964	P24549	AL1A1	VAFTGSTQVGK	66.49	90/243	2	550.806	32.6092	0	0.10184	0.10525	0.252478	0.259083	0.422091	0.421658	0.445217	0.44942	0.484729	0.480008	BEST
Liver	6.01988	P24549	AL1A1	YCAGWADK	42.85	288/639	2	488.718	32.0509	0	0.103733	0.110163	0.252919	0.267427	0.430977	0.424775	0.442754	0.453935	0.494303	0.481267	GOOD
Liver	6.02019	P24549	AL1A1	IFVEESVYDEFVK	70.66	353/983	2	805.408	66.1636	0	0.0970176	0.101583	0.244831	0.262256	0.420286	0.411575	0.424094	0.437555	0.465121	0.473326	BEST
Liver	6.02	P24549	AL1A1	LLLATMEALNGGK	77.26	430/1089	2	668.884	59.6881	0	0.096182	0.0981905	0.238209	0.253894	0.412638	0.392545	0.426588	0.438834	0.471449	0.469962	BEST
Liver	6.01938	P24549	AL1A1	VFANAYLSDLGGCIK	64.98	626/1519	2	817.421	61.9984	0	0.168044	0.171749	0.300109	0.343375	0.459163	0.457243	0.510106	0.47908	0.528897	0.539133	EXCELLENT
Liver	6.02019	P24549	AL1A1	ILDLIESGK	55.07	344/818	2	497.3	50.1578	0	0.100123	0.103609	0.249551	0.265729	0.423944	0.412285	0.445265	0.449675	0.484003	0.47708	EXCELLENT
Liver	6.01929	O35945	AL1A7	VSFTGSTEVGK	54.08	2400/4325	2	559.295	34.9531	0	0.137024	0.155672	0.256996	0.261072	0.412781	0.434822	0.436812	0.450337	0.490066	0.471186	EXCELLENT
Liver	6.02061	Q9CZS1	AL1B1	LAPALATGNTVVMK	49.18	13413/21177	2	696.405	46.3426	0	0.0274374	0.007407	0.156066	0.138343	0.332121	0.235579	0.410951	0.28073	0.470262	0.367605	GOOD
Liver	6.0206	Q9CZS1	AL1B1	VAEQTPLSALYLASLIK	46.03	25833/45646	2	912.036	77.978	0	0.0263271	0.0238072	0.156104	0.188698	0.339519	0.414307	0.437728	0.422328	0.492241	0.476385	GOOD
Liver	6.01777	Q8CHT0	AL4A1	NAAGNFYINDK	39.36	1999/4148	2	616.803	38.8564	0	0.223136	0.161021	0.270664	0.27423	0.426589	0.409483	0.459594	0.536084	0.55466	0.511509	GOOD
Liver	6.02051	Q8CHT0	AL4A1	VGDPAEDFGTFFSAVIDAK	35.01	12767/24930	3	664.662	85.6474	0	0.0746286	0.0679688	0.174072	0.179135	0.358536	0.360638	0.44988	0.460853	0.505576	0.486058	FAIR
Liver	6.02075	Q8CHT0	AL4A1	FCYADK	25.38	5874/12818	2	405.184	26.7155	0	0.0399246	0.0483325	0.143014	0.162373	0.333011	0.334662	0.427759	0.445992	0.461034	0.469623	FAIR
Liver	6.02015	Q9DBF1	AL7A1	VNLLSFTGSTQVGK	84.52	1513/3571	2	728.909	58.2393	0	0.0611209	0.0625913	0.198224	0.193663	0.36658	0.387907	0.441349	0.455663	0.49623	0.48603	BEST
Liver	6.01995	Q9DBF1	AL7A1	GSDCGIVNVNIPTSGAEIGGAFGGEK	111.9	4688/10083	2	1256.61	62.6562	0	0.0628436	0.0629948	0.196941	0.194893	0.376867	0.387283	0.461865	0.465106	0.526049	0.511513	BEST
Liver	6.02102	Q9DBF1	AL7A1	VGNPWDPNILYGPLHTK	36.53	19455/35441	2	964.012	61.8237	0	0.0163118	0.0171522	0.0813373	0.125903	0.288558	0.297169	0.331753	0.353804	0.440921	0.379109	GOOD
Liver	6.02026	Q8BH00	AL8A1	ITQLSAPHCK	29.73	8844/17536	3	387.544	24.6705	0	0.0959	0.0864732	0.2217	0.236027	0.354588	0.403726	0.394063	0.427652	0.446603	0.478187	FAIR
Liver	6.01993	Q8BH00	AL8A1	ELLMLENFIGGK	35.63	9127/16875	2	685.378	73.828	0	0.0866575	0.103081	0.237416	0.264927	0.470002	0.416216	0.457537	0.515506	0.524542	0.508866	GOOD
Liver	6.01609	Q8BH00	AL8A1	LADVLEQSLEELAQAESK	67.85	11926/25395	2	990.016	79.2051	0	0.125744	0.108191	0.289994	0.278365	0.437357	0.47142	0.506801	0.545642	0.559253	0.530914	BEST
Liver	6.01861	Q8BH00	AL8A1	LADVLEQSLEELAQAESK	39.28	14493/30550	3	660.347	79.2051	0	0.0963127	0.0811494	0.215517	0.237037	0.422354	0.382685	0.433841	0.481497	0.486019	0.50087	GOOD
Liver	6.01901	Q8BH00	AL8A1	FLPCNSYIDSYDPSTGEVYCK	95.62	19574/38520	2	1261.05	58.4104	0	0.0125258	0.0173666	0.194704	0.165496	0.32151	0.390406	0.443754	0.462549	0.471475	0.510591	BEST
Liver	6.0166	Q8QZR5	ALAT1	VLTEMGPPYATQQELASFHSVSK	61.4	12435/19325	3	842.758	55.5022	0	0.134831	0.127399	0.290938	0.303036	0.446407	0.448742	0.444379	0.46394	0.493591	0.487042	EXCELLENT
Liver	6.01995	P07724	ALBU	SLHTLFGDK	30.23	280/513	2	512.282	38.4099	0	0.1298	0.135867	0.309234	0.28874	0.431698	0.428382	0.456411	0.456358	0.49854	0.493149	FAIR
Liver	6.0194	P07724	ALBU	TPVSEHVTK	42.2	2116/4351	3	335.188	17.7899	0	0.102563	0.113616	0.293566	0.283705	0.421683	0.423173	0.452719	0.44764	0.487331	0.489365	GOOD
Liver	6.01989	P07724	ALBU	TPVSEHVTK	48.97	8215/14825	2	502.279	17.8238	0	0.0933547	0.112161	0.287731	0.498775	0.415062	0.426736	0.455615	0.444362	0.499639	0.480356	GOOD
Liver	6.02105	P07724	ALBU	YEATLEK	35.06	4191/8300	2	430.229	26.5061	0	0.119377	0.132682	0.262902	0.238967	0.407911	0.402161	0.43496	0.452055	0.501871	0.442146	FAIR
Liver	6.01835	P21300	ALD1	STFLDAWEAMEELVDQGLVK	79.44	24836/36180	2	1144.07	98.8329	0	0.14661	0.116954	0.283383	0.282505	0.462179	0.449045	0.472956	0.525983	0.548505	0.520458	BEST
Liver	6.01936	P21300	ALD1	STFLDAWEAMEELVDQGLVK	47.83	16067/25224	3	763.047	98.8385	0	0.0917483	0.0910962	0.240626	0.255657	0.440345	0.426041	0.485202	0.48909	0.53173	0.514006	GOOD
Liver	6.01985	P47738	ALDH2	LGPALATGNVVVMK	55.93	906/1485	2	688.408	52.1458	0	0.153217	0.156295	0.327603	0.310672	0.443415	0.439463	0.441125	0.453702	0.492931	0.479832	EXCELLENT
Liver	6.02003	P47738	ALDH2	GYFIQPTVFGDVK	29.27	1134/1948	2	738.895	63.2521	0	0.171379	0.166463	0.340113	0.317097	0.451271	0.453274	0.449779	0.457403	0.49455	0.484813	FAIR
Liver	6.01985	P47738	ALDH2	TEQGPQVDETQFK	79.95	1192/2196	2	756.867	36.2492	0	0.150291	0.154177	0.330934	0.311753	0.448357	0.450742	0.45435	0.455746	0.506896	0.498133	BEST
Liver	6.01993	P47738	ALDH2	VAFTGSTEVGHLIQVAAGSSNLK	104.46	21731/33689	2	1146.62	63.8908	0	0.111089	0.103143	0.285818	0.280131	0.435863	0.412573	0.458837	0.430909	0.515181	0.494628	BEST
Liver	6.02141	P47738	ALDH2	VAFTGSTEVGHLIQVAAGSSNLK	47.14	1731/3332	3	764.748	63.8983	0	0.159501	0.160277	0.331838	0.318243	0.430346	0.432911	0.443733	0.448848	0.493122	0.492039	GOOD
Liver	6.01965	P47738	ALDH2	VAEQTPLTALYVANLIK	55.44	1876/3485	2	925.54	73.9777	0	0.148944	0.152879	0.323055	0.308289	0.436764	0.440244	0.445516	0.452368	0.498038	0.490085	EXCELLENT
Liver	6.02167	P47738	ALDH2	HEPVGVCGQIIPWNFPLLMQAWK	58.12	3587/6189	3	909.474	83.2663	0	0.195737	0.196723	0.361785	0.344089	0.468509	0.471416	0.475873	0.47704	0.516412	0.510488	EXCELLENT
Liver	6.01959	P47738	ALDH2	EEIFGPVMQILK	32.87	3853/6483	2	705.394	73.4369	0	0.169119	0.167771	0.344975	0.339833	0.462012	0.455428	0.449442	0.464079	0.493603	0.484125	FAIR
Liver	6.01994	P47738	ALDH2	YYAGWADK	31.38	3044/4533	2	490.235	37.8508	0	0.162924	0.173603	0.390738	0.361989	0.4816	0.466415	0.479787	0.489005	0.557009	0.538856	FAIR
Liver	6.02243	P47738	ALDH2	VAFTGSTEVGHLIQVAAGSSNLKR	38.68	16719/26167	3	816.782	58.7637	0	0.114909	0.130549	0.299193	0.288453	0.399633	0.397305	0.428884	0.459886	0.439829	0.44807	GOOD
Liver	6.02042	P05064	ALDOA	GILAADESTGSIAK	73.8	15124/23613	2	669.864	41.0285	0	0.107954	0.17461	0.244318	0.251356	0.280672	0.290544	0.300134	0.358229	0.40645	0.381425	BEST
Liver	6.01991	Q91Y97	ALDOB	LDQGGAPLAGTNK	90.03	196/337	2	624.338	29.2248	0	0.160795	0.164534	0.333882	0.323976	0.446305	0.441419	0.443794	0.447693	0.487419	0.484049	BEST
Liver	6.01988	Q91Y97	ALDOB	ALQASALAAWGGK	70.2	271/482	2	625.354	52.1174	0	0.156081	0.163579	0.319567	0.321149	0.423642	0.427034	0.433265	0.435629	0.469784	0.4617	BEST
Liver	6.02006	Q91Y97	ALDOB	GIVVGIK	34.39	519/863	2	346.244	37.8164	0	0.155784	0.169834	0.341127	0.337017	0.461502	0.451493	0.453233	0.472044	0.515828	0.503936	FAIR
Liver	6.01934	Q91Y97	ALDOB	KYTPEQVAMATVTALHR	55.01	2789/5420	3	641.347	53.9791	0	0.169205	0.17784	0.333238	0.34047	0.474006	0.461507	0.45673	0.472557	0.513936	0.506809	EXCELLENT
Liver	6.02005	Q91Y97	ALDOB	IKVENTEENR	57.76	11474/15210	3	413.221	19.1745	0	0.16819	0.17875	0.342581	0.341061	0.474755	0.45735	0.451452	0.456137	0.499753	0.502491	EXCELLENT
Liver	6.02003	Q91Y97	ALDOB	IKVENTEENR	53.27	37191/49437	2	619.327	19.2253	0	0.139635	0.141986	0.285959	0.302082	0.445992	0.43653	0.4331	0.447963	0.489954	0.494765	EXCELLENT
Liver	6.02105	P45376	ALDR	HIDCAQVYQNEK	27.9	21776/44350	3	504.241	26.3947	0	0.0193954	0.0219184	0.138297	0.096409	0.284895	0.289688	0.405956	0.36822	0.391109	0.469736	FAIR
Liver	6.02133	P45376	ALDR	HIDCAQVYQNEK	62.7	37323/73167	2	755.857	26.3947	0	0.0171246	0.0657756	0.151289	0.0585529	0.31906	0.30864	0.46581	0.458547	0.457545	0.521608	EXCELLENT
Liver	6.02197	Q9CPY7	AMPL	QVIDCQLADVNNLGK	96.26	7191/12426	2	846.939	50.4907	0	0.136647	0.146813	0.276951	0.303763	0.44253	0.434807	0.411537	0.489206	0.504112	0.512235	BEST
Liver	6.02074	Q9CPY7	AMPL	EMLNISGPPLK	61.76	7843/14191	2	602.839	52.089	0	0.0913948	0.0923106	0.235412	0.251916	0.404192	0.38054	0.423507	0.425026	0.469746	0.47063	EXCELLENT
Liver	6.02015	Q9CPY7	AMPL	LNLPINIIGLAPLCENMPSGK	68.49	13870/24910	2	1135.62	79.9751	0	0.0917843	0.107813	0.238887	0.258959	0.370214	0.40437	0.406277	0.436209	0.480964	0.468447	BEST
Liver	6.02288	Q9CPY7	AMPL	LNLPINIIGLAPLCENMPSGK	48.64	9400/17397	3	757.419	79.9826	0	0.12093	0.149639	0.275474	0.298701	0.439464	0.42737	0.475567	0.472312	0.504715	0.514439	GOOD
Liver	6.02211	Q9CPY7	AMPL	LILADALCYAHTFNPK	34.09	6236/11539	3	618.33	64.509	0	0.11371	0.125625	0.271518	0.29435	0.417372	0.419466	0.427597	0.468352	0.487671	0.426175	FAIR
Liver	6.02045	Q9CPY7	AMPL	GITFDSGGISIK	28.53	26399/44645	2	600.833	55.8214	0	0.198318	0.230964	0.26788	0.300708	0.487272	0.43534	0.464374	0.521664	0.496411	0.549836	FAIR
Liver	6.01909	Q64G17	AN32C	ISGDLEVLAEK	31.35	8194/17736	2	590.332	48.6717	0	0.0421702	0.0481214	0.16889	0.161167	0.361212	0.364313	0.446737	0.472634	0.481274	0.473097	FAIR
Liver	6.01988	P14824	ANXA6	TNEQMHQLVAAYK	79.51	19866/34240	2	769.89	37.1976	0	0.042325	0.0391886	0.182512	0.196612	0.321058	0.337363	0.412991	0.401046	0.435614	0.418274	BEST
Liver	6.01982	P14824	ANXA6	GFGSDKESILELITSR	29.79	13479/23624	3	586.651	66.2018	0	0.0594427	0.0609961	0.195471	0.208927	0.387802	0.402429	0.431608	0.457205	0.458508	0.478417	FAIR
Liver	6.01575	O35643	AP1B1	LGAPISSGLSDLFDLTSGVGTLSGSYVAPK	84.56	29026/43173	3	972.515	86.1069	0	0.235576	0.217168	0.262094	0.290859	0.459177	0.422723	0.459977	0.452108	0.50745	0.524515	BEST
Liver	6.01949	Q9DBG3	AP2B1	IQPGNPNYTLSLK	43.91	25549/48511	2	725.904	46.6559	0	0	3.46e-06	0.128562	0.0650947	0.409981	0.303259	0.344938	0.36434	0.535798	0.480242	GOOD
Liver	6.01842	P62331	ARF6	LGQSVTTIPTVGFNVETVTYK	46.66	33215/73795	2	1130.61	64.7673	0	0	0	0.00673015	0.00766167	0.155089	0.129734	0.428367	0.448891	0.465559	0.537932	GOOD
Liver	6.02028	Q61176	ARGI1	EGLYITEEIYK	25.22	997/2276	2	682.358	56.8624	0	0.157567	0.137241	0.261669	0.29305	0.435965	0.43898	0.486072	0.516434	0.517741	0.527068	FAIR
Liver	6.01914	Q61176	ARGI1	DVDPGEHYIIK	30.04	3200/5034	2	646.335	39.2675	0	0.0919286	0.0895756	0.200525	0.202807	0.318928	0.339386	0.383523	0.369699	0.402218	0.41199	FAIR
Liver	6.02074	Q8CG76	ARK72	SQLETSLK	31.67	2085/4112	2	456.261	29.3767	0	0.0878084	0.108032	0.20909	0.223946	0.400546	0.379091	0.434749	0.430253	0.471882	0.461465	FAIR
Liver	6.01776	Q8CG76	ARK72	FYAYNPLAGGLLTGK	40.97	9755/18412	2	795.934	67.3149	0	0.248183	0.0305708	0.174859	0.17878	0.294727	0.311371	0.328853	0.37279	0.362465	0.36001	GOOD
Liver	6.01849	P61211	ARL1	GTGLDEAMEWLVETLK	104.95	50609/74789	2	899.457	93.2788	0	0.0884545	0.130346	0.259546	0.27405	0.44584	0.413869	0.434544	0.426034	0.448564	0.427934	BEST
Liver	6.01997	Q91YI0	ARLY	GLPSTYNK	28.66	2397/4434	2	443.243	26.7921	0	0.187784	0.137362	0.253867	0.271562	0.430659	0.419461	0.438341	0.459841	0.498988	0.451124	FAIR
Liver	6.01923	Q91YI0	ARLY	MAEDLILYGTK	74.37	2429/5620	2	630.336	54.0151	0	0.143609	0.120062	0.260652	0.294663	0.432087	0.41365	0.462791	0.467896	0.515136	0.513395	BEST
Liver	6.02012	Q91YI0	ARLY	AGLLTK	36.39	16276/21317	2	304.707	26.7155	0	0.0895039	0.0782145	0.292211	0.29007	0.476088	0.473431	0.525063	0.473336	0.542886	0.524124	GOOD
Liver	6.02111	Q99JY9	ARP3	LPACVVDCGTGYTK	66.06	16256/29070	2	773.871	41.2923	0	0.00459759	0.00914848	0.0959354	0.149845	0.372491	0.339835	0.443359	0.48296	0.473753	0.505968	BEST
Liver	6.02017	Q99JY9	ARP3	QYTGVNAISK	37.3	22638/40173	2	543.799	30.9793	0	0.00556155	0	0.0592706	0.0342089	0.258493	0.2464	0.322128	0.382932	0.401047	0.387766	GOOD
Liver	6.0193	P16460	ASSY	APNSPDVLEIEFK	63.36	236/582	2	732.887	59.1842	0	0.128259	0.145923	0.26635	0.289235	0.449709	0.431518	0.460477	0.467409	0.509884	0.517178	EXCELLENT
Liver	6.01977	P16460	ASSY	NDLMEYAK	40.03	508/942	2	495.239	40.3081	0	0.118811	0.105561	0.24014	0.258918	0.422841	0.421102	0.456827	0.460868	0.499571	0.487573	GOOD
Liver	6.01986	P16460	ASSY	NQAPPGLYTK	29.42	334/748	2	547.801	31.423	0	0.0907169	0.0927429	0.235589	0.250643	0.425487	0.419421	0.446849	0.452451	0.493081	0.480917	FAIR
Liver	6.01768	P16460	ASSY	SPWSMDENLMHISYEAGILENPK	55.85	796/1681	3	889.755	70.4225	0	0.106805	0.104298	0.247932	0.257412	0.43939	0.439189	0.467865	0.46799	0.504192	0.496237	EXCELLENT
Liver	6.0189	P16460	ASSY	SPWSMDENLMHISYEAGILENPK	68.31	12341/20370	2	1334.13	70.4225	0	0.0522054	0.0617993	0.225233	0.241088	0.445237	0.435561	0.46028	0.488841	0.536445	0.519603	BEST
Liver	6.02107	P16460	ASSY	FELTCYSLAPQIK	54.88	833/1535	2	788.412	60.7434	0	0.0809047	0.0860464	0.233392	0.241278	0.41532	0.411782	0.445731	0.442499	0.483138	0.478709	EXCELLENT
Liver	6.01965	P16460	ASSY	QHGIPIPVTPK	32.9	1894/3627	2	596.861	37.5015	0	0.0752535	0.079516	0.227619	0.248816	0.435173	0.41841	0.439497	0.462418	0.492167	0.481899	FAIR
Liver	6.02009	Q03265	ATPA	LTELLK	30.02	634/1214	2	361.741	41.4964	0	0.0661045	0.0677061	0.217494	0.215109	0.410253	0.405436	0.45012	0.477206	0.489683	0.498945	FAIR
Liver	6.02031	Q03265	ATPA	VVDALGNAIDGK	74.55	2045/5956	2	589.33	43.6013	0	0.0457352	0.0292473	0.141779	0.143444	0.299578	0.277206	0.352732	0.407242	0.40074	0.43812	BEST
Liver	6.01898	Q03265	ATPA	TSIAIDTIINQK	49.29	5548/14549	2	661.884	53.9125	0	0.0867528	0.186407	0.192601	0.216717	0.399319	0.402015	0.460449	0.409985	0.399851	0.409202	GOOD
Liver	6.02172	Q91VR2	ATPG	VYGTGSLALYEK	31.77	22058/49205	2	653.853	47.3853	0	0.0211805	0.0644192	0.0803682	0.104824	0.188267	0.241166	0.376984	0.403493	0.457921	0.424731	FAIR
Liver	6.01801	O35490	BHMT1	AYLMSQPLAYHTPDCGK	31.9	1625/3450	3	653.312	46.8833	0	0.107548	0.103231	0.253724	0.276272	0.440168	0.422398	0.451912	0.474437	0.502512	0.497646	FAIR
Liver	6.01867	O35490	BHMT1	AYLMSQPLAYHTPDCGK	57.78	14965/26064	2	979.466	46.8833	0	0.0556095	0.0367431	0.202138	0.187978	0.379777	0.37515	0.469828	0.442191	0.513969	0.503456	EXCELLENT
Liver	6.02174	O35490	BHMT1	QVADEGDALVAGGVSQTPSYLSCK	51.08	2111/4685	3	820.067	55.044	0	0.112502	0.117376	0.259597	0.302167	0.462393	0.460272	0.478432	0.498612	0.515297	0.521832	EXCELLENT
Liver	6.01947	O35490	BHMT1	QVADEGDALVAGGVSQTPSYLSCK	86.49	4976/9704	2	1229.6	55.0156	0	0.103029	0.0842911	0.249007	0.255042	0.450563	0.427087	0.459018	0.482323	0.502588	0.484736	BEST
Liver	6.01918	O35490	BHMT1	AGSNVMQTFTFYASEDKLENR	84.36	3141/5092	3	805.384	60.6814	0	0.127249	0.0973839	0.234925	0.245191	0.419782	0.431273	0.443334	0.464077	0.523907	0.491507	BEST
Liver	6.01966	O35490	BHMT1	LNAGEVVIGDGGFVFALEK	79.77	4640/8502	2	971.025	73.7753	0	0.16212	0.154376	0.26255	0.283492	0.423635	0.389961	0.388477	0.427679	0.518409	0.490498	BEST
Liver	6.02391	Q8R016	BLMH	LVQYLLMNPTNDGGQWDMLVNIVEK	35.58	43516/69975	3	966.162	85.1577	0	0.0595927	0.0825255	0.138088	0.219699	0.388166	0.329867	0.444154	0.36865	0.53377	0.511512	GOOD
Liver	6.01848	Q924Y0	BODG	IDANNVAYTTGK	94.6	15335/21156	2	636.83	32.9368	0	0.12741	0.158775	0.247971	0.300367	0.320573	0.380677	0.261821	0.389105	0.45502	0.446008	BEST
Liver	6.02019	Q8R164	BPHL	QVSLLGWSDGGITALIAAAK	63.5	13374/28107	2	989.06	82.8364	0	0.0262074	0.0195356	0.137811	0.149336	0.326967	0.30477	0.435855	0.432737	0.464282	0.487403	EXCELLENT
Liver	6.01992	Q64152	BTF3	VQASLAANTFTITGHAETK	34.48	26427/37193	3	656.016	45.4606	0	0.15682	0.0606043	0.243367	0.149369	0.383324	0.364977	0.314514	0.314959	0.464723	0.273398	FAIR
Liver	6.02068	Q922D8	C1TC	YVVVTGITPTPLGEGK	52.82	3519/6643	2	818.966	55.1675	0	0.083396	0.0955829	0.228921	0.24505	0.402566	0.412886	0.451256	0.453363	0.487113	0.464783	EXCELLENT
Liver	6.01964	Q922D8	C1TC	GDLNDCFIPCTPK	43.02	4772/8750	2	771.855	51.4118	0	0.068145	0.0912892	0.172384	0.134929	0.305214	0.319965	0.305321	0.217742	0.327188	0.358436	GOOD
Liver	6.02088	Q922D8	C1TC	AYTEEDLDLVEK	60.31	4937/11286	2	715.854	48.7285	0	0.107467	0.135328	0.242151	0.227339	0.357647	0.346096	0.378729	0.373739	0.260201	0.352602	EXCELLENT
Liver	6.02015	Q922D8	C1TC	TSTESEVLK	55.99	5663/9921	2	500.269	26.3663	0	0.0986553	0.0951449	0.250576	0.260332	0.417644	0.42029	0.412728	0.440927	0.4917	0.46007	EXCELLENT
Liver	6.01669	Q922D8	C1TC	IVGAPMHDLLLWNNATVTTCHSK	30.31	8236/16558	4	646.833	58.1535	0	0.152637	0.134075	0.248122	0.243654	0.417932	0.4076	0.465384	0.445188	0.50116	0.489272	FAIR
Liver	6.01965	Q922D8	C1TC	IFHELTQTDK	38.66	8363/14697	2	619.33	30.9508	0	0.0970876	0.0994246	0.240317	0.195851	0.371017	0.409916	0.453961	0.429564	0.481048	0.45298	GOOD
Liver	6.02213	Q922D8	C1TC	QPSQGPTFGIK	46.22	6703/12173	2	583.319	38.5461	0	0.0737381	0.0610679	0.188416	0.216092	0.399175	0.386505	0.438836	0.412484	0.421328	0.412673	GOOD
Liver	6.01842	Q922D8	C1TC	LVGPEGFVVTEAGFGADIGMEK	92.16	40378/63516	2	1115.06	72.1115	0	0.00792156	0.00960397	0.0830217	0.105042	0.346002	0.308749	0.364706	0.375342	0.396249	0.47384	BEST
Liver	6.02037	P13634	CAH1	VLDALNSVK	26.15	2511/8375	2	482.793	41.2639	0	0.0196008	0.0197931	0.0779937	0.0595302	0.181668	0.236474	0.346776	0.323863	0.44734	0.423937	FAIR
Liver	6.01942	P16015	CAH3	YNTFGEALK	39.64	61/170	2	524.774	41.1688	0	0.0932518	0.0921207	0.219112	0.228359	0.404207	0.406359	0.446965	0.466046	0.49252	0.487407	GOOD
Liver	6.01778	P16015	CAH3	GDNQSPIELHTK	32.34	20/73	3	448.9	30.0043	0	0.083182	0.0819392	0.212776	0.222813	0.409852	0.405179	0.451246	0.462522	0.494665	0.485991	FAIR
Liver	6.02004	P16015	CAH3	GDNQSPIELHTK	51.31	189/461	2	672.846	30.0043	0	0.0800856	0.0765392	0.213233	0.21639	0.406719	0.406099	0.458287	0.46159	0.489023	0.487552	EXCELLENT
Liver	6.02075	P16015	CAH3	EPMTVSSDQMAK	43.74	35067/57330	2	673.308	25.2322	0	0.0112398	0.00840004	0.115245	0.0619152	0.336362	0.367723	0.411489	0.448243	0.474997	0.378205	GOOD
Liver	6.02046	P16015	CAH3	EPMTVSSDQMAK	55.28	21584/39939	2	673.308	25.7926	0	0.0186071	0.0297563	0.143749	0.162819	0.352948	0.34369	0.415891	0.461434	0.455677	0.482102	EXCELLENT
Liver	6.01944	P16015	CAH3	EPMTVSSDQMAK	53.31	81/241	2	665.31	32.6092	0	0.0976932	0.0923693	0.226715	0.236245	0.416314	0.411761	0.458086	0.473206	0.501294	0.490732	EXCELLENT
Liver	6.01987	P16015	CAH3	HDPSLQPWSASYDPGSAK	109.04	285/668	2	974.96	46.254	0	0.0881035	0.0813697	0.213525	0.229117	0.419028	0.413744	0.45744	0.470278	0.495987	0.493915	BEST
Liver	6.01664	P16015	CAH3	DYWTYHGSFTTPPCEECIVWLLLK	48.26	900/1824	3	1007.81	83.5147	0	0.103681	0.100397	0.241485	0.250138	0.43875	0.436017	0.486305	0.498445	0.525242	0.520272	GOOD
Liver	6.01962	P16015	CAH3	YAAELHLVHWNPK	69.04	1340/3126	2	792.425	44.8127	0	0.111911	0.098351	0.220911	0.232902	0.42217	0.412764	0.449647	0.472291	0.496573	0.50925	BEST
Liver	6.02005	P16015	CAH3	QFHLHWGSSDDHGSEHTVDGVK	39.86	2314/4739	3	827.714	36.6752	0	0.0723718	0.0691827	0.201529	0.215811	0.40093	0.413048	0.460656	0.481103	0.502181	0.50531	GOOD
Liver	6.01946	P16015	CAH3	QPDGIAVVGIFLK	41.78	23365/39085	2	681.908	87.8889	0	0.0467417	0.0445098	0.150188	0.164903	0.374676	0.367511	0.431469	0.457908	0.484926	0.480776	GOOD
Liver	6.01974	P62204	CALM	MKDTDSEEEIR	40.19	5474/11194	3	453.545	22.5907	0	0.172995	0.128997	0.228673	0.261333	0.367433	0.396009	0.432994	0.451001	0.483296	0.482075	GOOD
Liver	6.02033	P62204	CALM	EAFSLFDK	26.12	16193/29211	2	481.75	55.4454	0	0.0321272	0.0295485	0.186848	0.162377	0.350767	0.371801	0.418261	0.437349	0.489793	0.453848	FAIR
Liver	6.02154	P14211	CALR	HEQNIDCGGGYVK	33.74	5785/10730	3	494.896	25.9916	0	0.131882	0.13959	0.240428	0.246338	0.382354	0.408711	0.433816	0.412386	0.443097	0.434118	FAIR
Liver	6.01978	P14211	CALR	HEQNIDCGGGYVK	79.79	10682/17838	2	741.841	25.9632	0	0.195622	0.218882	0.287503	0.290914	0.43017	0.418151	0.448259	0.467245	0.486954	0.496085	BEST
Liver	6.02005	P14211	CALR	DMHGDSEYNIMFGPDICGPGTK	61.88	13067/20267	3	816.352	60.2864	0	0.0851404	0.119049	0.276007	0.268292	0.447211	0.44162	0.439276	0.458235	0.538643	0.484844	EXCELLENT
Liver	6.02129	P14211	CALR	GQTLVVQFTVK	25.13	16819/25239	2	613.367	53.082	0	0.076467	0.0953513	0.234428	0.229198	0.448484	0.397619	0.387685	0.434806	0.456768	0.44213	FAIR
Liver	6.01986	P40124	CAP1	HAEMVHTGLK	25.7	12702/18522	3	376.869	21.1556	0	0.224731	0.264058	0.391067	0.392058	0.512072	0.540684	0.489444	0.513228	0.551441	0.563131	FAIR
Liver	6.01949	P40124	CAP1	INSITVDNCK	81.98	15349/23838	2	585.3	30.5965	0	0.0739703	0.13235	0.240699	0.243603	0.394727	0.37261	0.379422	0.411052	0.463143	0.422203	BEST
Liver	6.02034	P40124	CAP1	GAVPYVQAFDSLLANPVAEYLK	65.7	36835/53706	2	1186.14	87.2963	0	0.0385037	0.0309559	0.218386	0.226659	0.42251	0.406402	0.41886	0.431854	0.489121	0.471924	BEST
Liver	6.02114	P40124	CAP1	EIGGDVQK	38.21	42710/60571	2	426.232	20.949	0	0.16067	0.187278	0.183026	0.304099	0.380277	0.396862	0.389448	0.423714	0.495918	0.385237	GOOD
Liver	6.02079	Q9CYT6	CAP2	VPTISINK	31.21	9267/13421	2	439.276	37.4731	0	0.172057	0.131266	0.352053	0.365146	0.484236	0.475674	0.493555	0.462165	0.560759	0.551086	FAIR
Liver	6.02095	Q60865	CAPR1	LNQDQLDAVSK	50.38	32437/46804	2	618.829	34.7257	0	0.0981635	0.084501	0.174018	0.180068	0.262603	0.431924	0.260326	0.389956	0.446291	0.33979	EXCELLENT
Liver	6.02024	P24270	CATA	EAETFPFNPFDLTK	26.77	1660/4286	2	831.411	75.9946	0	0.115899	0.115963	0.300427	0.292498	0.414981	0.422516	0.433538	0.428045	0.478512	0.467981	FAIR
Liver	6.02041	P24270	CATA	LCENIAGHLK	54.47	7065/14560	2	580.814	31.9088	0	0.113358	0.0988555	0.301014	0.254195	0.390607	0.431845	0.413067	0.373915	0.415911	0.450645	EXCELLENT
Liver	6.02041	P24270	CATA	HMNGYGSHTFK	30.47	7208/12037	3	428.868	22.1823	0	0.115912	0.115303	0.293971	0.302979	0.432699	0.431266	0.429084	0.445281	0.493449	0.47477	FAIR
Liver	6.01984	P24270	CATA	DAILFPSFIHSQK	56.65	4301/8697	2	754.914	60.907	0	0.0982775	0.0851802	0.265022	0.271018	0.400114	0.431292	0.397814	0.341776	0.365715	0.423257	EXCELLENT
Liver	6.02021	P10605	CATB	SCEAGYSPSYK	55.05	10814/17531	2	627.774	28.5861	0	0.168871	0.117108	0.274748	0.256315	0.434223	0.403092	0.43297	0.440479	0.506496	0.48995	EXCELLENT
Liver	6.01687	P10605	CATB	NGPVEGAFTVFSDFLTYK	93.41	17346/28097	2	999.502	86.7425	0	0.127476	0.13281	0.286154	0.27421	0.423196	0.309644	0.454115	0.44706	0.500351	0.498745	BEST
Liver	6.01957	P18242	CATD	AIGAVPLIQGEYMIPCEK	37.11	7292/15048	2	998.023	65.6789	0	0.0996758	0.0920819	0.280204	0.264279	0.436041	0.426854	0.449208	0.436357	0.487023	0.484808	GOOD
Liver	6.02006	Q9WUU7	CATZ	HGIPDETCNNYQAK	58.41	42940/57042	2	826.876	26.3663	0	0.190897	0.193304	0.332008	0.356671	0.395412	0.382344	0.297624	0.345849	0.352341	0.421193	EXCELLENT
Liver	6.01802	Q61081	CDC37	LGPGGLDPVEVYESLPEELQK	26.47	28622/52563	2	1138.1	74.8911	0	0.00119822	0.0519607	0.108546	0.0994884	0.248942	0.215738	0.381556	0.353321	0.49132	0.416835	FAIR
Liver	6.02028	Q8C5H8	CE033	YAELSEEDLK	61.32	6463/14370	2	601.798	40.8012	0	0.129482	0.0445624	0.11071	0.128744	0.195518	0.245957	0.342537	0.281381	0.35728	0.326123	EXCELLENT
Liver	6.02143	Q8C5H8	CE033	SSGLNLCTGTGSK	65.74	6513/14380	2	644.32	33.7297	0	0.064209	0.0724692	0.178658	0.179955	0.35943	0.342399	0.461676	0.456232	0.492918	0.486505	BEST
Liver	6.0231	Q8C5H8	CE033	LKPVIGVNTDPER	47.35	20990/32110	2	722.418	36.8154	0	0.0164979	0.0482692	0.213402	0.148192	0.224593	0.320181	0.474492	0.50659	0.393776	0.404226	GOOD
Liver	6.02015	Q8C5H8	CE033	GLASYYEISVDDGPWEK	51.83	29981/58007	2	967.959	65.056	0	0.012694	0.00677124	0.0769761	0.0619465	0.200067	0.199891	0.401262	0.390292	0.168891	0.492951	EXCELLENT
Liver	6.01872	Q8VCT4	CES3	FAPPQPAEPWSFVK	28.28	1000/1887	2	803.921	62.2914	0	0.168872	0.191439	0.310749	0.337033	0.452433	0.450242	0.473659	0.476413	0.517197	0.50738	FAIR
Liver	6.01844	Q8VCT4	CES3	ENIPLQFSEDCLYLNIYTPADLTK	55.97	14524/20010	2	1432.21	79.1113	0	0.109767	0.0902391	0.292969	0.269066	0.453684	0.463816	0.470436	0.479095	0.516678	0.51126	EXCELLENT
Liver	6.01908	Q8VCT4	CES3	ENIPLQFSEDCLYLNIYTPADLTK	40.52	6014/8719	3	955.144	79.1305	0	0.143387	0.152392	0.305476	0.303431	0.453736	0.462704	0.46521	0.480784	0.503712	0.506934	GOOD
Liver	6.02004	Q8VCT4	CES3	LNLFK	31.37	3937/6137	2	320.71	43.023	0	0.121458	0.113298	0.303193	0.284689	0.460818	0.445958	0.461661	0.4706	0.515871	0.504546	FAIR
Liver	6.02017	P04186	CFAB	DFHINLFQVLPWLK	28.68	62694/76940	3	592.67	86.7989	0	0.113809	0.152407	0.283231	0.293045	0.272335	0.415907	0.381189	0.382385	0.393024	0.481261	FAIR
Liver	6.01965	Q8VCN5	CGL	LVWIETPTNPTLK	49.52	1650/3641	2	759.437	58.8281	0	0.101494	0.0863633	0.24008	0.244458	0.429801	0.427274	0.445134	0.452495	0.501334	0.474506	EXCELLENT
Liver	6.01996	Q8VCN5	CGL	LLEAAITPQTK	50.14	1896/3644	2	595.858	41.5463	0	0.0835579	0.0643715	0.233713	0.237053	0.431079	0.42816	0.437035	0.455001	0.50726	0.466557	EXCELLENT
Liver	6.01995	Q8VCN5	CGL	AVVLPISLATTFK	45.97	2614/4665	2	683.427	69.6655	0	0.0960349	0.0841404	0.245538	0.259358	0.434708	0.422043	0.442994	0.460777	0.481738	0.483811	GOOD
Liver	6.02073	Q8VCN5	CGL	VASEFGLK	40.52	3423/6107	2	428.747	37.7439	0	0.0836172	0.0576218	0.228098	0.229375	0.407846	0.43981	0.415569	0.473621	0.503334	0.458487	GOOD
Liver	6.02046	Q8VCN5	CGL	AVAALDGAK	40.38	4207/7882	2	411.245	26.3947	0	0.110983	0.111404	0.231165	0.240124	0.370977	0.363885	0.408719	0.395134	0.416235	0.408656	GOOD
Liver	6.02022	Q64433	CH10	VLLPEYGGTK	37.24	756/1700	2	541.813	43.7506	0	0.0428203	0.0393202	0.170167	0.169803	0.34147	0.338895	0.437674	0.44249	0.485365	0.473385	GOOD
Liver	6.01998	Q64433	CH10	VVLDDKDYFLFR	50.07	1433/3033	3	512.612	60.3531	0	0.0499021	0.0555034	0.16538	0.170454	0.340309	0.359446	0.438172	0.453283	0.485442	0.48293	EXCELLENT
Liver	6.0195	P63038	CH60	VGGTSDVEVNEK	92.07	584/1890	2	620.312	25.7073	0	0.0592494	0.0605974	0.167358	0.169428	0.334989	0.347702	0.425925	0.440032	0.476868	0.474155	BEST
Liver	6.01981	P63038	CH60	TVIIEQSWGSPK	64.98	858/2048	2	675.872	47.779	0	0.0497908	0.0516699	0.159884	0.160949	0.333112	0.34368	0.431492	0.436656	0.486561	0.46427	EXCELLENT
Liver	6.02056	P63038	CH60	TLNDELEIIEGMK	50.57	1105/3298	2	755.893	67.3607	0	0.0912457	0.0906063	0.193259	0.204535	0.36246	0.364063	0.452984	0.467336	0.506985	0.504504	EXCELLENT
Liver	6.02039	P63038	CH60	NAGVEGSLIVEK	49.58	1189/2933	2	611.343	40.9149	0	0.0594473	0.052013	0.165291	0.159045	0.335421	0.334059	0.414491	0.435757	0.477975	0.466474	EXCELLENT
Liver	6.01893	P63038	CH60	ALMLQGVDLLADAVAVTMGPK	71.12	3131/6599	3	707.058	92.5168	0	0.0942653	0.0896434	0.178365	0.178445	0.347968	0.351867	0.444535	0.455714	0.500223	0.489802	BEST
Liver	6.01905	P63038	CH60	ALMLQGVDLLADAVAVTMGPK	107.41	8609/18570	2	1060.08	92.5168	0	0.0366655	0.0316906	0.144312	0.153182	0.33274	0.33688	0.444976	0.44926	0.497253	0.494951	BEST
Liver	6.02019	P63038	CH60	DIGNIISDAMK	50.17	3461/8436	2	591.811	65.4747	0	0.0443143	0.0474639	0.158897	0.165755	0.333987	0.327985	0.431582	0.440145	0.487601	0.470487	EXCELLENT
Liver	6.02019	Q8BJ64	CHDH	VLLLEAGPK	56.4	26440/52450	2	473.308	46.6843	0	0.0118219	0.0310856	0.0852369	0.117517	0.318122	0.323373	0.451869	0.372262	0.438498	0.512822	EXCELLENT
Liver	6.0196	Q68FD5	CLH	IHEGCEEPATHNALAK	43.03	9493/18950	4	446.469	23.0192	0	0.101657	0.0977522	0.25372	0.217961	0.422515	0.412199	0.490109	0.47402	0.492879	0.496386	GOOD
Liver	6.01968	Q68FD5	CLH	IHEGCEEPATHNALAK	36.88	15978/33029	3	594.956	23.0094	0	0.0820132	0.0829209	0.238385	0.207194	0.399798	0.429027	0.477674	0.467426	0.525384	0.505895	GOOD
Liver	6.01972	Q68FD5	CLH	LHIIEVGTPPTGNQPFPK	38.75	9793/16604	3	651.03	50.7847	0	0.04891	0.0468296	0.192605	0.207223	0.387744	0.381269	0.47674	0.455716	0.49708	0.518412	GOOD
Liver	6.01779	Q68FD5	CLH	AFMTADLPNELIELLEK	55.68	14621/25133	2	977.02	89.4176	0	0.144338	0.134379	0.246047	0.230665	0.365037	0.424637	0.473509	0.443518	0.499325	0.477917	EXCELLENT
Liver	6.02079	Q68FD5	CLH	DAMQYASESK	49.68	15041/26591	2	568.256	30.3332	0	0.0364903	0.0580817	0.181903	0.177367	0.394083	0.376035	0.4473	0.468658	0.471072	0.514789	EXCELLENT
Liver	6.01985	Q68FD5	CLH	TLQIFNIEMK	30.18	15884/31700	2	621.847	64.1288	0	0.0901182	0.0507268	0.203942	0.232403	0.383506	0.365668	0.457822	0.458972	0.505371	0.495917	FAIR
Liver	6.01895	Q68FD5	CLH	AHIAQLCEK	40.18	17352/25919	2	538.287	23.4883	0	0.158779	0.156803	0.259357	0.28489	0.429075	0.443809	0.443234	0.495949	0.491553	0.501241	GOOD
Liver	6.01814	Q68FD5	CLH	LPVVIGGLLDVDCSEDVIK	67.73	17370/37665	2	1024.06	74.7317	0	0.0452982	0.0555832	0.167571	0.180104	0.393944	0.352313	0.434862	0.460806	0.505142	0.495439	BEST
Liver	6.02172	Q68FD5	CLH	KDPELWGSVLLESNPYR	47.75	18656/35170	3	670.354	64.3951	0	0.216038	0.185593	0.3436	0.289345	0.471695	0.456511	0.558688	0.534431	0.539181	0.468014	GOOD
Liver	6.02083	Q68FD5	CLH	FNALFAQGNYSEAAK	83	21861/43937	2	818.907	51.1332	0	0.0242641	0.02781	0.143498	0.121926	0.382859	0.352467	0.388487	0.411901	0.384262	0.445461	BEST
Liver	6.02229	Q68FD5	CLH	AHTMTDDVTFWK	33.06	28820/57030	2	729.346	49.2402	0	0.150578	0.020493	0.12234	0.119848	0.279013	0.157087	0.339429	0.33063	0.376721	0.399737	FAIR
Liver	6.02193	Q68FD5	CLH	DTELAEELLQWFLQEEK	31.76	34860/54130	3	709.692	98.7051	0	0.0721252	0.0721748	0.220932	0.200759	0.413028	0.417998	0.477005	0.493378	0.514574	0.50468	FAIR
Liver	6.02117	Q9QYB1	CLIC4	DEFTNTCPSDK	35.09	34105/57327	2	660.28	30.1882	0	0.0345796	0.00976254	0.168352	0.181324	0.425777	0.241163	0.360745	0.408741	0.421957	0.456688	FAIR
Liver	6.02031	Q8R4N0	CLYBL	VDCAVLDCEDGVAENK	73.58	42113/81201	2	900.398	42.3409	0	0	0.0191992	0.0137976	0.0967521	0.126487	0.286427	0.463003	0.467858	0.0962416	0.446509	BEST
Liver	6.02008	Q8R1G2	CMBL	EDCSPADKPYIEEAR	51.68	3689/8372	3	595.94	33.3644	0	0.0953029	0.100782	0.24627	0.252763	0.415045	0.43712	0.460405	0.474833	0.510246	0.489548	EXCELLENT
Liver	6.02119	Q8BH59	CMC1	GLIPQLIGVAPEK	27.82	29161/66677	2	670.917	65.6505	0	0.00590789	0	0.110314	0.0821437	0.248989	0.33424	0.334638	0.471744	0.466995	0.458642	FAIR
Liver	6.019	Q9CQE8	CN166	LTQDAVAK	36.94	72790/110778	2	426.25	20.0744	0	0.0677492	0	0.173445	0.217289	0.342781	0.339344	0.222094	0.37855	0.45787	0	GOOD
Liver	6.02113	P53996	CNBP	CGETGHVAINCSK	47.76	29277/37145	3	480.222	21.8063	0	0.207577	0.238629	0.33036	0.3626	0.395327	0.434562	0.432568	0.413548	0.488302	0.443741	GOOD
Liver	6.02079	P53996	CNBP	EQCCYNCGKPGHLAR	26.29	56198/64531	4	464.708	22.1823	0	0.175732	0.224309	0.411317	0.399616	0.406887	0.472751	0.523581	0.0316733	0.477106	0.434652	FAIR
Liver	6.02054	P18760	COF1	HELQANCYEEVKDR	69.07	7247/12655	3	599.616	27.3037	0	0.132487	0.116573	0.285113	0.277001	0.414865	0.400192	0.409156	0.415004	0.480065	0.452232	BEST
Liver	6.01994	P18760	COF1	EILVGDVGQTVDDPYTTFVK	96.53	9376/15901	2	1101.57	66.4925	0	0.0826207	0.0896995	0.267189	0.289402	0.410425	0.408859	0.43488	0.447578	0.495527	0.482014	BEST
Liver	6.02011	P18760	COF1	MLPDKDCR	38.9	18028/27252	3	347.504	20.1703	0	0.106563	0.110472	0.298169	0.275723	0.423752	0.418414	0.460574	0.45127	0.487872	0.485192	GOOD
Liver	6.02048	Q8CIE6	COPA	DADSQNPDAPEGK	44.68	36440/61470	2	675.299	19.986	0	0.0528883	0.057687	0.185163	0.202842	0.484415	0.400286	0.460585	0.459351	0.483155	0.509214	GOOD
Liver	6.01813	Q9JIF7	COPB	YEAAGTLVTLSSAPTAIK	58.24	26047/41308	2	899.998	56.587	0	0.0729894	0.020084	0.298921	0.227831	0.471121	0.443182	0.435706	0.562782	0.492901	0.557166	EXCELLENT
Liver	6.02199	Q9JIF7	COPB	NVTVQPDDPISFMQLTAK	35.88	42885/60354	2	1005.52	68.2616	0	0.00404808	0.0591698	0.203885	0.175164	0.430692	0.293851	0.363264	0.402226	0.427687	0.476108	GOOD
Liver	6.02086	O55029	COPB2	GSNNVALGYDEGSIIVK	75.4	25827/41070	2	871.458	52.3449	0	0.116472	0.0785791	0.22761	0.262377	0.437464	0.343788	0.475901	0.456027	0.471259	0.485572	BEST
Liver	6.0211	O55029	COPB2	AAESLADPTEYENLFPGLK	49.84	31614/58669	2	1036.02	71.9677	0	0.0515529	0.0369099	0.185778	0.195103	0.285151	0.359373	0.308891	0.362753	0.397368	0.383753	EXCELLENT
Liver	6.02109	Q5XJY5	COPD	VAPAPARPSGPSK	26.86	19287/25888	3	414.242	19.6928	0	0.119206	0.091385	0.294589	0.230678	0.330928	0.353079	0.421122	0.380397	0.377234	0.459121	FAIR
Liver	6.02055	Q5XJY5	COPD	LFTAESLIGLK	46.06	18925/28975	2	599.364	64.8653	0	0.0812476	0.0941445	0.24626	0.282379	0.430145	0.427066	0.453712	0.442615	0.465006	0.509891	GOOD
Liver	6.02017	Q9QZE5	COPG	FGAQNEEMLPSILVLLK	25.46	43865/62580	2	954.535	82.572	0	0.0840487	0.0364696	0.173944	0.19258	0.370689	0.391733	0.439193	0.426263	0.51716	0.490572	FAIR
Liver	6.02051	P97478	COQ7	VRPTVLMPLWNVAGFALGAGTALLGK	47.71	52692/80307	3	886.848	92.8878	0	0.145692	0.0189067	0.0916396	0.129988	0.253452	0.367293	0.427824	0.44244	0.486397	0.428916	GOOD
Liver	6.01921	Q8K1Z0	COQ9	STGEALVQGLMGAAVTLK	29.06	44693/63192	2	876.487	73.1803	0	0.0142493	0.0239122	0.266301	0.276474	0.362326	0.461681	0.448293	0.403133	0.498801	0.461597	FAIR
Liver	6.02104	P56593	CP2AC	YLPGPQQQIIK	32.92	20747/27683	2	645.879	43.756	0	0.0939732	0.116401	0.270084	0.274088	0.503565	0.355471	0.340608	0.338353	0.556433	0.444586	FAIR
Liver	6.02131	Q64458	CP2CT	VQEEAQCLVEELRK	25.84	26083/37236	3	579.637	48.1965	0	0.20225	0.207208	0.213507	0.319812	0.445094	0.300753	0.351397	0.199011	0.404946	0.402328	FAIR
Liver	6.02046	Q8CIM7	CP2DQ	SLEQWVTEEAGHLCDAFTK	53.71	15102/21102	3	743.019	76.0795	0	0.287288	0.332325	0.391356	0.369948	0.470198	0.432339	0.40509	0.391024	0.475154	0.48795	EXCELLENT
Liver	6.01966	Q8C196	CPSM	IAPSFAVESMEDALK	68.1	107/342	2	807.413	66.5881	0	0.0690784	0.0624036	0.179916	0.172169	0.355636	0.359524	0.448992	0.453612	0.493028	0.488833	BEST
Liver	6.0214	Q8C196	CPSM	EPLFGISTGNIITGLAAGAK	104.99	117/448	2	968.547	74.2696	0	0.0529593	0.047388	0.161286	0.159513	0.349747	0.34967	0.442609	0.447854	0.486612	0.483912	BEST
Liver	6.02103	Q8C196	CPSM	EPLFGISTGNIITGLAAGAK	50.91	754/2311	3	646.034	74.2794	0	0.0586417	0.0479303	0.160182	0.161677	0.347458	0.346658	0.445183	0.44716	0.489595	0.48755	EXCELLENT
Liver	6.01901	Q8C196	CPSM	SAYALGGLGSGICPNK	79.58	120/338	2	785.903	50.8132	0	0.0544203	0.0491176	0.161446	0.156656	0.341761	0.341669	0.442502	0.445788	0.483652	0.476668	BEST
Liver	6.01947	Q8C196	CPSM	VVAVDCGIK	51.49	27/132	2	483.773	32.5351	0	0.0553893	0.0494485	0.16164	0.161773	0.343447	0.347706	0.435521	0.441692	0.483222	0.477323	EXCELLENT
Liver	6.01993	Q8C196	CPSM	AMLSTGFK	36.81	180/471	2	430.736	38.9781	0	0.0685343	0.0531934	0.171747	0.169645	0.35241	0.359731	0.444734	0.456	0.4965	0.492029	GOOD
Liver	6.0195	Q8C196	CPSM	YMESDGIK	33.4	183/529	2	474.726	28.5195	0	0.0523535	0.0479227	0.161668	0.160915	0.347826	0.344454	0.437675	0.447377	0.490277	0.478994	FAIR
Liver	6.01922	Q8C196	CPSM	TSACFEPSLDYMVTK	49.53	203/612	2	877.907	58.0869	0	0.0597653	0.0505724	0.162392	0.157679	0.349719	0.350632	0.447662	0.454814	0.495008	0.488724	EXCELLENT
Liver	6.01959	Q8C196	CPSM	AFAISGPFNVQFLVK	36.77	225/645	2	822.466	75.3703	0	0.0534828	0.0491335	0.167144	0.165823	0.35636	0.354563	0.442409	0.456461	0.492308	0.484696	GOOD
Liver	6.01964	Q8C196	CPSM	DGSIDLVINLPNNNTK	61.95	226/704	2	866.962	62.6562	0	0.0543344	0.0448339	0.163818	0.156108	0.346263	0.349327	0.439627	0.450954	0.493551	0.485706	EXCELLENT
Liver	6.02088	Q8C196	CPSM	DGSIDLVINLPNNNTK	37.65	4013/9374	3	578.311	62.6562	0	0.042047	0.046647	0.152297	0.146881	0.361591	0.339498	0.443342	0.452385	0.49946	0.483239	GOOD
Liver	6.02131	Q8C196	CPSM	AERPDGLILGMGGQTALNCGVELFK	103.03	8195/18838	2	1326.68	69.4664	0	0.0243069	0.0128402	0.115851	0.12538	0.331536	0.343512	0.444216	0.462456	0.525177	0.485655	BEST
Liver	6.02	Q8C196	CPSM	QNLIAEVSTK	43.98	259/758	2	554.819	42.4262	0	0.0524621	0.0502197	0.166915	0.160986	0.341822	0.344762	0.442559	0.448421	0.491071	0.480044	GOOD
Liver	6.01966	Q8C196	CPSM	LNEINEK	40.56	305/913	2	433.24	21.6146	0	0.0636173	0.0514872	0.171651	0.159961	0.352837	0.353634	0.446875	0.452423	0.494768	0.486719	GOOD
Liver	6.02034	Q8C196	CPSM	TAVDSGIALLTNFQVTK	111.68	313/1025	2	892.498	71.4044	0	0.0430478	0.037393	0.146599	0.140785	0.332567	0.330647	0.431911	0.431655	0.474841	0.467411	BEST
Liver	6.01875	Q8C196	CPSM	CEMASTGEVACFGEGIHTAFLK	83.21	6282/15065	2	1211.05	59.5884	0	0.0365784	0.0333971	0.129082	0.135283	0.328388	0.336131	0.448298	0.459613	0.511826	0.503056	BEST
Liver	6.01911	Q8C196	CPSM	SLGQWLQEEK	32.56	100/347	2	612.322	51.8518	0	0.0585498	0.0525668	0.183376	0.174802	0.382889	0.383674	0.482581	0.498098	0.541619	0.533769	FAIR
Liver	6.01951	Q8C196	CPSM	VAGLLVLNYSNDYNHWLATK	52.52	351/970	3	766.405	67.0787	0	0.0610971	0.0536992	0.165657	0.158268	0.352959	0.345182	0.440867	0.454821	0.485438	0.485318	EXCELLENT
Liver	6.02054	Q8C196	CPSM	VAGLLVLNYSNDYNHWLATK	67.41	4538/10836	2	1149.11	67.0787	0	0.0177106	0.0281282	0.122152	0.119732	0.326976	0.324242	0.419055	0.440205	0.480706	0.465628	BEST
Liver	6.01965	Q8C196	CPSM	TLGVDFIDVATK	46.86	123/398	2	642.861	62.618	0	0.0538889	0.0561238	0.168654	0.164678	0.359348	0.353115	0.447921	0.454831	0.488015	0.486945	GOOD
Liver	6.01885	Q8C196	CPSM	QADAVYFLPITPQFVTEVIK	28.71	700/2234	3	762.422	84.9896	0	0.0581072	0.0540844	0.169979	0.165411	0.358457	0.36297	0.450921	0.463404	0.499518	0.496996	FAIR
Liver	6.01936	Q8C196	CPSM	QADAVYFLPITPQFVTEVIK	50.72	423/1417	2	1143.13	85.0003	0	0.0582139	0.0527939	0.170839	0.164703	0.3597	0.361708	0.452561	0.463743	0.50342	0.501057	EXCELLENT
Liver	6.01997	Q8C196	CPSM	TVLMNPNIASVQTNEVGLK	52.5	1185/2689	3	678.705	56.6439	0	0.0864848	0.107379	0.186012	0.199204	0.372447	0.371684	0.450203	0.460505	0.496986	0.503157	EXCELLENT
Liver	6.01924	Q8C196	CPSM	TVLMNPNIASVQTNEVGLK	130.07	436/1096	2	1017.55	56.6723	0	0.0547457	0.0486527	0.167533	0.15853	0.353326	0.360254	0.44574	0.454537	0.497719	0.49109	BEST
Liver	6.01992	Q8C196	CPSM	FLGVAEQLHNEGFK	66.47	467/1348	2	797.919	50.141	0	0.0613239	0.0489927	0.154814	0.148782	0.325105	0.328589	0.420528	0.428244	0.462179	0.479312	BEST
Liver	6.01975	Q8C196	CPSM	VSQEHPVVLTK	71.62	486/1601	2	621.861	26.172	0	0.0536172	0.043965	0.162053	0.155761	0.348295	0.349494	0.434917	0.453034	0.492161	0.482059	BEST
Liver	6.01991	Q8C196	CPSM	EVEMDAVGK	38.62	161/553	2	492.244	31.4775	0	0.0592118	0.0536563	0.164322	0.159152	0.349775	0.353196	0.4466	0.445887	0.494222	0.484687	GOOD
Liver	6.02016	Q8C196	CPSM	ATGYPLAFIAAK	32.21	881/2079	2	614.856	59.9385	0	0.0521085	0.0501112	0.163347	0.160251	0.34476	0.344983	0.431108	0.435285	0.481558	0.479958	FAIR
Liver	6.02046	Q8C196	CPSM	DILNMDK	26.16	449/1255	2	427.723	43.9438	0	0.0620801	0.0551345	0.174598	0.157122	0.349525	0.350427	0.44852	0.462813	0.500709	0.487042	FAIR
Liver	6.01811	Q8C196	CPSM	TVVVNCNPETVSTDFDECDK	117.51	1359/3685	2	1168.01	49.9224	0	0.0574442	0.0519356	0.170431	0.161468	0.36809	0.355219	0.455222	0.468116	0.507284	0.506688	BEST
Liver	6.01956	Q8C196	CPSM	VLILGSGGLSIGQAGEFDYSGSQAVK	93.82	3860/9386	2	1280.17	68.2616	0	0.0275784	0.0228483	0.110303	0.114152	0.319139	0.304076	0.431306	0.436573	0.480253	0.483371	BEST
Liver	6.01934	Q8C196	CPSM	VLILGSGGLSIGQAGEFDYSGSQAVK	58.08	2185/5580	3	853.785	68.267	0	0.0355434	0.0273753	0.088173	0.0971861	0.207386	0.221805	0.30584	0.276383	0.346228	0.324365	EXCELLENT
Liver	6.0177	Q8C196	CPSM	VLILGSGGLSIGQAGEFDYSGSQAVK	59.42	56918/97327	2	1280.17	98.5225	0	0.0028226	0.00938201	0.0258927	0.02685	0.138904	0.12899	0.280921	0.260308	0.297337	0.337649	EXCELLENT
Liver	6.02013	Q8C196	CPSM	GTTITSVLPKPALVASR	65.33	2455/5997	2	859.019	51.6356	0	0.0435538	0.0436457	0.151055	0.149995	0.335356	0.343628	0.437894	0.443171	0.491396	0.490016	EXCELLENT
Liver	6.02094	Q8C196	CPSM	MRDILNMDK	34.17	3179/7303	2	571.295	39.1823	0	0.0790242	0.071127	0.185652	0.131397	0.321286	0.28148	0.370114	0.359076	0.40651	0.414854	FAIR
Liver	6.01736	Q8C196	CPSM	RTAVDSGIALLTNFQVTK	39.03	7482/15302	3	647.369	65.056	0	0.0343903	0.037195	0.161794	0.130887	0.33463	0.327106	0.427555	0.437213	0.505148	0.488289	GOOD
Liver	6.02055	Q8C196	CPSM	KELSEPSSTR	46.26	16013/30750	3	380.538	17.6087	0	0.0577822	0.0412519	0.162803	0.160986	0.312217	0.357985	0.441331	0.358598	0.463465	0.421429	GOOD
Liver	6.01992	Q8C196	CPSM	KELSEPSSTR	45.28	34896/61023	2	570.303	17.6087	0	0.041056	0.0317546	0.15577	0.154119	0.322792	0.344787	0.440416	0.419731	0.483048	0.462759	GOOD
Liver	6.02196	Q64010	CRK	IGDQEFDSLPALLEFYK	31.18	52485/65712	2	996.011	81.7847	0	0.0809105	0.0670754	0.239827	0.259984	0.392239	0.436463	0.466478	0.389304	0.520859	0.506472	FAIR
Liver	6.01997	Q62167	DDX3X	VGSTSENITQK	69.07	22231/30184	2	585.309	21.9607	0	0.196368	0.285646	0.375808	0.331111	0.442036	0.430158	0.409984	0.411199	0.488272	0.46083	BEST
Liver	6.02048	Q9CQ62	DECR	VAFITGGGTGLGK	41.25	4877/9740	2	592.343	46.9401	0	0.0557257	0.0370746	0.150784	0.170664	0.293749	0.363854	0.415272	0.40829	0.448374	0.46624	GOOD
Liver	6.02316	Q9DBB8	DHDH	AVLCEKPMGVNAAEVR	49.86	6997/13399	3	583.975	39.0401	0	0.217751	0.179232	0.295978	0.375354	0.406123	0.447405	0.493375	0.493812	0.470718	0.480501	EXCELLENT
Liver	6.01922	Q9DBB8	DHDH	AVLCEKPMGVNAAEVR	55.82	42094/71923	2	875.458	39.0401	0	0.035109	0.0190458	0.0911449	0.0572231	0.243638	0.261095	0.389378	0.373018	0.350521	0.469624	EXCELLENT
Liver	6.01961	P26443	DHE3	TAAYVNAIEK	29.89	373/1470	2	543.3	35.4932	0	0.0677717	0.0535621	0.160545	0.145888	0.30179	0.309734	0.41408	0.423238	0.465373	0.474254	FAIR
Liver	6.01945	P26443	DHE3	IIAEGANGPTTPEADKIFLER	62.52	631/2216	3	750.069	52.0606	0	0.0557483	0.0408606	0.155462	0.14526	0.320338	0.319707	0.443715	0.446592	0.504988	0.496586	EXCELLENT
Liver	6.01958	P26443	DHE3	IIAEGANGPTTPEADKIFLER	122.52	12635/31994	2	1124.6	52.0606	0	0.0172202	0.00679653	0.106527	0.074505	0.264602	0.254908	0.447183	0.421448	0.506118	0.479104	BEST
Liver	6.01876	P26443	DHE3	CAVVDVPFGGAK	43.44	800/2180	2	613.321	49.0128	0	0.0843456	0.0777888	0.182132	0.169263	0.31374	0.32412	0.43108	0.445002	0.477263	0.481786	GOOD
Liver	6.01976	P26443	DHE3	CVGVGESDGSIWNPDGIDPK	54.1	1501/4526	2	1054.49	57.7713	0	0.0610443	0.0531145	0.162852	0.150892	0.312719	0.322668	0.438701	0.440692	0.490351	0.49687	EXCELLENT
Liver	6.01889	P26443	DHE3	VYEGSILEADCDILIPAASEK	70.5	1677/5110	2	1150.08	67.4589	0	0.0510507	0.0417332	0.143135	0.138083	0.296479	0.313798	0.433006	0.440177	0.492875	0.500408	BEST
Liver	6.01936	P26443	DHE3	VYEGSILEADCDILIPAASEK	31.88	2491/7153	3	767.053	67.4589	0	0.0761199	0.0662539	0.17556	0.162655	0.340104	0.335404	0.465283	0.467205	0.523924	0.509798	FAIR
Liver	6.02035	P26443	DHE3	KGFIGPGIDVPAPDMSTGER	92.48	36055/88616	2	1025.52	54.1572	0	0	0.0129289	0.0767936	0.0304005	0.164061	0.179145	0.394578	0.346823	0.245462	0.455173	BEST
Liver	6.02066	P26443	DHE3	NIMVIPDLYLNAGGVTVSYFEWLK	47.14	46164/78941	3	916.819	92.0632	0	0.0618478	0.0371975	0.0470773	0.0804127	0.24509	0.248317	0.410015	0.384234	0.400779	0.463243	GOOD
Liver	6.02011	Q8BVI4	DHPR	AALDGTPGMIGYGMAK	81.78	5788/10849	2	779.889	53.4358	0	0.0640281	0.0515864	0.178712	0.192126	0.363508	0.340528	0.398664	0.428752	0.439991	0.382074	BEST
Liver	6.01927	Q8BVI4	DHPR	EGGLLTLAGAK	32.73	3098/6116	2	518.311	50.0646	0	0.0572804	0.061777	0.175911	0.192934	0.359299	0.369008	0.405823	0.41951	0.466903	0.433319	FAIR
Liver	6.01904	Q99L04	DHRS1	CVPVVCDSSQESEVK	49.53	54542/90331	2	864.897	36.0543	0	0	0.0548445	0.226479	0.20806	0.109488	0.194686	0.319658	0.314028	0.419647	0.461584	EXCELLENT
Liver	6.01929	Q8K2B3	DHSA	VGSVLQEGCEK	63.18	15241/32500	2	606.305	30.0311	0	0	0.0185383	0.156347	0.17237	0.262507	0.393292	0.36468	0.454299	0.415361	0.341468	EXCELLENT
Liver	6.02023	Q8K2B3	DHSA	AAFGLSEAGFNTACLTK	37.26	27833/46228	2	882.44	60.0029	0	0.0196517	0.0197026	0.166649	0.202864	0.330351	0.405803	0.269739	0.427545	0.367212	0.445946	GOOD
Liver	6.02068	Q9CQA3	DHSB	DLVPDLSNFYAQYK	48.36	34434/70762	2	839.925	71.92	0	0.0677991	0.113452	0.247573	0.234731	0.448068	0.38627	0.510502	0.485847	0.509021	0.535704	GOOD
Liver	6.01979	Q64442	DHSO	HNADFCYK	39.36	524/1159	2	530.735	24.4458	0	0.106338	0.11017	0.266352	0.275172	0.435582	0.429815	0.448742	0.457691	0.495429	0.489471	GOOD
Liver	6.02061	Q64442	DHSO	TLNVKPLVTHR	67.38	6571/9957	2	642.398	30.0311	0	0.0593154	0.0626807	0.239052	0.250292	0.434167	0.447397	0.457858	0.455819	0.507851	0.507451	BEST
Liver	6.02024	Q64442	DHSO	TLNVKPLVTHR	37.73	677/1312	3	428.602	30.0694	0	0.102217	0.102585	0.264615	0.268523	0.428053	0.425596	0.453656	0.45436	0.482648	0.481369	GOOD
Liver	6.02012	Q64442	DHSO	TLNVKPLVTHR	27.73	1745/3219	4	321.703	30.0409	0	0.100076	0.105295	0.271317	0.258534	0.432356	0.430804	0.442828	0.451366	0.483342	0.479644	FAIR
Liver	6.02015	Q64442	DHSO	VLVCGAGPVGMVTLLVAK	84.48	3049/5641	2	895.523	74.575	0	0.104422	0.106271	0.259757	0.268352	0.42343	0.424137	0.443361	0.449297	0.481088	0.479109	BEST
Liver	6.021	O08749	DLDH	NETLGGTCLNVGCIPSK	104.23	7060/15331	2	913.448	50.1219	0	0.0172955	0.0235374	0.106674	0.122003	0.334586	0.332353	0.424958	0.442998	0.492616	0.463875	BEST
Liver	6.01966	O08749	DLDH	IDVSVEAASGGK	68.43	4846/9567	2	569.805	36.4411	0	0.0273477	0.0144785	0.139245	0.125727	0.35663	0.365364	0.465331	0.506927	0.549826	0.514763	BEST
Liver	6.02149	Q99KK7	DPP3	LASVLNTDPALDSELTSK	104.3	15345/26576	2	940.503	57.7998	0	0.0887898	0.0478774	0.21797	0.286298	0.490888	0.476175	0.469747	0.447258	0.488094	0.483167	BEST
Liver	6.02061	Q99KK7	DPP3	LFVQDEK	27.82	18821/34618	2	442.745	31.9088	0	0.0354625	0.0684368	0.134367	0.491052	0.339545	0.243543	0.2989	0.307214	0.428152	0.407233	FAIR
Liver	6.01988	Q8CHR6	DPYD	LPYDVVNFEIELMK	62.76	14997/23471	2	858.455	77.6246	0	0.198031	0.225115	0.344046	0.318793	0.462872	0.418155	0.42019	0.446088	0.499921	0.448978	EXCELLENT
Liver	6.01964	O08553	DPYL2	SITIANQTNCPLYVTK	45.51	31869/65404	2	914.982	48.6717	0	0.0052093	0.000292194	0.0948954	0.045625	0.183856	0.185673	0.407511	0.403165	0.446411	0.507165	GOOD
Liver	6.0198	Q9EQF5	DPYS	FVAVTSTNAAK	54.03	1447/2715	2	557.814	30.5112	0	0.102133	0.109723	0.256637	0.273061	0.43013	0.434681	0.455299	0.451603	0.489339	0.491521	EXCELLENT
Liver	6.01969	Q9EQF5	DPYS	EIGAIAQVHAENGDLIAEGAK	34.66	4205/8036	3	704.705	47.9976	0	0.085593	0.109939	0.257302	0.268272	0.414685	0.412786	0.462413	0.424071	0.464655	0.452022	FAIR
Liver	6.02057	Q9EQF5	DPYS	EIGAIAQVHAENGDLIAEGAK	87.16	29136/48482	2	1056.56	47.9976	0	0.019	0.0133707	0.124379	0.130833	0.478799	0.502472	0.42767	0.282531	0.507885	0.411253	BEST
Liver	6.02022	Q9EQF5	DPYS	ILDAAGK	43.01	8825/14182	2	347.216	23.3309	0	0.0924244	0.0917726	0.207347	0.231186	0.347628	0.357023	0.372718	0.339127	0.39396	0.358382	GOOD
Liver	6.01887	Q9EQF5	DPYS	AALAGGTTMIIDFAIPQK	45.81	11153/18031	2	912.506	72.5246	0	0.0728523	0.0848861	0.244536	0.265015	0.4347	0.412881	0.449337	0.458759	0.492916	0.485606	GOOD
Liver	6.01931	P00375	DYR	LLPEYPGVLSEVQEEK	62.25	21163/29127	2	918.49	60.6715	0	0.0662802	0.0594	0.199186	0.228859	0.43512	0.411476	0.445526	0.459262	0.4964	0.478795	EXCELLENT
Liver	6.0199	Q8BMS1	ECHA	MQLLEIITTDK	35.05	13060/29687	2	655.87	65.1963	0	0.0295341	0.0415973	0.133361	0.151399	0.315394	0.309167	0.387667	0.442375	0.461119	0.467418	FAIR
Liver	6.01843	Q8BMS1	ECHA	MGLVDQLVEPLGPGIK	45.81	19490/41950	2	836.476	69.0562	0	0.045549	0.0206713	0.107217	0.13251	0.329944	0.331969	0.40811	0.474556	0.499313	0.451503	GOOD
Liver	6.01604	Q8BMS1	ECHA	SPKPVVAAISGSCLGGGLELAIACQYR	66.23	27639/58545	3	927.489	65.3964	0	0.0733243	0.0774487	0.248707	0.138764	0.429051	0.187488	0.30702	0.35681	0.363948	0.389917	BEST
Liver	6.02016	Q99JY0	ECHB	DQLLLGPTYATPK	35.69	14205/25455	2	711.9	54.2425	0	0.056213	0.058367	0.19217	0.194518	0.412715	0.407629	0.4519	0.463658	0.506808	0.470301	GOOD
Liver	6.01972	Q8BH95	ECHM	AFAAGADIK	40.41	592/1755	2	435.245	32.9154	0	0.0467982	0.0415549	0.137421	0.14074	0.304388	0.310611	0.399741	0.406351	0.422761	0.411415	GOOD
Liver	6.02	P10126	EF1A1	RYEEIVK	33.38	1051/1972	2	471.771	23.8284	0	0.140206	0.153693	0.308115	0.317366	0.439884	0.444098	0.4501	0.45422	0.496116	0.486302	FAIR
Liver	6.01977	P10126	EF1A1	MDSTEPPYSQK	47.03	1367/2462	2	644.795	28.6146	0	0.152026	0.162534	0.312127	0.321044	0.443142	0.44377	0.450776	0.443708	0.501354	0.494838	GOOD
Liver	6.01815	P10126_pg	EF1A1_pg	NMITGTSQADCAVLIVAAGVGEFEAGISK	84.14	7154/11925	3	972.49	88.9928	0	0.110241	0.114501	0.269056	0.278865	0.4297	0.43121	0.467816	0.466041	0.512707	0.515226	BEST
Liver	6.01997	P62631	EF1A2	STTTGHLIYK	59.07	657/1439	2	563.814	25.9916	0	0.124438	0.117259	0.270684	0.285437	0.405871	0.413563	0.432521	0.421497	0.471171	0.46846	EXCELLENT
Liver	6.0204	P62631	EF1A2	EHALLAYTLGVK	65.02	2901/5012	2	660.885	49.9224	0	0.0993655	0.103871	0.256047	0.2459	0.413147	0.410334	0.424209	0.435134	0.482875	0.469423	EXCELLENT
Liver	6.02014	P62631	EF1A2	THINIVVIGHVDSGK	71.54	34140/50351	2	797.954	40.2512	0	0	0.00845997	0.157351	0.116483	0.358213	0.300341	0.3493	0.398933	0.493498	0.446004	BEST
Liver	6.01854	P62631	EF1A2	THINIVVIGHVDSGK	38.34	4405/6391	3	532.305	40.2512	0	0.0826058	0.0840111	0.231642	0.242394	0.382835	0.38952	0.413757	0.410617	0.462295	0.445282	GOOD
Liver	6.01975	O70251	EF1B	TPAGLQVLNDYLADK	67.82	3755/7088	2	812.437	66.2018	0	0.118097	0.125583	0.256688	0.249993	0.425891	0.425484	0.451325	0.448374	0.484877	0.474633	BEST
Liver	6.02	O70251	EF1B	SIQADGLVWGSSK	66.12	5316/9447	2	677.359	51.2976	0	0.0768912	0.0814254	0.251473	0.241422	0.415171	0.408124	0.470398	0.456786	0.487016	0.502129	BEST
Liver	6.0203	O70251	EF1B	LVPVGYGIK	25.91	5995/11019	2	476.302	43.5444	0	0.0417289	0.0547822	0.270574	0.235996	0.422685	0.454202	0.432551	0.460663	0.507146	0.465468	FAIR
Liver	6.02019	P57776	EF1D	IWFDK	28.24	13396/22869	2	357.7	46.0551	0	0.0277088	0.0211135	0.165398	0.175894	0.361666	0.379118	0.458715	0.448604	0.49902	0.44886	FAIR
Liver	6.02268	Q9D8N0	EF1G	KLDPGSEETQTLVR	49.36	6890/16644	3	526.954	35.0952	0	0.102287	0.0877312	0.186456	0.196482	0.340609	0.360748	0.462462	0.441814	0.476518	0.482799	GOOD
Liver	6.01831	Q9D8N0	EF1G	AAAPAPEEEMDECEQALAAEPK	78.72	26674/46865	2	1182.03	52.705	0	0.0159693	0	0.0541359	0.0609459	0.25558	0.299034	0.482587	0.515985	0.433853	0.488844	BEST
Liver	6.0188	P58252	EF2	STLTDSLVCK	31.33	2406/3666	2	565.297	41.8096	0	0.207122	0.190392	0.347675	0.336101	0.446137	0.455662	0.446471	0.462276	0.492437	0.474698	FAIR
Liver	6.02178	P58252	EF2	NMSVIAHVDHGK	33.69	3210/5553	3	438.563	26.6871	0	0.143566	0.153497	0.319474	0.306839	0.397153	0.401047	0.418567	0.389581	0.456831	0.439583	FAIR
Liver	6.02015	P58252	EF2	NMSVIAHVDHGK	74.75	28891/51857	2	657.34	26.6871	0	0.0699348	0.114711	0.247884	0.300297	0.412948	0.414961	0.415156	0.394781	0.499649	0.479443	BEST
Liver	6.01866	P58252	EF2	WLPAGDALLQMITIHLPSPVTAQK	38.28	6860/11247	3	869.488	85.5306	0	0.141932	0.147595	0.327561	0.322088	0.456607	0.458854	0.45773	0.46583	0.505865	0.500288	GOOD
Liver	6.01992	P58252	EF2	EGIPALDNFLDKL	29.77	8562/13844	2	725.898	81.8191	0	0.136154	0.146853	0.288227	0.289136	0.38073	0.397154	0.412536	0.399133	0.452522	0.444207	FAIR
Liver	6.0211	P58252	EF2	YVEPIEDVPCGNIVGLVGVDQFLVK	55.13	40534/56518	2	1383.23	80.7672	0	0.046717	0.0631348	0.253804	0.264478	0.471573	0.427943	0.454047	0.475622	0.549514	0.494775	EXCELLENT
Liver	6.01816	P58252	EF2	CELLYEGPPDDEAAMGIK	80.31	12992/20169	2	1007.46	58.0347	0	0.117027	0.130736	0.305477	0.284618	0.392723	0.369149	0.419248	0.461873	0.478284	0.490949	BEST
Liver	6.02353	P58252	EF2	IWCFGPDGTGPNILTDITK	73.23	24892/44666	2	1056.03	75.1785	0	0.0489427	0.0592385	0.240189	0.235802	0.380809	0.388004	0.457062	0.450438	0.495457	0.353683	BEST
Liver	6.01987	P58252	EF2	DLEEDHACIPIK	31.83	33622/45863	2	723.356	41.6106	0	0.179446	0.176811	0.374969	0.310404	0.411705	0.361342	0.379772	0.442601	0.461486	0.40046	FAIR
Liver	6.02197	Q8BFR5	EFTU	KYEEIDNAPEER	50.56	14742/30607	3	500.243	27.3037	0	0.0455427	0.0606711	0.178284	0.171397	0.300146	0.292953	0.375068	0.347841	0.452679	0.432997	EXCELLENT
Liver	6.01843	Q8BFR5	EFTU	KYEEIDNAPEER	86.76	38745/80923	2	749.86	27.3321	0	0.0296971	0.0411275	0.0923916	0.12749	0.270901	0.317533	0.265849	0.318765	0.41118	0.380579	BEST
Liver	6.02002	Q8BFR5	EFTU	ILAEGGGAK	65.7	30540/53102	2	411.245	21.2466	0	0.018537	0.0244613	0.186762	0.107914	0.301921	0.372893	0.413092	0.388865	0.439811	0.492593	BEST
Liver	6.01834	Q9QXY6	EHD3	FVCAQLPNAVLESISVIDTPGILSGEK	42.48	46640/72787	3	955.178	86.0917	0	0.0445107	0.0681023	0.179274	0.182553	0.311794	0.385848	0.45138	0.435321	0.506451	0.462631	GOOD
Liver	6.01818	P23116	EIF3A	DIDIEDLEELDPDFIMAK	50.96	52081/61785	2	1064.01	84.8281	0	0.141268	0.139179	0.314098	0.327932	0.427427	0.46266	0.456904	0.481121	0.513199	0.522655	EXCELLENT
Liver	6.01995	Q8R1B4	EIF3C	KIQEESLR	40.06	67989/98279	2	504.793	21.3273	0	0	0.02842	0.195375	0.0179302	0.149221	0.276978	0.36938	0.380118	0.458639	0.547583	GOOD
Liver	6.0209	Q9QZD9	EIF3I	DPSQIDSNEPYMK	34.85	35349/54352	2	765.348	40.858	0	0.216622	0.0399622	0.185963	0.228264	0.389151	0.181979	0.301828	0.386288	0.374322	0.561566	FAIR
Liver	6.02122	Q66JS6	EIF3J	LQEESDLELAK	51.66	25238/36711	2	640.838	40.2512	0	0.0633745	0.0396218	0.230263	0.214599	0.401725	0.438786	0.329494	0.389618	0.508126	0.519879	EXCELLENT
Liver	6.01972	P17182	ENOA	VNQIGSVTESLQACK	78.43	952/2404	2	820.425	45.1243	0	0.0756813	0.0779299	0.207487	0.22444	0.390429	0.404512	0.457273	0.457157	0.492354	0.488409	BEST
Liver	6.01888	P17182	ENOA	YITPDQLADLYK	58.1	977/2237	2	723.384	62.4916	0	0.0680057	0.0690111	0.19562	0.214818	0.36293	0.349443	0.432777	0.404826	0.464274	0.423632	EXCELLENT
Liver	6.02096	P17182	ENOA	LMIEMDGTENK	46.75	1496/3748	2	643.808	45.0106	0	0.0779685	0.0965756	0.218077	0.227808	0.424787	0.388701	0.452834	0.459353	0.477974	0.478012	GOOD
Liver	6.01843	P17182	ENOA	HIADLAGNPEVILPVPAFNVINGGSHAGNK	59.85	5905/12301	3	1009.88	65.6267	0	0.0682203	0.0547823	0.189652	0.214232	0.392491	0.394782	0.43967	0.452959	0.47291	0.468154	EXCELLENT
Liver	6.01889	P17182	ENOA	HIADLAGNPEVILPVPAFNVINGGSHAGNK	50.8	1982/4203	4	757.658	65.6505	0	0.110758	0.112824	0.240835	0.256408	0.437464	0.421241	0.472949	0.475808	0.50973	0.500194	EXCELLENT
Liver	6.01997	P17182	ENOA	DATNVGDEGGFAPNILENK	84.18	3624/7336	2	983.977	58.5647	0	0.0723941	0.0796839	0.217172	0.224275	0.417896	0.40954	0.459535	0.471722	0.490614	0.477312	BEST
Liver	6.02086	P17182	ENOA	FTASAGIQVVGDDLTVTNPK	140.12	6188/12690	2	1020.04	58.8281	0	0.0491968	0.0460816	0.17561	0.18342	0.377784	0.359393	0.411069	0.42389	0.455302	0.442214	BEST
Liver	6.02074	P17182	ENOA	FTASAGIQVVGDDLTVTNPK	41.64	10641/19706	3	680.364	58.8281	0	0.102259	0.0780009	0.202015	0.2217	0.349552	0.35911	0.44063	0.417072	0.46779	0.416094	GOOD
Liver	6.02073	P17182	ENOA	FGANAILGVSLAVCK	40.57	9821/19777	2	763.43	65.1343	0	0.0780864	0.0872761	0.161333	0.178416	0.341994	0.330995	0.377116	0.41613	0.439379	0.422502	GOOD
Liver	6.01984	P17182	ENOA	SGETEDTFIADLVVGLCTGQIK	73.95	9981/18334	3	787.065	85.4107	0	0.10278	0.0921572	0.229752	0.248773	0.41271	0.408482	0.466114	0.470576	0.502636	0.49399	BEST
Liver	6.02018	P17182	ENOA	SGETEDTFIADLVVGLCTGQIK	75.98	10921/19117	2	1180.09	85.4053	0	0.0869492	0.0628277	0.200011	0.213291	0.410024	0.392337	0.458075	0.463323	0.495312	0.494735	BEST
Liver	6.02232	P08113	ENPL	DISTNYYASQK	59.11	9684/13116	2	648.314	36.306	0	0.0902518	0.134009	0.308955	0.290209	0.452276	0.385689	0.388555	0.422335	0.39922	0.467377	EXCELLENT
Liver	6.02056	P08113	ENPL	GLFDEYGSK	29.78	10002/15734	2	511.251	48.1681	0	0.0908692	0.0924106	0.213326	0.248924	0.340947	0.323685	0.341387	0.375723	0.415434	0.387177	FAIR
Liver	6.02076	P08113	ENPL	EVEEDEYK	34.29	16454/25845	2	523.735	23.7123	0	0.142273	0.138822	0.27863	0.295515	0.420738	0.410151	0.410416	0.427037	0.467886	0.452566	FAIR
Liver	6.02405	P08113	ENPL	GYEVIYLTEPVDEYCIQALPEFDGK	34.85	59915/82239	2	1477.71	77.2887	0	0.0169207	0.0527777	0.157446	0.20871	0.491233	0.387586	0.433848	0.544377	0.474571	0.554855	FAIR
Liver	6.02135	Q8VCC2	EST1	SFNTVPYMVGINK	34.21	6077/8987	2	738.387	56.6821	0	0.0987351	0.100693	0.240443	0.200268	0.374405	0.378882	0.386201	0.38896	0.383084	0.372696	FAIR
Liver	6.0202	Q9R0P3	ESTD	AYDATCLVK	34.34	2666/5298	2	523.768	38.952	0	0.0729187	0.0600851	0.192891	0.210145	0.368261	0.388728	0.408062	0.431865	0.476911	0.459238	FAIR
Liver	6.01995	Q99LC5	ETFA	LGGEVSCLVAGTK	67.11	676/1752	2	648.85	45.1527	0	0.0579014	0.061097	0.180023	0.18849	0.352201	0.357037	0.436293	0.455588	0.482164	0.493401	BEST
Liver	6.01995	Q99LC5	ETFA	VVPEMTEILK	29.13	1511/3910	2	582.836	54.6363	0	0.053566	0.0574342	0.176221	0.175474	0.349219	0.357375	0.43714	0.450717	0.494508	0.491338	FAIR
Liver	6.01974	Q99LC5	ETFA	AAVDAGFVPNDMQVGQTGK	80.08	1789/4496	2	955.972	51.6356	0	0.0509753	0.0530667	0.170953	0.174926	0.348787	0.345896	0.445246	0.464772	0.497495	0.505646	BEST
Liver	6.02017	Q99LC5	ETFA	GLLPEELTPLILETQK	66.19	1805/4671	2	900.527	75.5436	0	0.0576724	0.0632969	0.173612	0.157267	0.357008	0.354163	0.439356	0.450366	0.490225	0.478528	BEST
Liver	6.01981	Q99LC5	ETFA	SDRPELTGAK	33.61	1846/3850	3	360.531	20.9775	0	0.062493	0.0535518	0.165511	0.161574	0.311921	0.348806	0.430001	0.434265	0.473314	0.471826	FAIR
Liver	6.01997	Q99LC5	ETFA	SDRPELTGAK	40.9	5886/10859	2	540.293	20.9775	0	0.0478882	0.0317495	0.129627	0.124149	0.218093	0.31388	0.42036	0.406514	0.474226	0.468606	GOOD
Liver	6.02012	Q99LC5	ETFA	TIYAGNALCTVK	43.1	982/2084	2	658.853	42.2743	0	0.0503912	0.0623806	0.166116	0.164413	0.324062	0.329096	0.411306	0.407461	0.447921	0.44057	GOOD
Liver	6.01945	Q99LC5	ETFA	VLVAQHDAYK	57.52	3243/7384	2	575.322	24.794	0	0.0472061	0.0440633	0.159343	0.157922	0.361056	0.3423	0.436897	0.439034	0.492557	0.484073	EXCELLENT
Liver	6.01935	Q99LC5	ETFA	IVAPELYIAVGISGAIQHLAGMK	60.08	3327/6404	3	786.45	89.7128	0	0.0585182	0.0556823	0.163317	0.166378	0.354179	0.352721	0.448012	0.453226	0.500317	0.497864	EXCELLENT
Liver	6.01989	Q99LC5	ETFA	GTSFEAAATSGGSASSEK	111.78	3428/6908	2	825.881	31.2351	0	0.0244086	0.0277886	0.134416	0.145958	0.326899	0.340477	0.443357	0.453269	0.484877	0.490101	BEST
Liver	6.01878	Q99LC5	ETFA	DPEAPIFQVADYGIVADLFK	60.18	14107/28352	3	738.719	93.2507	0	0.209366	0.171584	0.302518	0.235963	0.40525	0.473953	0.501949	0.485768	0.535297	0.512574	EXCELLENT
Liver	6.02055	Q99LC5	ETFA	DPEAPIFQVADYGIVADLFK	66.99	5068/11211	2	1107.58	93.2562	0	0.0562129	0.0557475	0.178593	0.1752	0.362086	0.359839	0.450572	0.461861	0.503022	0.49697	BEST
Liver	6.01994	Q9DCW4	ETFB	VETTEDLVAK	60.2	868/2566	2	555.803	33.4781	0	0.0440934	0.0402211	0.135728	0.140518	0.299416	0.287733	0.382984	0.404213	0.415895	0.395542	EXCELLENT
Liver	6.02036	Q9DCW4	ETFB	RVIDFAVK	28.21	7876/16419	2	477.298	37.0243	0	0.0137937	0	0.106816	0.0853199	0.345938	0.280053	0.432204	0.430037	0.476522	0.487234	FAIR
Liver	6.02069	Q99L47	F10A1	LQKPNAAIR	26.33	22330/27669	3	339.549	22.7044	0	0.148343	0.172178	0.330077	0.353517	0.46783	0.398678	0.421747	0.434681	0.49938	0.453199	FAIR
Liver	6.02065	Q9QXD6	F16P1	TLVYGGIFLYPANK	30.82	2892/5230	2	781.44	66.4566	0	0.0855489	0.0923816	0.23528	0.244931	0.424333	0.418729	0.437724	0.443532	0.489946	0.483537	FAIR
Liver	6.02038	P97323	F16P3	GNIYSLNEGYAK	67.43	769/1531	2	667.838	42.7388	0	0.117401	0.106962	0.242782	0.259401	0.414761	0.413957	0.431092	0.452687	0.476251	0.466298	BEST
Liver	6.02074	P35505	FAAA	VGFGQCAGK	51.69	1667/3297	2	465.234	26.8489	0	0.154796	0.12638	0.248751	0.239846	0.418006	0.404017	0.449993	0.45242	0.504201	0.47585	EXCELLENT
Liver	6.01975	P35505	FAAA	IGVAIGDQILDLSVIK	50.2	2222/5128	2	830.503	75.0945	0	0.0692325	0.0703428	0.21013	0.214165	0.401633	0.395541	0.447663	0.460442	0.484839	0.483525	EXCELLENT
Liver	6.02031	P35505	FAAA	DIQQWEYVPLGPFLGK	61.51	3996/8147	2	948.504	81.3915	0	0.0909603	0.0897727	0.22521	0.237372	0.421964	0.417125	0.471401	0.476936	0.515903	0.501371	EXCELLENT
Liver	6.0201	Q05816	FABP5	FDETTADGRK	63.37	62461/104070	2	573.28	19.4923	0	0.133851	0.0615296	0.244218	0.193116	0.521919	0.385638	0.512319	0.439614	0.521439	0.467059	EXCELLENT
Liver	6.01991	P51880	FABP7	LTDSQNFDEYMK	75.92	2806/5753	2	748.837	46.9686	0	0.104526	0.0929035	0.252332	0.239019	0.422273	0.439797	0.455494	0.4583	0.489393	0.482743	BEST
Liver	6.01843	P12710	FABPL	YQLQSQENFEPFMK	76.69	65/205	2	897.926	57.1188	0	0.0954886	0.0989944	0.241819	0.260196	0.426537	0.424719	0.465844	0.474715	0.507905	0.499043	BEST
Liver	6.02088	P19096	FAS	GVDLVLNSLAEEK	44	7315/11277	2	696.888	59.2747	0	0.129882	0.151887	0.309435	0.304131	0.417442	0.410098	0.410361	0.401937	0.438718	0.44998	GOOD
Liver	6.02021	P19096	FAS	SEAVVAVLLTK	49.62	9240/15064	2	568.355	56.7674	0	0.0945386	0.151876	0.312777	0.336741	0.426545	0.430839	0.428982	0.448354	0.498858	0.510958	EXCELLENT
Liver	6.02073	P19096	FAS	DNLEFFLTNLGK	28.32	17369/24322	2	708.877	75.773	0	0.20479	0.261822	0.346519	0.327672	0.400988	0.42546	0.423716	0.438914	0.468044	0.47022	FAIR
Liver	6.02113	P19096	FAS	TGGTYGEDLGADYNLSQVCDGK	101.35	20975/30354	2	1163.52	53.4358	0	0.104251	0.114875	0.3284	0.323444	0.483668	0.439859	0.434569	0.423593	0.500732	0.521665	BEST
Liver	6.02018	P23591	FCL	VVADGAGLPGEEWVFVSSK	35.02	26319/53218	2	977.011	66.5139	0	0.0338523	0.0540376	0.0976728	0.0940571	0.303846	0.319663	0.461836	0.385077	0.375108	0.459801	FAIR
Liver	6.01919	Q8CIB5	FERM2	TSTILGDITSIPELADYIK	73.89	50745/97457	2	1028.56	83.5246	0	0.0208533	0.010367	0.0580382	0.0735883	0.239713	0.164586	0.306809	0.312398	0.303842	0.33385	BEST
Liver	6.02064	Q9CQ92	FIS1	FQSEQAAGSVSK	68.33	43305/77990	2	622.815	24.2938	0	0.065262	0.088428	0.203655	0.172566	0.465866	0.314707	0.475903	0.518205	0.551734	0.52248	BEST
Liver	6.01896	P45878	FKBP2	GWDQGLLGMCEGEK	41.51	28186/49242	2	793.357	59.1199	0	0.0509472	0.0658054	0.234833	0.174524	0.3992	0.452433	0.339921	0.451556	0.492974	0.493529	GOOD
Liver	6.02113	Q80X90	FLNB	GAGTGGLGLTVEGPCEAK	33.45	43563/71698	2	840.42	46.7127	0	0.0165008	0.0273001	0.174775	0.220769	0.300054	0.384579	0.490284	0.517161	0.505236	0.410055	FAIR
Liver	6.02065	Q80X90	FLNB	VNIGQGSHPQK	25.26	55578/71632	3	390.882	18.5783	0	0.0950471	0.0934628	0.196284	0.19992	0.404852	0.344732	0.408256	0.429755	0.496672	0.521918	FAIR
Liver	6.01861	P50285	FMO1	VLVVGMGNSGTDIAVEASHLAK	35.03	20402/40580	3	725.392	57.9089	0	0.0884922	0.0559626	0.185273	0.144771	0.322557	0.3244	0.31789	0.306537	0.430417	0.249581	FAIR
Liver	6.02088	Q920E5	FPPS	VGTDIQDNK	59.61	20992/29338	2	498.259	21.999	0	0.186419	0.190838	0.282724	0.307428	0.40483	0.396934	0.390624	0.431115	0.434374	0.461997	EXCELLENT
Liver	6.01901	P09528	FRIH	MGAPEAGMAEYLFDK	65.65	8257/17223	2	818.378	63.7006	0	0.0377166	0.0341718	0.192755	0.235359	0.445492	0.433906	0.466728	0.464811	0.497653	0.491871	BEST
Liver	6.01982	Q91XD4	FTCD	AGEYEALPEK	36.26	3105/6016	2	556.783	33.4212	0	0.125937	0.0958675	0.245712	0.275596	0.426814	0.425968	0.405285	0.451183	0.508244	0.500641	GOOD
Liver	6.02001	Q91XD4	FTCD	ISSLLQEAK	41.79	2924/5300	2	497.798	39.0018	0	0.0931356	0.104026	0.235533	0.293502	0.430935	0.430229	0.421902	0.385857	0.46267	0.426012	GOOD
Liver	6.01981	Q91XD4	FTCD	EAQELNLPVVGSQLVGLVPLK	45.68	9630/16808	3	737.102	79.381	0	0.0910186	0.0877039	0.251759	0.271052	0.443776	0.435252	0.436274	0.444234	0.486568	0.493387	GOOD
Liver	6.02112	Q91XD4	FTCD	EAQELNLPVVGSQLVGLVPLK	49.37	10277/17972	2	1105.15	79.4028	0	0.0506172	0.0745809	0.235064	0.271906	0.436534	0.435688	0.452409	0.444415	0.496358	0.496541	GOOD
Liver	6.01929	Q8R0Y6	FTHFD	IGFTGSTEVGK	47.62	815/1998	2	551.298	33.9954	0	0.105784	0.106661	0.253205	0.252599	0.408329	0.406558	0.430749	0.437559	0.458195	0.458324	GOOD
Liver	6.02025	Q8R0Y6	FTHFD	LQAGTVFVNTYNK	84.16	2001/3912	2	730.896	46.254	0	0.122241	0.127071	0.28677	0.314856	0.473258	0.429495	0.465511	0.455813	0.502614	0.463644	BEST
Liver	6.02031	Q8R0Y6	FTHFD	SCALSNVK	34.76	2246/4070	2	442.734	23.8284	0	0.141471	0.141677	0.280519	0.28208	0.42929	0.423842	0.41951	0.453698	0.486344	0.48618	FAIR
Liver	6.02048	Q8R0Y6	FTHFD	EAFENGLWGK	35.75	2280/4490	2	578.79	51.5144	0	0.120468	0.127179	0.285696	0.286148	0.428134	0.441116	0.435479	0.448205	0.488588	0.472245	GOOD
Liver	6.02018	Q8R0Y6	FTHFD	LVEEVK	34.34	2476/4879	2	361.723	23.7407	0	0.112694	0.114056	0.268357	0.268329	0.427443	0.4299	0.435411	0.457565	0.495614	0.47298	FAIR
Liver	6.01961	Q8R0Y6	FTHFD	VPGAWTEACGQK	58.38	3269/6021	2	655.318	35.8758	0	0.136831	0.130748	0.280346	0.293246	0.441101	0.445844	0.438425	0.45875	0.50467	0.516268	EXCELLENT
Liver	6.02082	Q8R0Y6	FTHFD	LFVEDSIHDQFVQK	51.07	8983/15849	2	855.944	50.4622	0	0.0948285	0.0908645	0.264245	0.261621	0.439471	0.444536	0.441992	0.459601	0.478448	0.484635	EXCELLENT
Liver	6.01985	Q8R0Y6	FTHFD	KLVEYCQR	43.86	12541/20647	2	551.295	23.6553	0	0.136364	0.118919	0.276719	0.296823	0.443991	0.460519	0.446248	0.442177	0.512404	0.447717	GOOD
Liver	6.02022	Q8R0Y6	FTHFD	KLVEYCQR	25.35	15811/24868	3	367.866	23.6553	0	0.127201	0.0963373	0.27914	0.277375	0.41431	0.419323	0.407128	0.414954	0.492539	0.436245	FAIR
Liver	6.0202	Q8R0Y6	FTHFD	VVEEVGK	47.93	18519/30289	2	383.226	20.1419	0	0.107653	0.100528	0.254525	0.287651	0.426926	0.453801	0.449255	0.329085	0.481216	0.422235	GOOD
Liver	6.02077	P97807	FUMH	SGLGELILPENEPGSSIMPGK	47.71	6880/14200	2	1066.06	67.5544	0	0.061144	0.0486701	0.177511	0.183141	0.378688	0.369896	0.444442	0.453616	0.476967	0.484364	GOOD
Liver	6.02001	P97807	FUMH	VAALTGLPFVTAPNK	28.34	10758/21851	2	752.945	62.9196	0	0.049486	0.035828	0.177315	0.175665	0.358503	0.354603	0.42419	0.438455	0.485965	0.502055	FAIR
Liver	6.01526	P97807	FUMH	LMNESLMLVTALNPHIGYDK	38.79	11413/18718	3	755.728	68.3337	0	0.202896	0.228417	0.320204	0.321537	0.465392	0.450506	0.510084	0.513626	0.56072	0.555311	GOOD
Liver	6.0203	P16858	G3P	GAAQNIIPASTGAAK	52.63	249/544	2	688.385	36.6225	0	0.0939026	0.0925241	0.232064	0.250334	0.413903	0.407388	0.445774	0.449697	0.48949	0.481789	EXCELLENT
Liver	6.0197	P16858	G3P	VIPELNGK	31.26	256/603	2	438.268	35.5784	0	0.0893945	0.089684	0.233045	0.252557	0.40411	0.409456	0.44528	0.44849	0.491301	0.473603	FAIR
Liver	6.02001	P16858	G3P	IVSNASCTTNCLAPLAK	120.27	518/1009	2	913.466	43.222	0	0.0998399	0.0946281	0.235988	0.249322	0.406462	0.404885	0.444932	0.416954	0.482936	0.478439	BEST
Liver	6.01833	P16858	G3P	VIHDNFGIVEGLMTTVHAITATQK	29.48	893/1796	4	651.101	76.0627	0	0.111275	0.109628	0.258786	0.273613	0.433838	0.429207	0.463067	0.472369	0.505091	0.498593	FAIR
Liver	6.02035	P16858	G3P	VIHDNFGIVEGLMTTVHAITATQK	71.06	37611/63126	2	1301.2	76.0627	0	0.026988	0.0143857	0.134347	0.136934	0.336393	0.399383	0.44583	0.491483	0.548243	0.496269	BEST
Liver	6.01903	P16858	G3P	VIHDNFGIVEGLMTTVHAITATQK	84.99	1758/3507	3	867.798	76.0795	0	0.11083	0.11069	0.254729	0.270086	0.434758	0.426135	0.466946	0.463907	0.502878	0.497636	BEST
Liver	6.02034	P16858	G3P	VVDLMAYMASK	37.66	2581/5319	2	617.32	61.934	0	0.128161	0.118973	0.263871	0.284727	0.408141	0.409094	0.481325	0.457451	0.501079	0.492267	GOOD
Liver	6.01952	P16858	G3P	QASEGPLK	49.88	21043/32577	2	418.235	20.7448	0	0.128125	0.0933139	0.18848	0.207159	0.346961	0.422402	0.427397	0.244678	0.432531	0.337265	EXCELLENT
Liver	6.02049	P06745	G6PI	TFTTQETITNAETAK	89.09	5097/9750	2	831.42	39.7507	0	0.0777717	0.0794961	0.211292	0.235578	0.374306	0.423253	0.446898	0.470855	0.483865	0.469604	BEST
Liver	6.01959	P06745	G6PI	ILLANFLAQTEALMK	59.78	6135/11615	2	841.486	84.2958	0	0.0840665	0.0823842	0.225184	0.242769	0.416367	0.404465	0.450021	0.460976	0.48774	0.490778	EXCELLENT
Liver	6.01965	P06745	G6PI	FAAYFQQGDMESNGK	67.94	8255/22816	2	849.88	47.1713	0	0.0413135	0.0426896	0.160562	0.213363	0.363787	0.413597	0.442811	0.459949	0.48477	0.460818	BEST
Liver	6.01986	P06745	G6PI	IEPELEGSSAVTSHDSSTNGLISFIK	57.6	12224/24125	3	908.794	60.6147	0	0.0537643	0.0707316	0.214598	0.235322	0.38862	0.405072	0.438738	0.464233	0.506349	0.469124	EXCELLENT
Liver	6.01933	P61922	GABT	GVVLGGCGDK	47.8	5483/9832	2	484.253	28.1424	0	0.0819136	0.0776173	0.223878	0.227455	0.376753	0.35708	0.408869	0.445723	0.445482	0.441316	GOOD
Liver	6.02032	P61922	GABT	TMGCLATTHSK	52.9	23148/31587	2	606.795	22.1086	0	0.0983087	0.100968	0.252605	0.233441	0.426754	0.423147	0.484509	0.47432	0.553794	0.542712	EXCELLENT
Liver	6.01845	Q8R059	GALE	NLVFSSSATVYGNPQYLPLDEAHPTGGCTNPYGK	26.16	29929/44999	3	1220.92	61.7692	0	0.00764159	0.0147137	0.163551	0.233176	0.406199	0.39695	0.457075	0.460033	0.510559	0.50829	FAIR
Liver	6.02055	Q8K157	GALM	VSPDGEEGYPGELK	58.08	2051/4097	2	741.857	38.9305	0	0.0868703	0.080301	0.220244	0.217906	0.397369	0.382371	0.433271	0.417214	0.494735	0.471693	EXCELLENT
Liver	6.02004	Q8K157	GALM	ASDVVLGFAELEGYLQK	80.15	8528/18210	2	922.991	78.0164	0	0.166228	0.180073	0.244397	0.281704	0.396307	0.418828	0.445579	0.47462	0.487329	0.487924	BEST
Liver	6.01982	Q8K157	GALM	ASDVVLGFAELEGYLQK	29.3	23920/45062	3	615.663	78.0461	0	0.0526506	0.105235	0.20639	0.254364	0.428278	0.429128	0.444393	0.327547	0.492878	0.462944	FAIR
Liver	6.01929	P29387	GBB4	LLVSASQDGK	49.8	23412/38273	2	512.293	30.1644	0	0.040633	0.0615565	0.230805	0.193026	0.48055	0.397716	0.51392	0.427153	0.425121	0.504119	EXCELLENT
Liver	6.02043	P68040	GBLP	QEVISTSSK	52.46	21723/32583	2	492.769	22.1538	0	0.0449311	0.0523638	0.258807	0.331466	0.361035	0.404089	0.496535	0.467108	0.512214	0.520772	EXCELLENT
Liver	6.02022	Q60759	GCDH	AITGIQAFTVGK	43.72	13347/25012	2	606.359	52.9967	0	0.0982928	0.00993255	0.139398	0.168391	0.316462	0.34345	0.454794	0.45938	0.500688	0.480159	GOOD
Liver	6.01996	Q91W43	GCSP	EMLQALGLASIDELIEK	36.14	23526/43448	2	940.013	82.0785	0	0.130408	0.066117	0.2181	0.24145	0.378936	0.351217	0.432458	0.422086	0.491515	0.459454	GOOD
Liver	6.01982	Q91W43	GCSP	LPHEMDFSGK	25.93	16825/33303	3	389.525	36.787	0	0.0621877	0.0642946	0.321315	0.264026	0.295907	0.358499	0.43872	0.449292	0.4474	0.374254	FAIR
Liver	6.01961	Q61598	GDIB	VLHMDQNPYYGGESASITPLEDLYK	66.45	12254/22460	3	949.46	63.2069	0	0.0926851	0.0737266	0.246186	0.251853	0.43272	0.391174	0.422079	0.443338	0.504728	0.500659	BEST
Liver	6.01884	Q61598	GDIB	VPSTEAEALASSLMGLFEK	111.66	23226/31953	2	993.515	88.0528	0	0.206386	0.198062	0.297799	0.283676	0.424813	0.439668	0.442847	0.460312	0.511716	0.498361	BEST
Liver	6.01856	Q61598	GDIB	VPSTEAEALASSLMGLFEK	42.42	13657/21437	3	662.679	88.0528	0	0.109645	0.304547	0.263348	0.249498	0.405859	0.397525	0.41987	0.449568	0.492413	0.483343	GOOD
Liver	6.01891	Q99PT1	GDIR1	SIQEIQELDKDDESLR	46.22	7345/13824	3	641.993	46.599	0	0.0784368	0.0829736	0.19637	0.196988	0.319888	0.363398	0.375766	0.372021	0.410017	0.36639	GOOD
Liver	6.01795	Q99PT1	GDIR1	AEEYEFLTPMEEAPK	32.24	9144/17720	2	895.418	60.258	0	0.210284	0.207545	0.221499	0.236937	0.368442	0.393017	0.470736	0.440185	0.481348	0.466801	FAIR
Liver	6.02084	Q8QZY2	GLCTK	GPVCLLAGGEPTVQLQGSGK	76.11	27373/54745	2	987.525	55.6508	0	0.00678499	6.12e-08	0.0653811	0.0737641	0.200315	0.301978	0.381931	0.346208	0.38449	0.35935	BEST
Liver	6.02002	Q9D6Y9	GLGB	IYESHVGISSHEGK	44.88	9943/24487	3	516.931	24.3507	0	0.0571981	0.0564057	0.120792	0.128126	0.263484	0.288677	0.403561	0.401824	0.436647	0.435691	GOOD
Liver	6.01971	P15105	GLNA	TCLLNETGDEPFQYK	80.44	3241/7665	2	910.927	54.0151	0	0.112687	0.124482	0.270404	0.273807	0.427705	0.435327	0.453569	0.470953	0.496111	0.498154	BEST
Liver	6.01994	P15105	GLNA	TLDCEPK	29.96	4585/7506	2	434.713	21.0419	0	0.129083	0.139338	0.271174	0.280027	0.431494	0.432073	0.454603	0.477259	0.497876	0.483516	FAIR
Liver	6.02037	P15105	GLNA	TCLLNETGDEPFQYKN	74.74	7134/10966	2	967.949	53.1957	0	0.123655	0.121421	0.266774	0.280861	0.45729	0.447593	0.476956	0.486586	0.50639	0.521136	BEST
Liver	6.01943	P15105	GLNA	KGYFEDR	40.83	7641/12798	2	460.732	25.1701	0	0.128023	0.141997	0.254274	0.291521	0.442047	0.442076	0.463816	0.462625	0.505516	0.552791	GOOD
Liver	6.02055	Q99KB8	GLO2	FYEGTADEMYK	68.05	5818/9064	2	680.297	41.5724	0	0.106643	0.103078	0.277067	0.272793	0.442533	0.399466	0.460539	0.453223	0.489611	0.487493	BEST
Liver	6.02045	Q9CPV4	GLOD4	TMVGFGPEDDHFVAELTYNYGIGDYK	46.77	39636/64758	3	982.12	73.5392	0	0.00850221	0.0269548	0.0942689	0.168993	0.385903	0.40512	0.477672	0.420367	0.50074	0.481058	GOOD
Liver	6.02036	Q9CPV4	GLOD4	IYEQDEEK	30.12	42087/66788	2	530.251	20.623	0	0.07175	0.0636895	0.188104	0.170039	0.374207	0.413812	0.421923	0.443429	0.468215	0.436617	FAIR
Liver	6.01759	Q64516	GLPK	LGQLNIDISNIK	43.13	6073/11101	2	667.393	57.2325	0	0.0937622	0.0856991	0.238641	0.260435	0.40086	0.415556	0.423448	0.441283	0.46931	0.46799	GOOD
Liver	6.01978	Q64516	GLPK	TQSTVENLSK	53.78	7431/13720	2	556.799	25.1701	0	0.131681	0.127071	0.237624	0.240957	0.369538	0.370672	0.36975	0.380806	0.408968	0.395546	EXCELLENT
Liver	6.01847	Q64516	GLPK	DCGIPLSHLQVDGGMTSNK	28.48	10024/16730	3	678.994	51.628	0	0.102571	0.117695	0.253187	0.260748	0.411763	0.435467	0.448764	0.511547	0.513384	0.4955	FAIR
Liver	6.02037	Q9WU65	GLPK2	ETTVVWDK	28.46	10886/17246	2	492.261	37.5299	0	0.0920807	0.111394	0.246822	0.252351	0.371818	0.428352	0.448007	0.464734	0.467815	0.51529	FAIR
Liver	6.0213	Q5FW57	GLYAL	VYGTVFHMNQGNPFK	52.73	21945/46623	2	872.933	50.9552	0	0.0250272	0.00930667	0.0885593	0.0324236	0.316264	0.316777	0.319221	0.35281	0.437681	0.371828	EXCELLENT
Liver	6.02067	P50431	GLYC	VLEACSIACNK	70.26	3614/7632	2	635.815	34.9247	0	0.114102	0.118435	0.257693	0.270681	0.434687	0.414539	0.44899	0.456195	0.474982	0.468213	BEST
Liver	6.02124	Q99L27	GMPR2	GHIISDGGCSCPGDVAK	57.91	23300/37955	3	579.267	28.5861	0	0.0409184	0.012933	0.196266	0.216384	0.344194	0.324193	0.450052	0.357329	0.465934	0.422957	EXCELLENT
Liver	6.01936	P13707	GPDA	FCETTIGCK	48.18	2848/5254	2	561.257	31.8543	0	0.0809026	0.103375	0.252001	0.288972	0.424873	0.403537	0.423056	0.450739	0.479226	0.478404	GOOD
Liver	6.02029	P13707	GPDA	ANTIGISLIK	47.22	3046/5759	2	518.329	51.5712	0	0.0911185	0.112111	0.267955	0.266723	0.430411	0.434889	0.459923	0.43532	0.47483	0.479973	GOOD
Liver	6.01959	P13707	GPDA	VCIVGSGNWGSAIAK	60.42	5805/9626	2	762.901	52.7903	0	0.0856006	0.0964082	0.232579	0.270924	0.365355	0.368554	0.42511	0.419009	0.432543	0.45824	EXCELLENT
Liver	6.02025	P13707	GPDA	LGIPMSVLMGANIASEVAEEK	71.16	13267/23082	2	1083.07	78.6714	0	0.136951	0.102804	0.27169	0.290773	0.42092	0.419535	0.429759	0.462074	0.476425	0.481905	BEST
Liver	6.01955	P13707	GPDA	KVAEAFAR	45.98	20646/31769	2	449.266	22.4769	0	0.07752	0.0789133	0.270721	0.253051	0.361793	0.360035	0.389276	0.349437	0.341612	0.360084	GOOD
Liver	6.01955	P13707	GPDA	ELHSILQHK	30.43	21328/33836	2	555.822	25.0204	0	0.0359257	0.0679404	0.168263	0.192337	0.34231	0.401113	0.407239	0.378331	0.431586	0.372937	FAIR
Liver	6.02008	P13707	GPDA	ITVVQEVDTVEICGALK	67.65	22797/39655	2	940.512	63.6171	0	0.0567362	0.0928472	0.196461	0.243069	0.394178	0.380934	0.471671	0.448615	0.482651	0.516789	BEST
Liver	6.01999	Q91Z53	GRHPR	LKPFGVQR	36.06	16922/28598	3	317.534	29.7437	0	0.055814	0.036293	0.161109	0.178513	0.425878	0.342673	0.420004	0.41487	0.454467	0.447473	GOOD
Liver	6.02057	P38647	GRP75	QAASSLQQASLK	86.96	4272/7784	2	619.346	30.6533	0	0.0936873	0.110055	0.288596	0.257297	0.431978	0.441591	0.453929	0.453989	0.491965	0.4961	BEST
Liver	6.02082	P38647	GRP75	VINEPTAAALAYGLDK	54.03	4386/7721	2	826.454	57.2586	0	0.098619	0.0990671	0.277154	0.280462	0.408236	0.424987	0.45347	0.436948	0.478241	0.468709	EXCELLENT
Liver	6.0198	P38647	GRP75	QAVTNPNNTFYATK	101.11	4488/8056	2	787.899	36.5935	0	0.104841	0.0839335	0.255161	0.263343	0.44297	0.43459	0.447942	0.469716	0.496047	0.4897	BEST
Liver	6.02169	P38647	GRP75	ETGVDLTK	40.05	5341/10412	2	434.74	28.1783	0	0.0930911	0.0850064	0.254948	0.262034	0.412392	0.42975	0.434864	0.432025	0.470628	0.481438	GOOD
Liver	6.02036	P38647	GRP75	RYDDPEVQK	51.35	6931/11651	2	578.291	21.0703	0	0.133457	0.121745	0.258723	0.250592	0.343294	0.357164	0.377028	0.371579	0.396571	0.373931	EXCELLENT
Liver	6.02133	P38647	GRP75	AMQDAEVSK	46.73	8428/18271	2	492.742	21.0419	0	0.288016	0.263736	0.334047	0.260996	0.414334	0.451715	0.495966	0.480329	0.493936	0.467814	GOOD
Liver	6.02119	P38647	GRP75	EQQIVIQSSGGLSK	72.46	9397/14603	2	740.41	39.1823	0	0.097217	0.0886592	0.262083	0.248014	0.433845	0.41397	0.423642	0.436475	0.477776	0.491576	BEST
Liver	6.01679	P38647	GRP75	GAVVGIDLGTTNSCVAVMEGK	102.49	13258/23734	2	1042.53	60.0887	0	0.080177	0.0643878	0.268425	0.230503	0.419411	0.426508	0.41171	0.427551	0.481665	0.480545	BEST
Liver	6.0193	P38647	GRP75	DQLPADECNK	35.56	22761/54408	2	598.272	24.8724	0	0.0563919	0.0271762	0.269397	0.257289	0.412326	0.421719	0.446408	0.452672	0.449233	0.491078	GOOD
Liver	6.0198	P20029	GRP78	NQLTSNPENTVFDAK	94.63	6587/10912	2	842.418	45.4322	0	0.112861	0.094712	0.293935	0.294511	0.406648	0.418609	0.454221	0.437486	0.476883	0.472073	BEST
Liver	6.01941	P20029	GRP78	IINEPTAAAIAYGLDKR	49.15	12164/18090	3	608.011	52.8262	0	0.0869002	0.0999089	0.250036	0.285142	0.433951	0.427274	0.453376	0.456143	0.511116	0.468337	GOOD
Liver	6.01963	P20029	GRP78	TFAPEEISAMVLTK	53.92	12581/19874	2	771.912	66.4734	0	0.0751095	0.179385	0.307895	0.268535	0.390774	0.387372	0.40606	0.405951	0.456546	0.409939	EXCELLENT
Liver	6.01977	P20029	GRP78	SQIFSTASDNQPTVTIK	99.79	12943/19148	2	921.981	48.1965	0	0.111972	0.0905972	0.308431	0.291253	0.508409	0.42397	0.491743	0.516532	0.516967	0.467771	BEST
Liver	6.02063	P20029	GRP78	ELEEIVQPIISK	49.5	7907/13858	2	702.409	57.2586	0	0.0887182	0.119176	0.25843	0.282979	0.413733	0.41851	0.436517	0.433304	0.492418	0.481142	GOOD
Liver	6.02062	P20029	GRP78	VYEGERPLTK	43.96	22871/38173	2	599.333	24.5701	0	0.0759937	0.0963411	0.295423	0.251902	0.421153	0.36844	0.406781	0.453405	0.448877	0.45013	GOOD
Liver	6.01775	P47791	GSHR	LGGTCVNVGCVPK	68.52	6859/12954	2	683.849	39.4664	0	0.0655476	0.0768374	0.212492	0.207002	0.380321	0.367631	0.38601	0.406374	0.426654	0.380874	BEST
Liver	6.02334	P47791	GSHR	NFDSLISSNCTEELENAGVEVLK	64.25	22501/46461	3	858.751	71.4725	0	0.0258911	0.0146421	0.107142	0.066912	0.393038	0.304416	0.406425	0.417459	0.520304	0.473155	EXCELLENT
Liver	6.01958	P30115	GSTA3	WLLAAAGVEFEEK	33.64	2136/4713	2	734.892	66.1636	0	0.0810809	0.0943069	0.188434	0.205732	0.384543	0.371364	0.417764	0.429747	0.456596	0.44798	FAIR
Liver	6.01908	P19639	GSTM4	LLLEYTDSSYEEKR	103.84	9264/17297	2	876.444	45.0674	0	0.0644921	0.051899	0.185872	0.198038	0.389151	0.321987	0.355936	0.408406	0.461069	0.42042	BEST
Liver	6.01855	Q64471	GSTT1	YKVPDHWYPQDLQAR	25.06	10728/17817	4	481.247	46.7696	0	0.1318	0.148396	0.259082	0.261864	0.45162	0.491885	0.492982	0.50054	0.546845	0.52944	FAIR
Liver	6.02049	Q9R092	H17B6	VLAACLTEK	47.99	3341/5286	2	505.786	35.9401	0	0.200491	0.230195	0.339446	0.353296	0.453666	0.421591	0.402672	0.438805	0.471947	0.462833	GOOD
Liver	6.01985	Q9R092	H17B6	LETVILDVTK	31.86	12686/18250	2	568.848	53.2908	0	0.168164	0.15618	0.324112	0.317445	0.469998	0.47609	0.424516	0.429309	0.499467	0.45815	FAIR
Liver	6.01863	Q9R092	H17B6	QVVSHLQDK	62.46	49110/62962	2	530.297	19.6499	0	0.210114	0.244423	0.352767	0.294838	0.441001	0.465952	0.475386	0.508163	0.529913	0.537627	EXCELLENT
Liver	6.01966	Q6ZWY9	H2B1C	QVHPDTGISSK	41	27567/70076	3	392.21	20.0744	0	0.0386482	0.0618917	0.0736335	0.15229	0.202163	0.193469	0.344301	0.39812	0.485998	0.418365	GOOD
Liver	6.01776	Q9WU19	HAOX1	LAMALSGCQNVK	35.31	13342/20925	2	649.339	39.7223	0	0.0903047	0.0965269	0.283574	0.280451	0.42707	0.418644	0.45265	0.454922	0.520152	0.46998	FAIR
Liver	6.02023	Q9WU19	HAOX1	ALALGAK	32.38	18533/30633	2	325.221	27.9718	0	0.0630603	0.0518721	0.273433	0.24509	0.411617	0.418157	0.401647	0.465327	0.459949	0.493867	FAIR
Liver	6.01985	P01942	HBA	LRVDPVNFK	31.01	171/1048	2	547.327	39.4664	0	0.0029442	0.00316542	0.0396288	0.0428108	0.130097	0.13638	0.264771	0.294696	0.449986	0.427091	FAIR
Liver	6.01982	P01942	HBA	TYFPHFDVSHGSAQVK	65.53	190/1211	2	913.451	43.692	0	0.0028878	0.00335871	0.041025	0.0423191	0.133332	0.143209	0.271677	0.301174	0.44737	0.438707	EXCELLENT
Liver	6.02079	O08756	HCD2	GVIINTASVAAFEGQVGQAAYSASK	111.78	12188/25967	2	1223.14	67.9011	0	0.0304624	0.0546014	0.137122	0.144579	0.36495	0.345952	0.458274	0.459797	0.535216	0.4579	BEST
Liver	6.0207	O08756	HCD2	GVIINTASVAAFEGQVGQAAYSASK	52.85	5075/11118	3	815.762	67.9179	0	0.0376205	0.046933	0.148034	0.15802	0.343993	0.343114	0.45406	0.450568	0.491394	0.505708	EXCELLENT
Liver	6.01992	Q61425	HCDH	LKNELFQR	49.21	3580/8630	2	527.311	32.7588	0	0.0358404	0.0417622	0.152692	0.166383	0.360799	0.347105	0.441893	0.457355	0.503029	0.499072	GOOD
Liver	6.01859	Q61425	HCDH	LGAGYPMGPFELLDYVGLDTTK	77.26	4361/10033	2	1182.1	88.3653	0	0.0662569	0.0578009	0.174289	0.175674	0.344418	0.347845	0.44853	0.456107	0.504726	0.496488	BEST
Liver	6.01807	Q61425	HCDH	LGAGYPMGPFELLDYVGLDTTK	61.99	9842/19555	3	788.403	88.3707	0	0.0694065	0.0736766	0.168552	0.181944	0.356669	0.347027	0.447691	0.462271	0.50809	0.509708	EXCELLENT
Liver	6.02042	Q9D114	HDDC3	QQVEQAPHSSPGAK	44.14	62449/85720	3	490.586	17.4116	0	0.0564955	0.054274	0.162212	0.21295	0.368044	0.394899	0.440509	0.468889	0.499526	0.488317	GOOD
Liver	6.02018	P10518	HEM2	LAEVALAYAK	29.04	2347/4065	2	527.816	45.7164	0	0.139775	0.1035	0.272931	0.284673	0.446115	0.435486	0.449607	0.446114	0.475362	0.467171	FAIR
Liver	6.02081	P10518	HEM2	AGADIIITYFAPQLLK	36.63	9203/15817	2	870.506	80.8736	0	0.158133	0.1178	0.276396	0.282107	0.415296	0.423833	0.440969	0.435715	0.482626	0.48536	GOOD
Liver	6.01918	P22907	HEM3	GAQLAAENLGISLASLLLNK	51.09	58459/94323	2	1001.59	86.6342	0	0.0140025	0.0225094	0.156507	0.213004	0.0873995	0.393865	0.429153	0.419478	0.480981	0.463161	EXCELLENT
Liver	6.02008	O09173	HGD	LLIYTEFGK	25.85	3628/6191	2	545.319	56.7674	0	0.113842	0.145955	0.25649	0.289992	0.427393	0.423404	0.445165	0.452757	0.49149	0.485741	FAIR
Liver	6.02109	O09173	HGD	YNLENFMVINAVAFDHADPSIFTVLTAK	56.47	15959/24532	3	1049.54	86.6695	0	0.120273	0.138928	0.289687	0.299798	0.472256	0.45391	0.480566	0.464191	0.514002	0.510448	EXCELLENT
Liver	6.02171	O09173	HGD	NCMSEFMGLIK	51.15	9850/16695	2	668.314	66.2866	0	0.0880267	0.0996087	0.255181	0.277357	0.450198	0.429176	0.453078	0.477689	0.498904	0.486684	EXCELLENT
Liver	6.02075	Q99LI8	HGS	NCGQTVHDEVANK	33.39	60759/80085	3	493.232	20.2567	0	0.239348	0.221948	0.357132	0.356437	0.444528	0.40025	0.403069	0.437544	0.502956	0.491177	FAIR
Liver	6.02076	Q8QZS1	HIBCH	AGIATHFVDSEK	72.31	11073/24614	2	640.833	34.1091	0	0.027809	0.0273806	0.134741	0.121541	0.312725	0.324179	0.40244	0.415642	0.518118	0.46544	BEST
Liver	6.02061	P70349	HINT1	AQVAQPGGDTIFGK	58.31	1527/3918	2	697.872	43.5728	0	0.0562093	0.0660885	0.185348	0.207183	0.362096	0.383192	0.43923	0.439183	0.487883	0.477147	EXCELLENT
Liver	6.0199	P54869	HMCS2	LVSSVSDLPK	36.94	112/268	2	525.811	39.3244	0	0.101452	0.0919907	0.244089	0.263686	0.419743	0.404988	0.449959	0.461758	0.48694	0.482269	GOOD
Liver	6.01986	P54869	HMCS2	LEETYTNK	38.59	292/751	2	502.256	24.0018	0	0.0905846	0.0931943	0.238517	0.2478	0.418366	0.407653	0.45277	0.45909	0.490393	0.48613	GOOD
Liver	6.01981	P54869	HMCS2	FNNVEAGK	43.76	581/1334	2	442.732	21.4794	0	0.0912003	0.0907404	0.24098	0.242876	0.416103	0.40611	0.453174	0.460562	0.489479	0.48369	GOOD
Liver	6.02009	P54869	HMCS2	DASPGSPLEK	39.42	261/623	2	503.761	29.0061	0	0.0774613	0.104778	0.218769	0.225179	0.382819	0.364716	0.416436	0.404014	0.438316	0.437009	GOOD
Liver	6.02062	P54869	HMCS2	DVGILALEVYFPAQYVDQTDLEK	67.33	2061/4479	3	878.121	87.8626	0	0.100055	0.100537	0.254474	0.258173	0.47966	0.435257	0.478271	0.506598	0.525111	0.530346	BEST
Liver	6.01971	P54869	HMCS2	DVGILALEVYFPAQYVDQTDLEK	59.01	2394/5390	2	1316.68	87.846	0	0.092207	0.0880657	0.241354	0.252242	0.437763	0.424043	0.472472	0.481335	0.513411	0.508055	EXCELLENT
Liver	6.0203	P38060	HMGCL	GYVSCALGCPYEGK	64.57	7231/11997	2	783.855	44.2962	0	0.273821	0.184832	0.314166	0.329147	0.394415	0.432887	0.506439	0.549244	0.55722	0.541312	EXCELLENT
Liver	6.02248	P70333	HNRH2	STGEAFVQFASQEIAEK	52.56	26188/40168	2	924.461	63.3788	0	0.0290775	0.0759001	0.238061	0.226219	0.314256	0.380853	0.52914	0.412028	0.502064	0.431014	EXCELLENT
Liver	6.01692	P61979	HNRPK	GSYGDLGGPIITTQVTIPK	63.74	13041/23328	2	962.029	61.2856	0	0.146405	0.138614	0.288779	0.269965	0.418124	0.402044	0.457275	0.45124	0.4859	0.487642	EXCELLENT
Liver	6.02043	P61979	HNRPK	ILSISADIETIGEILK	32.78	37027/53598	2	861.006	84.0597	0	0.0628965	0.0695946	0.289748	0.299813	0.444847	0.429603	0.452834	0.432693	0.511474	0.506276	FAIR
Liver	6.02022	P61979	HNRPK	IILDLISESPIK	30.91	23331/39394	2	673.916	68.544	0	0.0626977	0.0783998	0.221863	0.23602	0.402513	0.42058	0.45161	0.423928	0.450267	0.478517	FAIR
Liver	6.01962	Q8R0N6	HOT	AANLYASSPHSEFLDYVNAPIGK	51.16	7657/12190	3	824.083	58.8565	0	0.150877	0.148207	0.306105	0.256158	0.409843	0.426606	0.469725	0.508675	0.521855	0.497083	EXCELLENT
Liver	6.02016	P49429	HPPD	SIVVTNYEESIK	71.25	731/1279	2	694.374	46.1972	0	0.179768	0.187155	0.34226	0.349991	0.443956	0.453298	0.445873	0.439014	0.497275	0.483777	BEST
Liver	6.02015	P49429	HPPD	EVVSHVIK	31.56	1792/2952	2	458.782	23.7407	0	0.17891	0.19068	0.34528	0.347323	0.45988	0.461859	0.439356	0.454146	0.490808	0.49737	FAIR
Liver	6.02005	P49429	HPPD	IVFVLCSALNPWNK	47.12	3369/5198	2	833.958	73.7967	0	0.162209	0.1656	0.332759	0.323791	0.45351	0.443376	0.410158	0.433669	0.489712	0.465835	GOOD
Liver	6.01983	P49429	HPPD	QAASFYCNK	37.59	4088/5550	2	547.755	28.9273	0	0.187364	0.196273	0.372143	0.347179	0.474245	0.47627	0.470003	0.466449	0.517086	0.51913	GOOD
Liver	6.02012	P49429	HPPD	FAVLQTYGDTTHTLVEK	80.29	5951/9175	2	965.008	50.5573	0	0.165597	0.182222	0.347213	0.331154	0.442401	0.445074	0.431262	0.433605	0.517451	0.490705	BEST
Liver	6.02018	P49429	HPPD	HNHQGFGAGNFNSLFK	72.79	14735/22100	2	890.934	47.9408	0	0.0839666	0.129948	0.338932	0.323869	0.43284	0.415347	0.442153	0.459259	0.507313	0.460811	BEST
Liver	6.02098	Q61699	HS105	NQQITHANNTVSSFK	40.2	30350/36484	3	565.624	28.9273	0	0.127627	0.150558	0.280508	0.289062	0.378931	0.412219	0.354093	0.435145	0.457673	0.430931	GOOD
Liver	6.01975	P07901	HS90A	ELISNSSDALDK	72.84	7188/11831	2	649.333	38.1721	0	0.144562	0.169735	0.303928	0.307454	0.45638	0.43032	0.457669	0.473244	0.481156	0.496569	BEST
Liver	6.01973	P07901	HS90A	NPDDITNEEYGEFYK	86.8	9855/16287	2	920.404	51.795	0	0.0728895	0.0998449	0.273416	0.274223	0.413472	0.441287	0.474113	0.460295	0.508911	0.486732	BEST
Liver	6.02019	P11499	HS90B	VVVITK	30.37	2565/4438	2	332.739	26.3094	0	0.128308	0.135654	0.308968	0.299051	0.441236	0.435641	0.443982	0.459679	0.495159	0.484219	FAIR
Liver	6.02133	P11499	HS90B	NPDDITQEEYGEFYK	78.92	2613/4911	2	927.414	52.5154	0	0.158324	0.169103	0.312983	0.31041	0.4448	0.452674	0.457588	0.467474	0.503097	0.504074	BEST
Liver	6.02213	P11499	HS90B	SLTNDWEDHLAVK	90.3	6780/10878	2	767.386	49.0697	0	0.119272	0.125169	0.275919	0.269276	0.391915	0.397879	0.392557	0.391855	0.440097	0.434835	BEST
Liver	6.01842	P11499	HS90B	GFEVVYMTEPIDEYCVQQLK	49.94	7312/11700	2	1227.59	69.6655	0	0.146708	0.167071	0.335964	0.333788	0.478052	0.482203	0.483154	0.481052	0.541307	0.530879	EXCELLENT
Liver	6.01965	P11499	HS90B	HSQFIGYPITLYLEK	25.16	5955/10387	3	605.665	63.8241	0	0.130186	0.136248	0.303634	0.298645	0.434052	0.44318	0.442095	0.461374	0.488422	0.482895	FAIR
Liver	6.02097	Q2TPA8	HSDL2	DEQQINSAVEK	65.99	4295/9797	2	633.817	28.5577	0	0.104628	0.082679	0.244295	0.219386	0.355695	0.35445	0.380281	0.394039	0.425177	0.422295	BEST
Liver	6.02041	Q2TPA8	HSDL2	SFTGNFIIDENILK	44.5	8465/18974	2	808.935	69.5222	0	0.111796	0.041644	0.205023	0.178074	0.37336	0.358642	0.419566	0.434872	0.496575	0.478854	GOOD
Liver	6.02012	P17156	HSP72	VQVEYK	36.72	2782/5192	2	386.221	25.0773	0	0.126052	0.14193	0.287451	0.295882	0.389419	0.395605	0.387129	0.393174	0.43826	0.468992	GOOD
Liver	6.02035	P17156	HSP72	ITITNDK	43.14	2777/4898	2	405.737	24.4174	0	0.149806	0.188366	0.339722	0.339396	0.468853	0.560405	0.437675	0.451456	0.478519	0.526528	GOOD
Liver	6.01983	Q61316	HSP74	FQESEERPK	40.87	81092/127658	2	578.291	18.8909	0	0.0571664	0.0490131	0.267557	0.22223	0.395859	0.220503	0.469566	0.326271	0.362319	0.384235	GOOD
Liver	6.01964	P63017	HSP7C	NQVAMNPTNTVFDAK	102.16	1785/3320	2	828.411	47.2333	0	0.12982	0.134013	0.304119	0.297467	0.43879	0.432293	0.449964	0.461041	0.498856	0.490972	BEST
Liver	6.0202	P63017	HSP7C	GPAVGIDLGTTYSCVGVFQHGK	51.25	4266/7180	3	757.051	57.8804	0	0.196151	0.2035	0.346832	0.342052	0.442961	0.464756	0.482878	0.482585	0.527244	0.49859	EXCELLENT
Liver	6.02069	P63017	HSP7C	EIAEAYLGK	27.65	2758/4344	2	500.277	40.3933	0	0.144493	0.167554	0.321576	0.326769	0.443955	0.441441	0.454191	0.452251	0.474765	0.496349	FAIR
Liver	6.02104	P63017	HSP7C	SINPDEAVAYGAAVQAAILSGDK	61.04	5481/9538	3	756.061	75.5772	0	0.152439	0.149667	0.306702	0.305895	0.424664	0.428738	0.448233	0.455093	0.493936	0.496472	EXCELLENT
Liver	6.01865	P63017	HSP7C	SINPDEAVAYGAAVQAAILSGDK	104.53	6668/12129	2	1133.59	75.5772	0	0.118657	0.126273	0.315359	0.295785	0.427074	0.452658	0.450867	0.464034	0.50915	0.495669	BEST
Liver	6.01965	P63017	HSP7C	NSLESYAFNMK	34.76	3606/6127	2	655.313	52.4017	0	0.133883	0.158407	0.291659	0.302508	0.408852	0.425498	0.426433	0.425986	0.457691	0.474462	FAIR
Liver	6.02122	P63017	HSP7C	RFDDAVVQSDMK	74.13	6327/10971	2	708.848	36.306	0	0.114175	0.0890627	0.303906	0.279171	0.443746	0.409951	0.459307	0.427059	0.48011	0.457007	BEST
Liver	6.01876	P63017	HSP7C	RFDDAVVQSDMK	34.1	6488/11628	3	472.901	36.3344	0	0.116003	0.105363	0.311858	0.313053	0.444261	0.409894	0.428439	0.441035	0.470947	0.475128	FAIR
Liver	6.01948	P35492	HUTH	SHSSGVGKPLSPER	51.6	27982/40350	3	481.926	19.7197	0	0.0662082	0.0598013	0.234945	0.206356	0.360329	0.381442	0.409502	0.467578	0.422415	0.468893	EXCELLENT
Liver	6.02079	Q9DBA8	HUTI	AGTTLVECK	62.71	7971/16694	2	492.761	26.2242	0	0.0648573	0.0575723	0.207452	0.225296	0.299307	0.305654	0.416859	0.390392	0.430587	0.464304	EXCELLENT
Liver	6.02087	Q9DBA8	HUTI	SGYGLNLETELK	29.07	9796/17221	2	665.353	53.5471	0	0.142462	0.139347	0.215141	0.234218	0.388652	0.400158	0.40585	0.398583	0.467151	0.424619	FAIR
Liver	6.01939	Q9DBA8	HUTI	MSMPEALAAATINAAYALGK	64.82	38634/67525	2	1000.52	84.5905	0	0.11029	0.0568428	0.17559	0.204375	0.37043	0.25303	0.307603	0.328264	0.421765	0.439944	EXCELLENT
Liver	6.02064	Q8VC12	HUTU	VFVTSGLGGMSGAQAK	101.9	5239/8454	2	758.4	47.2548	0	0.0919272	0.0655814	0.247334	0.237065	0.425545	0.410239	0.458524	0.462822	0.474239	0.453453	BEST
Liver	6.02451	Q8VC12	HUTU	WVCTSGDPQDLAVTDHLATSVLEK	51.57	5247/9540	3	883.438	60.7434	0	0.095627	0.0827067	0.243182	0.199483	0.441282	0.424726	0.439535	0.464781	0.493425	0.500669	EXCELLENT
Liver	6.0203	Q9D379	HYEP	VETSDEEIKDLHQR	83.12	26096/44975	3	568.955	28.5577	0	0.0946615	0.0896868	0.283414	0.203894	0.338233	0.376737	0.369938	0.460572	0.511774	0.516869	BEST
Liver	6.01785	Q9DB29	IAH1	DCGTDVLDLWTLMQK	58.24	40690/55030	2	900.935	84.6754	0	0.0629795	0.0732596	0.257092	0.231667	0.441425	0.428016	0.478313	0.47655	0.520289	0.505063	EXCELLENT
Liver	6.01664	Q9D6R2	IDH3A	ENTEGEYSGIEHVIVDGVVQSIK	41.79	8060/19085	3	836.756	69.8879	0	0.103526	0.0894579	0.243284	0.204556	0.38361	0.371448	0.480786	0.4927	0.530495	0.520118	GOOD
Liver	6.01997	Q9D6R2	IDH3A	LITEEASKR	30.52	14838/25390	3	351.54	21.0987	0	0.131243	0.12389	0.176802	0.232519	0.388517	0.415591	0.449155	0.459922	0.484827	0.50437	FAIR
Liver	6.02058	Q9D6R2	IDH3A	NVTAIQGPGGK	43.55	7736/18484	2	524.299	27.7074	0	0.0735413	0.0245695	0.151854	0.138748	0.338421	0.301923	0.400356	0.412762	0.492722	0.436216	GOOD
Liver	6.01984	O88844	IDHC	LVTGWVKPIIIGR	33.28	1869/3864	3	486.649	56.4519	0	0.0834966	0.0903627	0.235693	0.23441	0.413719	0.413084	0.451243	0.467087	0.476569	0.467272	FAIR
Liver	6.02088	O88844	IDHC	LVTGWVKPIIIGR	48.18	9200/15966	2	729.469	56.4519	0	0.0418502	0.077417	0.242673	0.249904	0.414975	0.43553	0.441479	0.47326	0.504881	0.463567	GOOD
Liver	6.02001	O88844	IDHC	SDYLNTFEFMDK	36.52	3214/7290	2	758.342	65.3604	0	0.0836515	0.0828503	0.235893	0.238354	0.425968	0.408108	0.452656	0.445891	0.502314	0.498399	GOOD
Liver	6.01972	O88844	IDHC	YNVGVK	27.15	4007/7844	2	343.202	25.1417	0	0.0905441	0.0823122	0.22228	0.234046	0.402851	0.397843	0.434812	0.434011	0.469584	0.463109	FAIR
Liver	6.02208	Q6ZWX6	IF2A	AGLNCSTETMPIK	73.97	38691/47563	2	714.353	40.1868	0	0.163773	0.0705675	0.212019	0.313566	0.33368	0.39992	0.477068	0.460715	0.517673	0.486558	BEST
Liver	6.02031	Q6ZWX6	IF2A	ENAEVDGDDDAEEMEAK	53.9	51914/109082	2	936.873	34.6404	0	0.0170706	0.0113452	0.182859	0.0952994	0.443361	0.256912	0.441155	0.522842	0.414973	0.481879	EXCELLENT
Liver	6.01839	P60843	IF4A1	DFTVSAMHGDMDQK	53.79	39873/60157	2	794.347	42.682	0	0	0.0755417	0.126347	0.160273	0.503372	0.369384	0.508508	0.490091	0.389854	0.463717	EXCELLENT
Liver	6.01981	Q6NZJ6	IF4G1	IHNAENIQPGEQK	28.17	20733/33236	3	495.258	21.711	0	0.165382	0.153591	0.265422	0.29056	0.372682	0.378942	0.373725	0.406119	0.400314	0.399575	FAIR
Liver	6.02002	P63242	IF5A1	VHLVGIDIFTGK	28.15	8580/14963	3	435.594	59.1274	0	0.106076	0.0951867	0.265282	0.284952	0.435964	0.409736	0.427782	0.459841	0.502662	0.506626	FAIR
Liver	6.01942	O35345	IMA7	DYVLNCSILNPLLTLLTK	26.28	118291/158941	2	1048.59	96.305	0	0.114525	0.0560854	0.217859	0.167949	0.00231887	0.385743	0.346412	0.24463	0.424714	0.345295	FAIR
Liver	6.02006	Q91UZ5	IMPA2	ALVLTEIGPK	38.94	28301/50336	2	523.831	51.0787	0	0.0334508	0	0.205362	0.113917	0.437959	0.268122	0.389961	0.399163	0.491368	0.431418	GOOD
Liver	6.01748	P40936	INMT	AIQDAGCQVLK	44.73	8062/13198	2	604.824	37.1692	0	0.0889733	0.0417731	0.215496	0.215251	0.297343	0.30661	0.286615	0.267341	0.312413	0.436033	GOOD
Liver	6.01892	Q9D819	IPYR	HTGCCGDNDPIDVCEIGSK	56.56	5292/9954	3	713.966	40.507	0	0.0871089	0.0887427	0.235828	0.235451	0.429336	0.406569	0.473165	0.46625	0.491691	0.498815	EXCELLENT
Liver	6.01857	Q9D819	IPYR	HTGCCGDNDPIDVCEIGSK	63.32	33584/49762	2	1070.45	40.5355	0	0	0.0232172	0.155059	0.187491	0.423973	0.390021	0.435638	0.485963	0.516142	0.491043	EXCELLENT
Liver	6.01821	Q9D819	IPYR	GYIWNYGAIPQTWEDPGHSDK	26.35	6141/11483	3	814.048	63.2069	0	0.0854117	0.0731023	0.205978	0.226142	0.411887	0.398438	0.443977	0.436258	0.47918	0.473275	FAIR
Liver	6.01849	Q9D819	IPYR	LKPGYLEATVDWFR	35.3	34609/68595	2	850.958	64.2814	0	0.0223081	0.000902201	0.145997	0.183327	0.389343	0.382582	0.373052	0.4389	0.450704	0.390276	FAIR
Liver	6.01998	Q91VM9	IPYR2	MEIATEEPLNPIK	56.86	12381/25760	2	745.898	51.9185	0	0.0153951	0.0216844	0.104614	0.135209	0.282577	0.33025	0.401502	0.395743	0.491645	0.487815	EXCELLENT
Liver	6.02081	Q3UQ44	IQGA2	GVLLGIDDLQTNQFK	51.47	16130/27775	2	833.96	64.0219	0	0.0844376	0.0967165	0.248244	0.242666	0.427285	0.460097	0.459353	0.453095	0.463749	0.412191	EXCELLENT
Liver	6.02281	Q3UQ44	IQGA2	AWVNQLETQTGEASK	84	16145/24344	2	834.422	46.9117	0	0.0393944	0.0771205	0.235218	0.2596	0.493253	0.406647	0.431266	0.433367	0.437073	0.449796	BEST
Liver	6.01962	Q3UQ44	IQGA2	YNYYYNTDSK	31.39	24066/38813	2	668.793	35.7141	0	0.0718696	0.0941562	0.305088	0.296215	0.447129	0.516445	0.501588	0.465716	0.524494	0.519414	FAIR
Liver	6.02149	Q3UQ44	IQGA2	LREEVVTK	35.88	36915/50367	2	490.298	21.0419	0	0.0321851	0.195817	0.328401	0.367832	0.478053	0.404824	0.430349	0.451476	0.511753	0.423495	GOOD
Liver	6.02083	Q3UQ44	IQGA2	TLEQTGHVSSK	27	62774/94131	3	398.214	17.6087	0	0.106585	0.0775029	0.271644	0.244458	0.224323	0.419653	0.439157	0.363909	0.47729	0.434367	FAIR
Liver	6.01986	Q9JHI5	IVD	AQEIDQTNDFK	50.45	1002/2986	2	657.817	32.1078	0	0.0493966	0.0505304	0.152446	0.154902	0.345083	0.348478	0.43067	0.438913	0.496165	0.479886	EXCELLENT
Liver	6.0202	Q9JHI5	IVD	GMPGFSTSK	38.67	2339/6551	2	459.229	35.4648	0	0.0543678	0.0638338	0.175552	0.188043	0.353088	0.344836	0.446537	0.429552	0.462996	0.476448	GOOD
Liver	6.02015	Q9JHI5	IVD	GSNTCELVFEDCK	83.14	2922/7225	2	782.84	45.1527	0	0.0608948	0.0318091	0.132908	0.150313	0.340983	0.357121	0.436549	0.439272	0.490946	0.48598	BEST
Liver	6.02001	P05784	K1C18	KVVDDTNITR	56.16	26426/54999	2	583.827	24.054	0	0.0186176	0.00777275	0.0631027	0.0825756	0.187066	0.200147	0.292669	0.449953	0.560229	0.488283	EXCELLENT
Liver	6.01994	Q9WTP7	KAD3	TLPQAEALDK	47.95	3301/6509	2	546.306	35.8995	0	0.099601	0.0815933	0.22992	0.24039	0.399932	0.394504	0.388877	0.43627	0.466029	0.448106	GOOD
Liver	6.02132	Q9WTP7	KAD3	AVIMGAPGSGK	35.94	3999/7181	2	497.278	32.1907	0	0.0813027	0.0749822	0.193633	0.231916	0.352063	0.364386	0.360298	0.357836	0.432748	0.399577	GOOD
Liver	6.01746	Q9WTP7	KAD3	AYEAQTEPVLQYYQK	57.5	10592/19903	2	918.959	49.2118	0	0.0851621	0.134582	0.266393	0.272588	0.439267	0.41416	0.454011	0.442376	0.501153	0.477442	EXCELLENT
Liver	6.02006	Q71RI9	KAT3	TITIGSAGK	50.06	11023/19125	2	427.258	29.3101	0	0.0243399	0.0466392	0.132404	0.148732	0.348101	0.327513	0.413506	0.466853	0.485879	0.49057	EXCELLENT
Liver	6.0205	Q71RI9	KAT3	IEGLDSNVWVEFTK	57.36	18615/28436	2	821.925	69.3646	0	0.129577	0.136467	0.22768	0.228412	0.365195	0.418268	0.477286	0.50553	0.505429	0.513669	EXCELLENT
Liver	6.02097	Q9DBP5	KCY	NQDNLQGWNK	56.27	6531/12813	2	611.8	33.967	0	0.151384	0.167059	0.285827	0.290983	0.48254	0.397451	0.514932	0.456782	0.476824	0.478959	EXCELLENT
Liver	6.01982	Q9DBP5	KCY	IVPVEITISLLK	28.56	6832/10612	2	665.937	72.4318	0	0.0828569	0.0876308	0.251121	0.26343	0.416496	0.42462	0.456918	0.45507	0.494431	0.476942	FAIR
Liver	6.02101	Q9DBP5	KCY	EMDQTMAANAQK	49.72	8879/16087	2	672.306	26.9441	0	0.141723	0.144962	0.299675	0.301016	0.447577	0.450571	0.464487	0.465735	0.519717	0.515257	EXCELLENT
Liver	6.02009	P97328	KHK	TIILYDTNLPDVSAK	78.1	2068/4092	2	834.961	60.2864	0	0.080337	0.0816991	0.217332	0.233082	0.415086	0.404581	0.450201	0.452154	0.490795	0.486713	BEST
Liver	6.01992	P97328	KHK	VSVEIEKPR	56.74	9633/16851	2	531.816	29.1506	0	0.0337621	0.044789	0.194718	0.169752	0.387082	0.387512	0.452493	0.453749	0.489487	0.450715	EXCELLENT
Liver	6.02039	Q9CXF0	KYNU	TYLEEELDK	32.43	3725/6020	2	573.287	43.6776	0	0.0841199	0.117981	0.253122	0.259121	0.431487	0.429826	0.441044	0.459417	0.475754	0.472881	FAIR
Liver	6.0205	Q9CXF0	KYNU	SILLTGYLEYMLK	30.52	14874/22866	2	775.436	80.3218	0	0.0529461	0.0595119	0.201867	0.252604	0.402789	0.410117	0.428228	0.434925	0.478629	0.483108	FAIR
Liver	6.02165	Q99KR3	LACB2	ILIDTGEPSVPEYISCLK	25.94	20896/39492	2	1020.54	66.3945	0	0.0314018	0.0777903	0.17547	0.190607	0.289828	0.293923	0.296309	0.283009	0.394769	0.368786	FAIR
Liver	6.02149	P06151	LDHA	QVVDSAYEVIK	46.73	782/1468	2	628.846	45.6311	0	0.0947596	0.106177	0.244461	0.261754	0.412364	0.405038	0.438847	0.456632	0.500178	0.502097	GOOD
Liver	6.01994	P06151	LDHA	DQLIVNLLK	33.4	945/1966	2	531.337	64.6564	0	0.0859956	0.101177	0.236244	0.254892	0.407374	0.402686	0.446318	0.449385	0.493249	0.48396	FAIR
Liver	6.01992	P06151	LDHA	LLIVSNPVDILTYVAWK	75.95	2979/5634	2	975.574	87.7964	0	0.0923196	0.098871	0.235811	0.25939	0.408658	0.403679	0.447899	0.451806	0.491842	0.482438	BEST
Liver	6.01997	P06151	LDHA	LLIVSNPVDILTYVAWK	49.26	9168/14050	3	650.719	87.7964	0	0.0820076	0.0915435	0.236258	0.259841	0.405754	0.401207	0.445511	0.45777	0.48965	0.491416	GOOD
Liver	6.02023	P06151	LDHA	VHPISTMIK	27.44	3535/6607	2	516.305	31.7279	0	0.121887	0.123314	0.262021	0.269992	0.433173	0.407029	0.470321	0.477732	0.498568	0.49291	FAIR
Liver	6.02116	P06151	LDHA	GYTSWAIGLSVADLAESIMK	95.92	11999/17987	2	1059.55	91.9295	0	0.0866257	0.0966945	0.236464	0.258842	0.419456	0.414682	0.457609	0.457703	0.502935	0.49955	BEST
Liver	6.01973	P16125	LDHB	DYSVTANSK	45.58	2383/4377	2	495.746	25.5715	0	0.206302	0.186494	0.270827	0.304417	0.404316	0.429686	0.465745	0.447937	0.474606	0.496993	GOOD
Liver	6.02036	Q9CPU0	LGUL	GLAFIQDPDGYWIEILNPNK	64.02	6114/11175	2	1155.1	83.0218	0	0.14019	0.11422	0.237977	0.244147	0.421292	0.418096	0.453456	0.476968	0.503204	0.494172	EXCELLENT
Liver	6.01897	Q9CPU0	LGUL	GLAFIQDPDGYWIEILNPNK	43.01	14525/26229	3	770.402	83.0442	0	0.099807	0.108626	0.239729	0.247231	0.41427	0.404197	0.431408	0.447007	0.485507	0.485507	GOOD
Liver	6.01891	Q9CPU0	LGUL	GFGHIGIAVPDVYSACK	42.21	6547/12334	3	599.642	55.5022	0	0.0602198	0.0741369	0.183396	0.172566	0.32518	0.336011	0.406027	0.383075	0.380121	0.420881	GOOD
Liver	6.01982	Q9CPU0	LGUL	FSLYFLAYEDK	26.59	20309/37120	2	701.355	70.6999	0	0.0504172	0.0579658	0.18012	0.184809	0.404513	0.409279	0.454634	0.499775	0.477522	0.453895	FAIR
Liver	6.01884	Q9D7I5	LHPP	AFQVLMELENPVLISLGK	57.56	50828/93784	2	1004.07	84.3066	0	0.0619624	0.00427407	0.0506388	0.112096	0.349827	0.371236	0.400987	0.539797	0.545137	0.516608	EXCELLENT
Liver	6.01984	P97823	LYPA1	IYEGMMHSSCQQEMMDVK	27.04	22876/41931	3	737.31	44.4701	0	0.000186235	0.0101243	0.130409	0.147604	0.394459	0.311371	0.506021	0.25651	0.495633	0.462766	FAIR
Liver	6.02081	P97823	LYPA1	IILGGFSQGGALSLYTALTTQQK	65.42	55007/92536	2	1187.16	77.2398	0	0.00456971	0	0.0468955	0.0943368	0.322926	0.334837	0.462557	0.426031	0.497709	0.519497	EXCELLENT
Liver	6.01903	Q9DBT9	M2GD	WTTTQYTEAK	50.17	5261/11215	2	617.806	34.6306	0	0.12262	0.118066	0.247788	0.220475	0.397441	0.403468	0.465609	0.497902	0.556418	0.518131	EXCELLENT
Liver	6.02094	Q9DBT9	M2GD	DGLLFGPYESQEK	40.92	7847/15369	2	744.87	59.8197	0	0.109254	0.126892	0.180198	0.200165	0.329129	0.398651	0.499739	0.442626	0.484722	0.534287	GOOD
Liver	6.02212	Q9DBT9	M2GD	TNWFEPVGSEYK	39.33	9002/16442	2	731.851	56.0488	0	0.0524726	0.0509926	0.173622	0.163573	0.32845	0.363035	0.386986	0.422611	0.380905	0.416066	GOOD
Liver	6.01947	Q9DBT9	M2GD	AWGSEMNCDTNPLEAGLEYFVK	56.99	26716/50987	2	1269.08	82.7274	0	0.0360618	0.0244443	0.131565	0.136433	0.341962	0.369907	0.460103	0.463621	0.497806	0.516821	EXCELLENT
Liver	6.02031	Q9WVL0	MAAI	IALALK	37.44	1558/2696	2	317.734	39.5801	0	0.0760629	0.0600296	0.221775	0.225908	0.420258	0.39953	0.475957	0.480707	0.518384	0.503859	GOOD
Liver	6.01882	Q9WVL0	MAAI	MISDLIASGIQPLQNLSVLK	70.07	1680/3958	2	1073.62	80.5689	0	0.080543	0.0787639	0.203899	0.213718	0.3942	0.394606	0.460463	0.466647	0.498228	0.488971	BEST
Liver	6.01973	Q9WVL0	MAAI	MISDLIASGIQPLQNLSVLK	25.15	2800/6345	3	716.08	80.5841	0	0.0710561	0.0627002	0.207001	0.213648	0.393665	0.396589	0.45795	0.468525	0.500866	0.491911	FAIR
Liver	6.0169	Q3ULD5	MCCB	IFGYPVGIIGNNGVLFSESAK	94.37	27204/47708	2	1094.59	74.4565	0	0.0166313	0.0337959	0.134257	0.182902	0.421811	0.370324	0.417125	0.446986	0.469017	0.503522	BEST
Liver	6.02032	P14152	MDHC	VIVVGNPANTNCLTASK	89.02	955/2182	2	882.474	44.8493	0	0.0739498	0.0747321	0.211335	0.210045	0.386431	0.390298	0.414217	0.453653	0.469281	0.475451	BEST
Liver	6.02051	P14152	MDHC	NVIIWGNHSSTQYPDVNHAK	53.08	1494/3166	3	762.717	41.406	0	0.0727803	0.0752664	0.217665	0.235553	0.40901	0.390857	0.452145	0.464437	0.484769	0.484687	EXCELLENT
Liver	6.02017	P14152	MDHC	SAPSIPK	25.35	3274/6460	2	353.216	25.9632	0	0.0747903	0.0669003	0.213157	0.227761	0.39515	0.410453	0.457039	0.467914	0.491361	0.478917	FAIR
Liver	6.02008	P08249	MDHM	IQEAGTEVVK	56.22	464/1420	2	540.306	27.4459	0	0.0451664	0.0460357	0.158441	0.153897	0.335384	0.340348	0.431447	0.448953	0.489439	0.491064	EXCELLENT
Liver	6.01932	P08249	MDHM	ETECTYFSTPLLLGK	71.54	1049/3022	2	882.944	65.8104	0	0.0650395	0.0593517	0.169713	0.165468	0.340065	0.337067	0.434204	0.448647	0.482207	0.475546	BEST
Liver	6.01951	P08249	MDHM	VAVLGASGGIGQPLSLLLK	70.2	1156/3284	2	900.059	75.1188	0	0.0449666	0.0412818	0.15475	0.15496	0.324029	0.33513	0.431365	0.434242	0.479454	0.475863	BEST
Liver	6.02024	P08249	MDHM	FVFSLVDAMNGK	71.34	1263/3654	2	667.35	68.6344	0	0.0658117	0.0578097	0.187044	0.163839	0.341351	0.349667	0.432796	0.44936	0.48864	0.494211	BEST
Liver	6.02	Q91X83	METK1	VACETVCK	52.83	4000/6455	2	486.733	19.4082	0	0.169228	0.169114	0.336816	0.336244	0.455518	0.448961	0.442307	0.444282	0.487603	0.481219	EXCELLENT
Liver	6.02021	Q9EQ20	MMSA	LFIDGK	29.98	2376/4500	2	349.713	39.438	0	0.0515933	0.0388668	0.202331	0.184036	0.37784	0.38721	0.45143	0.486829	0.499723	0.496829	FAIR
Liver	6.0202	Q9EQ20	MMSA	VNAGDQPGADLGPLITPQAK	71.17	5183/11302	2	984.529	54.2425	0	0.0486412	0.0358231	0.171927	0.161277	0.361295	0.352681	0.453446	0.464431	0.493002	0.490122	BEST
Liver	6.02065	Q9EQ20	MMSA	NHGVVMPDANK	33.35	8631/17112	3	396.537	24.4174	0	0.0877266	0.0768922	0.208319	0.169061	0.370475	0.372542	0.446606	0.460112	0.488291	0.489143	FAIR
Liver	6.0199	Q9EQ20	MMSA	NHGVVMPDANK	62.95	10623/19872	2	594.301	24.4174	0	0.140645	0.11377	0.240802	0.225269	0.38094	0.399185	0.461109	0.474295	0.509817	0.520893	EXCELLENT
Liver	6.01648	Q9EQ20	MMSA	GLQVVEHACSVTSLMLGETMPSITK	62.44	11243/24257	3	898.792	68.7907	0	0.0397388	0.0380798	0.158001	0.152115	0.352215	0.328458	0.423984	0.423894	0.459077	0.437662	EXCELLENT
Liver	6.02039	P28667	MRP	AAATPESQEPQAK	61.2	60560/84006	2	667.339	20.504	0	0.0881149	0.0346013	0.228681	0.196191	0.391969	0.40507	0.417228	0.390546	0.488474	0.540982	EXCELLENT
Liver	6.01979	Q78J03	MSRB2	FCINSVALK	30.32	3925/6612	2	529.294	49.3539	0	0.0956476	0.11024	0.211681	0.207339	0.348804	0.312011	0.401632	0.374873	0.40273	0.373135	FAIR
Liver	6.01972	P02802	MT1	SCCSCCPVGCSK	60.06	41974/49967	2	734.266	21.0134	0	0.245506	0.348079	0.370901	0.335876	0.429358	0.410821	0.423338	0.379103	0.515645	0.542511	EXCELLENT
Liver	6.01928	Q9D110	MTHFS	EEALSTGGLDLIFLPGLGFDK	99.93	25375/42960	2	1099.59	87.3806	0	0.0291247	0.0546833	0.183984	0.169849	0.285885	0.332729	0.409474	0.30607	0.352589	0.292905	BEST
Liver	6.01998	P62774	MTPN	GPDGLTALEATDNQAIK	67.13	16887/28738	2	860.445	51.0503	0	0.0506524	0.051783	0.203681	0.247718	0.361113	0.382187	0.444562	0.444301	0.443115	0.438613	BEST
Liver	6.02148	P16332	MUTA	QYAGFSTVEESNK	69.01	15414/22771	2	733.349	38.6006	0	0.170357	0.116565	0.31756	0.279106	0.38685	0.435836	0.478449	0.366129	0.406598	0.452389	BEST
Liver	6.02075	P16332	MUTA	VADPWGGSYMMESLTNDVYEAALK	51.6	23794/36554	3	885.08	85.2098	0	0.122336	0.148964	0.304412	0.326378	0.458573	0.46874	0.479508	0.463094	0.503262	0.520773	EXCELLENT
Liver	6.01847	P16332	MUTA	VADPWGGSYMMESLTNDVYEAALK	84.18	38858/56004	2	1327.12	85.2098	0	0.0724459	0.0786174	0.282454	0.285714	0.406238	0.447446	0.456658	0.482477	0.484989	0.512445	BEST
Liver	6.0209	Q8VDD5	MYH9	TQLEELEDELQATEDAK	29.09	2801/6258	2	981.454	65.2201	0	0.0891791	0.0802079	0.215869	0.224273	0.407455	0.406901	0.46647	0.490813	0.518575	0.51016	FAIR
Liver	6.01957	Q8VDD5	MYH9	EQLEEEEEAKR	45.6	40924/55425	3	465.895	22.4769	0	0.115372	0.124726	0.198912	0.270087	0.42982	0.397991	0.402309	0.428753	0.420118	0.426816	GOOD
Liver	6.02137	Q8VDD5	MYH9	NTDQASMPDNTAAQK	76.89	46517/95768	2	799.365	25.1342	0	0.0324008	0.0419441	0.23421	0.248144	0.33341	0.28133	0.423706	0.528572	0.524704	0.476385	BEST
Liver	6.0199	Q60605	MYL6	ALGQNPTNAEVLK	65.4	20651/26259	2	680.88	37.4447	0	0.14435	0.154423	0.32366	0.353735	0.456396	0.456495	0.453841	0.450226	0.501277	0.509551	EXCELLENT
Liver	6.0225	Q60817	NACA	IEDLSQQAQLAAAEK	105.58	13047/25226	2	810.932	44.1252	0	0.07351	0.0751995	0.258308	0.23123	0.352348	0.371003	0.360637	0.361416	0.445804	0.459877	BEST
Liver	6.02131	Q99KQ4	NAMPT	WSIENVSFGSGGALLQK	40.49	24152/39652	2	899.976	66.9048	0	0.124568	0.0711513	0.339924	0.320491	0.37128	0.500046	0.435679	0.383476	0.513053	0.470411	GOOD
Liver	6.02009	Q01768	NDKB	NIIHGSDSVESAEK	71.18	13052/23548	2	746.373	27.5311	0	0.044526	0.0473365	0.198943	0.200528	0.40667	0.384532	0.444303	0.431374	0.521624	0.448509	BEST
Liver	6.02044	Q01768	NDKB	NIIHGSDSVESAEK	31.09	4175/8587	3	497.918	27.5596	0	0.0844429	0.0783114	0.217884	0.225897	0.375955	0.386308	0.420284	0.428767	0.514538	0.482242	FAIR
Liver	6.02124	Q01768	NDKB	TFIAIKPDGVQR	58.33	5149/8592	2	675.896	40.4502	0	0.0943053	0.11723	0.266925	0.283838	0.446361	0.440826	0.467315	0.486966	0.521783	0.514013	EXCELLENT
Liver	6.0198	Q01768	NDKB	YMNSGPVVAMVWEGLNVVK	86.66	14563/26365	2	1050.04	82.5996	0	0.343402	0.212502	0.265647	0.266627	0.423799	0.437292	0.456816	0.454694	0.49329	0.485635	BEST
Liver	6.02011	Q01768	NDKB	GLVGEIIKR	38.54	23578/31452	3	330.885	39.8075	0	0.0715678	0.0323251	0.14469	0.243461	0.398327	0.38813	0.442123	0.542757	0.523089	0.530722	GOOD
Liver	6.01912	Q9QYG0	NDRG2	LDPTQTSFLK	40.21	13630/20739	2	578.321	48.3652	0	0.210431	0.17229	0.270258	0.295045	0.382309	0.330124	0.380888	0.412703	0.426697	0.395785	GOOD
Liver	6.01817	Q9QYG0	NDRG2	CPVMLVVGDQAPHEDAVVECNSK	64.54	17905/23304	3	854.069	49.2118	0	0.232983	0.210394	0.382549	0.38062	0.461956	0.468436	0.433363	0.47273	0.535213	0.546648	EXCELLENT
Liver	6.02017	O55125	NIPS1	FSGGYPALMDCMNK	33.77	13454/27043	2	798.852	55.196	0	0.0613016	0.0609777	0.153988	0.11517	0.337366	0.338999	0.437966	0.454346	0.470648	0.496286	FAIR
Liver	6.01863	P32020	NLTP	EATWVVDVK	32.81	1653/3578	2	526.789	48.4384	0	0.115955	0.116471	0.304999	0.294733	0.468279	0.424329	0.432051	0.442946	0.477934	0.50686	FAIR
Liver	6.02015	P32020	NLTP	IGGIFAFK	32.97	1875/3357	2	429.763	56.6723	0	0.102878	0.112544	0.31415	0.285094	0.457801	0.443424	0.448785	0.463094	0.489982	0.478096	FAIR
Liver	6.02003	P32020	NLTP	GSVLPNSDK	36.99	4735/8425	2	461.751	25.6	0	0.127523	0.172366	0.302403	0.319397	0.453098	0.423831	0.423328	0.444462	0.479306	0.464785	GOOD
Liver	6.01869	P32020	NLTP	AVEIVAQEMMTDLPSTFEEK	65.19	21158/32722	2	1137.55	71.8246	0	0.149275	0.149013	0.327719	0.324306	0.446288	0.445196	0.419109	0.414286	0.486538	0.505572	EXCELLENT
Liver	6.02156	P32020	NLTP	AVEIVAQEMMTDLPSTFEEK	40.31	21291/34599	3	758.704	71.8078	0	0.143671	0.144342	0.346486	0.288912	0.438129	0.441862	0.427911	0.434071	0.476119	0.454088	GOOD
Liver	6.01995	Q8K2T1	NMRL1	LLADLAK	39.54	8332/13182	2	375.247	39.4664	0	0.0604851	0.0959904	0.200616	0.148095	0.419255	0.42633	0.47674	0.437066	0.510585	0.521606	GOOD
Liver	6.0197	O70310	NMT1	LGEVVNTHGPVEPDKDNIR	29.23	33322/56250	4	524.528	34.9247	0	0.0847091	0.0440615	0.197679	0.218805	0.261227	0.364666	0.322359	0.397953	0.473466	0.341377	FAIR
Liver	6.01679	Q61937	NPM	DELHIVEAEAMNYEGSPIK	42.26	29800/52771	3	717.683	63.1188	0	0.050894	0.0665019	0.183887	0.255633	0.356965	0.377612	0.432314	0.449004	0.508045	0.455863	GOOD
Liver	6.01974	Q80XU3	NUCKS	ATVTPSPVK	36.17	14386/28105	2	453.274	25.0773	0	0.0227458	0.0400784	0.155279	0.171625	0.379901	0.360624	0.422175	0.422572	0.447437	0.439997	GOOD
Liver	6.0214	Q9DCN1	NUD12	FCPTCGSATK	25.8	29683/50373	2	567.756	24.2369	0	0.0842074	0.0910102	0.280672	0.246237	0.490064	0.427841	0.44824	0.461847	0.500979	0.479056	FAIR
Liver	6.01966	O35685	NUDC	LVTSDPEINTK	45.15	24891/37524	2	611.835	33.1938	0	0.129426	0.11882	0.314098	0.302298	0.372139	0.39313	0.396787	0.329096	0.428851	0.430108	GOOD
Liver	6.0207	P29758	OAT	ESVEIINK	27.92	7222/12470	2	469.269	32.702	0	0.130789	0.120554	0.227157	0.254617	0.39053	0.379105	0.371664	0.432868	0.47125	0.436578	FAIR
Liver	6.02007	P29758	OAT	VLPMNTGVEAGETACK	93.1	12260/16485	2	841.913	41.0285	0	0.156183	0.129945	0.212574	0.280135	0.400512	0.39412	0.428257	0.441948	0.510175	0.494755	BEST
Liver	6.01696	P29758	OAT	IAIAALEVLEEENLAENADK	87.02	14393/22178	2	1081.07	71.934	0	0.12673	0.115318	0.202431	0.235879	0.341136	0.35993	0.363584	0.376036	0.428607	0.411826	BEST
Liver	6.02009	P29758	OAT	LAPPLVIKEDEIR	53.06	22215/39914	3	500.304	48.757	0	0.12801	0.0875925	0.187	0.209655	0.332526	0.329076	0.302507	0.401715	0.403127	0.382131	EXCELLENT
Liver	6.01903	P53395	ODB2	SYLENPAFMLLDLK	46.5	12817/23999	2	830.443	79.9013	0	0.105444	0.114165	0.20386	0.20903	0.340235	0.322641	0.377727	0.397074	0.443928	0.398878	GOOD
Liver	6.01846	Q6P3A8	ODBB	AAVEQVPVEPYK	59.31	6954/14544	2	668.366	40.564	0	0.0388555	0.0455652	0.144771	0.136339	0.353237	0.328213	0.421654	0.437556	0.477469	0.451135	EXCELLENT
Liver	6.02046	Q6P3A8	ODBB	MNLFQSITSALDNSLAK	99.03	16816/33883	2	929.987	86.684	0	0.0738758	0.17911	0.175761	0.188354	0.356302	0.321427	0.414662	0.478931	0.442545	0.477069	BEST
Liver	6.01988	Q6P3A8	ODBB	MNLFQSITSALDNSLAK	32.94	14823/29170	3	620.328	86.6993	0	0.044367	0.0452195	0.164071	0.162933	0.352065	0.351792	0.453206	0.450105	0.493765	0.469178	FAIR
Liver	6.02063	Q60597	ODO1	NITLSLVANPSHLEAADPVVMGK	26.92	10881/16027	3	794.765	61.9118	0	0.113449	0.118948	0.270237	0.298269	0.354024	0.405429	0.413346	0.398043	0.404603	0.48169	FAIR
Liver	6.0201	Q60597	ODO1	LEAADEGSGDMK	79.76	11273/21836	2	614.777	25.9063	0	0.124068	0.0651967	0.242935	0.300643	0.39456	0.44575	0.432624	0.468593	0.518627	0.480528	BEST
Liver	6.01794	Q60597	ODO1	VVNAPIFHVNSDDPEAVMYVCK	47.54	14157/20395	3	837.411	58.8849	0	0.074862	0.0877006	0.297742	0.29066	0.441927	0.428411	0.472712	0.462076	0.550834	0.490254	GOOD
Liver	6.01932	Q60597	ODO1	SSLATMAHAQSLVEAQPNVDK	30.21	14589/24919	3	735.042	46.8833	0	0.0966321	0.124432	0.272517	0.255361	0.438648	0.421793	0.454871	0.497667	0.506466	0.468991	FAIR
Liver	6.02023	Q60597	ODO1	LLFCTGK	31.69	13074/20585	2	422.738	42.3125	0	0.106632	0.0996039	0.274467	0.247497	0.429128	0.437898	0.508647	0.474185	0.492212	0.473825	FAIR
Liver	6.0205	Q60597	ODO1	FLDTAFDLDAFK	31.29	23910/38590	2	704.859	72.6663	0	0.0533524	0.0739764	0.232603	0.227646	0.391018	0.394314	0.42643	0.421977	0.471328	0.483525	FAIR
Liver	6.02058	Q60597	ODO1	KTHLTELQR	49.47	30637/39727	3	377.891	20.4395	0	0.135007	0.124031	0.26212	0.263986	0.435679	0.420242	0.471469	0.459671	0.501821	0.525542	GOOD
Liver	6.02043	Q60597	ODO1	AEQFYCGDTEGK	44.3	32449/52892	2	705.801	33.0418	0	0.0502069	0.054811	0.174474	0.263598	0.452087	0.40268	0.404576	0.424005	0.437511	0.535146	GOOD
Liver	6.02165	Q60597	ODO1	YAELLVSQGVVNQPEYEEEISK	50.45	35059/66557	2	1265.64	59.5316	0	0.0142641	0.0193464	0.123862	0.150087	0.344734	0.407028	0.308904	0.562824	0.478342	0.335868	EXCELLENT
Liver	6.02006	Q9D2G2	ODO2	ASAFALQEQPVVNAVIDDATK	66.38	15451/34581	2	1097.08	69.1588	0	0.045247	0.0334322	0.0990811	0.107951	0.257657	0.270278	0.320804	0.372828	0.420162	0.416815	BEST
Liver	6.0201	Q9CZ30	OLA1	IPAFLNVVDIAGLVK	26.46	17971/29555	2	787.985	82.4224	0	0.0711623	0.0498338	0.206984	0.224223	0.403171	0.408107	0.442474	0.458473	0.483094	0.479654	FAIR
Liver	6.0193	P11725	OTC	KPEEVDDEVFYSPR	44.42	766/2149	3	572.612	42.2076	0	0.0734549	0.0609585	0.161798	0.160509	0.348746	0.357617	0.455389	0.453656	0.499146	0.487927	GOOD
Liver	6.02187	P11725	OTC	KPEEVDDEVFYSPR	89.12	3191/8026	2	858.416	42.2076	0	0.0320567	0.0322771	0.152177	0.14849	0.333831	0.338145	0.432813	0.456415	0.504613	0.491129	BEST
Liver	6.01985	P11725	OTC	LQAFQGYQVTMK	59.6	1317/3279	2	710.374	50.0361	0	0.052759	0.0468691	0.152432	0.145069	0.330538	0.33872	0.433786	0.435535	0.486415	0.481193	EXCELLENT
Liver	6.02004	P11725	OTC	DLLTLK	28.21	1374/2828	2	354.734	49.0128	0	0.0471933	0.0421766	0.173892	0.162079	0.348969	0.347916	0.43383	0.454555	0.49724	0.496945	FAIR
Liver	6.01848	P11725	OTC	GLTLSWIGDGNNILHSIMMSAAK	39.73	2231/5304	3	812.422	82.7052	0	0.0731399	0.0796478	0.185689	0.182837	0.358441	0.35875	0.45437	0.455254	0.505088	0.499454	GOOD
Liver	6.01815	P11725	OTC	GLTLSWIGDGNNILHSIMMSAAK	58.26	27510/49501	2	1218.13	82.7052	0	0.0255242	0.0487138	0.12423	0.142742	0.325007	0.317076	0.417744	0.450259	0.471467	0.461863	EXCELLENT
Liver	6.02061	P11725	OTC	FGMHLQAATPK	41.11	3103/7964	2	603.824	36.2231	0	0.0761712	0.0777413	0.179286	0.176971	0.363466	0.361838	0.424796	0.451879	0.486306	0.485576	GOOD
Liver	6.02192	P11725	OTC	NFTGEEIQYMLWLSADLK	74.36	17581/30316	2	1082.54	84.002	0	0.0853615	0.0552977	0.154006	0.156662	0.361196	0.327806	0.443398	0.450958	0.520696	0.499855	BEST
Liver	6.0206	P29341	PABP1	IVATKPLYVALAQR	46.06	17580/32579	3	516.991	48.1397	0	0.0462626	0.0486376	0.16611	0.216024	0.390536	0.402601	0.302011	0.253394	0.381757	0.353103	GOOD
Liver	6.02025	Q9WVE8	PACN2	IEDEDEQGWCK	80.95	40626/73402	2	707.798	34.3747	0	0.000881502	0.0313922	0.181556	0.243971	0.523748	0.400494	0.276167	0.500816	0.510455	0.502335	BEST
Liver	6.01898	Q9CY58	PAIRB	FDQLFDDESDPFEVLK	77.39	21766/32699	2	975.459	75.4722	0	0.129706	0.156762	0.368467	0.34431	0.491682	0.483222	0.507081	0.507794	0.554674	0.540147	BEST
Liver	6.02005	Q9CY58	PAIRB	SAAQAAAQTNSNAAGK	76.19	28869/40617	2	733.867	17.8238	0	0.132455	0.120546	0.312832	0.302388	0.430822	0.435907	0.441942	0.45399	0.500525	0.486952	BEST
Liver	6.02055	Q99LX0	PARK7	ALVILAK	32.83	3195/5640	2	367.268	42.5399	0	0.0827459	0.0753892	0.213034	0.23733	0.410088	0.425341	0.452309	0.491218	0.49162	0.487537	FAIR
Liver	6.02031	Q61990	PCBP2	LVVPASQCGSLIGK	50.42	20790/28314	2	717.908	46.9117	0	0.0925786	0.0707322	0.285535	0.314917	0.479747	0.436166	0.477333	0.487892	0.49497	0.4965	EXCELLENT
Liver	6.02158	Q91ZA3	PCCA	HIEIQVLGDK	38.81	5024/10756	2	579.335	41.0001	0	0.0355619	0.0303398	0.135439	0.139306	0.347464	0.354071	0.447593	0.464729	0.499347	0.543009	GOOD
Liver	6.02032	Q91ZA3	PCCA	MADEAVCVGPAPTSK	94.17	7894/16254	2	769.868	36.9464	0	0.0993674	0.0602855	0.171692	0.176127	0.326967	0.308763	0.450723	0.523147	0.511151	0.471825	BEST
Liver	6.0216	Q91ZA3	PCCA	AQAVHPGYGFLSENK	47.16	26999/53724	2	812.415	40.6208	0	0.0067581	0.00623082	0.109544	0.0752324	0.212334	0.338252	0.39856	0.395481	0.434105	0.469432	GOOD
Liver	6.02086	Q99MN9	PCCB	SVTNEDVTQEQLGGAK	102.49	5367/17162	2	841.421	35.01	0	0.0309335	0.0355024	0.155772	0.166893	0.355543	0.332275	0.451282	0.465883	0.524441	0.487543	BEST
Liver	6.02104	Q99MN9	PCCB	GHQDVEAAQAEYVEK	106.44	22060/45435	2	840.402	30.2763	0	0	0	0.0707168	0.105378	0.271733	0.266767	0.433787	0.413752	0.513164	0.455584	BEST
Liver	6.02033	Q99MN9	PCCB	DTSYLFITGPEVVK	39.88	7690/17532	2	787.924	66.3244	0	0.0503366	0.0622719	0.142837	0.191865	0.349535	0.332596	0.438078	0.445178	0.500998	0.5212	GOOD
Liver	6.01964	Q99MN9	PCCB	AYGGAYDVMSSK	58.92	9477/16809	2	627.792	39.9879	0	0.0428676	0.0231112	0.134162	0.136266	0.301872	0.336116	0.427034	0.452626	0.507516	0.484952	EXCELLENT
Liver	6.01689	Q99MN9	PCCB	HLLGDTNYAWPTAEIAVMGAK	52.11	9751/23517	3	755.385	65.332	0	0.0686295	0.0591967	0.162363	0.149998	0.268275	0.293937	0.359646	0.345428	0.406373	0.399122	EXCELLENT
Liver	6.02098	Q9Z2V4	PCKGC	EIISFGSGYGGNSLLGK	86.62	8231/11689	2	852.948	61.9118	0	0.397772	0.379076	0.459762	0.410066	0.525414	0.51261	0.448408	0.50682	0.527707	0.506881	BEST
Liver	6.02092	Q9JMD3	PCTL	SCVITYLAQVDPK	28.17	6543/11858	2	750.398	57.4198	0	0.116925	0.0936235	0.227499	0.232354	0.378966	0.393764	0.404726	0.393694	0.445739	0.417377	FAIR
Liver	6.02044	Q9JMD3	PCTL	AVSIQTGYLIQSTGPK	78.03	6849/11197	2	834.967	51.4118	0	0.0692947	0.0841736	0.241852	0.262656	0.431637	0.44083	0.454491	0.460341	0.50544	0.504449	BEST
Liver	6.01994	P09103	PDIA1	MDSTANEVEAVK	93.57	1978/3342	2	650.313	32.4782	0	0.142344	0.141024	0.284577	0.274841	0.441844	0.440447	0.435994	0.456623	0.490565	0.489319	BEST
Liver	6.02036	P09103	PDIA1	LITLEEEMTK	42.27	2388/4171	2	606.828	50.1219	0	0.101035	0.107801	0.2617	0.287144	0.410245	0.398833	0.421526	0.425584	0.460477	0.50284	GOOD
Liver	6.01991	P09103	PDIA1	ALAPEYAK	37.95	2522/3821	2	434.748	28.842	0	0.117854	0.130417	0.275685	0.276675	0.40923	0.41952	0.443296	0.442002	0.47381	0.46927	GOOD
Liver	6.02033	P09103	PDIA1	HNQLPLVIEFTEQTAPK	38.3	6662/10222	3	657.693	60.6431	0	0.126815	0.125879	0.281272	0.273694	0.447613	0.43222	0.447342	0.452693	0.49518	0.494486	GOOD
Liver	6.01905	P09103	PDIA1	QFLLAAEAIDDIPFGITSNSGVFSK	72.1	10898/17086	3	882.796	84.9103	0	0.161908	0.164352	0.310231	0.306878	0.463374	0.459105	0.46053	0.467052	0.511621	0.504346	BEST
Liver	6.0199	P09103	PDIA1	QFLLAAEAIDDIPFGITSNSGVFSK	83.16	28299/39964	2	1323.69	84.9309	0	0.00275349	0.00842207	0.233171	0.20066	0.358422	0.404807	0.431056	0.418456	0.50096	0.447877	BEST
Liver	6.0202	P09103	PDIA1	LKAEGSEIR	57.5	11099/15964	3	336.864	20.3512	0	0.13745	0.162981	0.334924	0.320933	0.451139	0.475575	0.476984	0.471011	0.510824	0.427511	EXCELLENT
Liver	6.02016	P09103	PDIA1	LKAEGSEIR	43.86	22047/33302	2	504.793	20.3512	0	0.119422	0.111236	0.270771	0.280438	0.43617	0.435367	0.45754	0.46616	0.516996	0.483435	GOOD
Liver	6.01976	P27773	PDIA3	MDATANDVPSPYEVK	70.43	13210/20626	2	821.89	44.9253	0	0.0608105	0.0553466	0.221088	0.203028	0.3931	0.388631	0.392533	0.409269	0.407171	0.466396	BEST
Liver	6.01981	P27773	PDIA3	GIVPLAK	29.2	15516/21009	2	352.244	37.8508	0	0.0908389	0.0427613	0.196233	0.261591	0.424243	0.366652	0.490218	0.460364	0.448463	0.476742	FAIR
Liver	6.01991	P08003	PDIA4	VDATEQTDLAK	91.08	8571/12251	2	598.809	28.4342	0	0.237963	0.190733	0.3046	0.387804	0.46443	0.449446	0.455796	0.472852	0.49451	0.465213	BEST
Liver	6.02016	P08003	PDIA4	EFVTAFK	25.98	21588/30444	2	424.237	44.4464	0	0.0827875	0.075923	0.185961	0.215893	0.316905	0.314269	0.376782	0.346609	0.362828	0.381839	FAIR
Liver	6.0207	P08003	PDIA4	EILTLK	27.38	21183/28173	2	361.741	40.3649	0	0.0328836	0.0170949	0.212997	0.218971	0.34892	0.364614	0.322328	0.4111	0.402616	0.382452	FAIR
Liver	6.01636	P08003	PDIA4	EVSQPDWTPPPEVTLSLTK	26.39	27590/42542	2	1065.55	64.6042	0	0.0313202	0.0250029	0.194987	0.212931	0.295309	0.352172	0.313737	0.355201	0.451267	0.409604	FAIR
Liver	6.01804	Q8K183	PDXK	DKVVPVADIITPNQFEAELLSGR	30.26	32986/47958	3	839.794	74.9714	0	0.0677585	0.0335955	0.123459	0.159046	0.388913	0.407368	0.460373	0.422664	0.4679	0.486492	FAIR
Liver	6.02003	P70296	PEBP1	LYEQLSGK	46.75	359/874	2	472.264	31.7564	0	0.0950181	0.0910224	0.225283	0.23555	0.40743	0.411709	0.453435	0.466761	0.49685	0.496557	GOOD
Liver	6.02023	Q9DBJ1	PGAM1	ALPFWNEEIVPQIK	42	2730/5979	2	845.469	71.8023	0	0.0705622	0.0675287	0.206645	0.224069	0.406166	0.391849	0.45025	0.460285	0.492319	0.489882	GOOD
Liver	6.02055	Q9DBJ1	PGAM1	YADLTEDQLPSCESLK	77.99	4993/10274	2	937.943	50.8416	0	0.0685022	0.0671533	0.169658	0.203675	0.358109	0.370068	0.455001	0.424481	0.442352	0.433602	BEST
Liver	6.02084	Q9DBJ1	PGAM1	YADLTEDQLPSCESLKDTIAR	65.23	12490/21325	3	811.063	54.3875	0	0.0827054	0.0835541	0.194637	0.250662	0.431474	0.391744	0.492684	0.456009	0.47065	0.477286	EXCELLENT
Liver	6.02214	Q9DBJ1	PGAM1	FSGWYDADLSPAGHEEAK	58.08	26401/40330	2	993.453	50.2222	0	0.0354976	0	0.162154	0.181794	0.38764	0.372857	0.426662	0.54704	0.531943	0.523036	EXCELLENT
Liver	6.02111	Q9DBJ1	PGAM1	FSGWYDADLSPAGHEEAKR	38.22	28170/51344	3	714.672	45.489	0	0.0287467	0.0432283	0.119924	0.14128	0.401172	0.411977	0.447565	0.433853	0.51871	0.539941	GOOD
Liver	6.01969	O70250	PGAM2	HYGGLTGLNK	41.77	3034/5625	2	533.293	28.7283	0	0.175428	0.164173	0.264806	0.257427	0.388811	0.403537	0.425114	0.441806	0.462477	0.470743	GOOD
Liver	6.02048	O70250	PGAM2	AMEAVAAQGK	50.58	5904/11217	2	491.261	23.3309	0	0.21443	0.186746	0.334665	0.323646	0.438023	0.460329	0.492686	0.510409	0.518338	0.519872	EXCELLENT
Liver	6.02039	Q8VCC1	PGDH	LDILVNNAGVNNEK	77.5	4852/6868	2	759.915	46.9401	0	0.197582	0.194148	0.32564	0.330086	0.447189	0.424925	0.419504	0.445473	0.480931	0.486675	BEST
Liver	6.02229	Q8VCC1	PGDH	AALDEQFEPQK	39.83	11119/11245	2	641.325	39.8174	0	0.240168	0.23419	0.383128	0.364671	0.467149	0.487249	0.456932	0.471067	0.494705	0.520209	GOOD
Liver	6.01993	Q8VCC1	PGDH	KVVDHFGR	32.33	40774/48559	3	321.854	20.0599	0	0.156821	0.197037	0.41918	0.338248	0.443291	0.466305	0.443358	0.41054	0.510664	0.524865	FAIR
Liver	6.02054	P09411	PGK1	SLMDEVVK	34.59	2187/4423	2	463.752	47.2165	0	0.0607967	0.0607901	0.182826	0.202791	0.409385	0.400233	0.458566	0.45211	0.494603	0.494641	FAIR
Liver	6.01962	P09411	PGK1	VLNNMEIGTSLYDEEGAK	83.07	4038/8912	2	994.983	55.4169	0	0.0636183	0.0591682	0.194029	0.218652	0.396351	0.411216	0.467603	0.474718	0.511616	0.509696	BEST
Liver	6.02122	P09411	PGK1	ITLPVDFVTADK	53.12	9315/18975	2	662.878	63.7859	0	0.0662031	0.0607402	0.185109	0.229043	0.376132	0.376776	0.447567	0.469569	0.479892	0.468167	EXCELLENT
Liver	6.01966	P09041	PGK2	AHSSMVGVNLPQK	62.88	7203/17382	2	687.369	34.4032	0	0.117558	0.0972149	0.212789	0.206922	0.398227	0.389524	0.456702	0.44777	0.477633	0.486446	EXCELLENT
Liver	6.02012	P09041	PGK2	FHVEEEGK	39.1	10615/12140	2	490.743	22.1086	0	0.0672079	0.0747471	0.204982	0.223412	0.383262	0.390913	0.452334	0.456418	0.492198	0.492498	GOOD
Liver	6.01885	P09041	PGK2	VSHVSTGGGASLELLEGK	81.02	20906/34667	2	873.97	44.8439	0	0.0229637	0.00671087	0.153068	0.147029	0.425125	0.441476	0.481915	0.559701	0.545827	0.472874	BEST
Liver	6.01846	Q9D0F9	PGM1	TQAYPDQKPGTSGLR	34.41	1793/3822	3	542.285	27.3606	0	0.103173	0.0865906	0.222817	0.225475	0.410804	0.414654	0.452679	0.468168	0.497704	0.490818	FAIR
Liver	6.01973	Q9D0F9	PGM1	TQAYPDQKPGTSGLR	65.97	17542/29232	2	812.923	27.389	0	0.0453717	0.0436623	0.143812	0.195785	0.339518	0.403253	0.474884	0.501613	0.522704	0.542609	BEST
Liver	6.0204	Q9D0F9	PGM1	FNISNGGPAPEAITDK	95	3085/6201	2	818.918	46.6275	0	0.0832139	0.077455	0.210573	0.22446	0.391397	0.402809	0.440687	0.472134	0.493732	0.482068	BEST
Liver	6.02031	Q9D0F9	PGM1	IALYETPTGWK	49.79	3340/6157	2	642.851	53.082	0	0.0750977	0.0687742	0.189405	0.195487	0.374308	0.365434	0.41354	0.419275	0.449857	0.409338	EXCELLENT
Liver	6.0206	Q9D0F9	PGM1	TIEEYAICPDLK	53.38	3818/6990	2	729.368	52.0322	0	0.0879677	0.0753392	0.185744	0.195862	0.367	0.388106	0.410511	0.427384	0.458438	0.451119	EXCELLENT
Liver	6.01925	Q9D0F9	PGM1	INQDPQVMLAPLISIALK	48.46	9141/17000	2	985.576	83.1837	0	0.0733301	0.0612208	0.191923	0.205533	0.415033	0.388588	0.451618	0.51484	0.553547	0.500445	GOOD
Liver	6.02081	P16331	PH4H	VEVLDNTQQLK	52.81	4491/6001	2	646.861	39.4096	0	0.273078	0.285277	0.330354	0.31658	0.444278	0.419493	0.3928	0.3742	0.47539	0.482355	EXCELLENT
Liver	6.02013	P16331	PH4H	EEVGALAK	32.87	8230/10938	2	411.737	26.592	0	0.277797	0.361399	0.413392	0.40194	0.475202	0.459949	0.489184	0.436937	0.509378	0.528341	FAIR
Liver	6.02006	O35129	PHB2	IVQAEGEAEAAK	62.77	24463/62456	2	611.325	24.9578	0	0.00650163	0.0131664	0.0514257	0.0808454	0.263956	0.347578	0.420093	0.459279	0.504927	0.4509	EXCELLENT
Liver	6.01992	P61458	PHS	VALQAEK	48.79	4861/7938	2	382.734	22.2774	0	0.0899699	0.0828376	0.223583	0.243401	0.426433	0.425339	0.454423	0.445493	0.487977	0.479088	GOOD
Liver	6.02143	P53811	PIPNB	NETGGGEGIEVLK	38.3	24247/33797	2	654.841	40.2796	0	0.0187216	0.029889	0.231712	0.186363	0.296049	0.346557	0.392134	0.332328	0.350138	0.341137	GOOD
Liver	6.01989	P27612	PLAP	IGDVVGSSGANQQTSGK	66.69	38159/60545	2	805.908	27.7554	0	0.029244	0.0220457	0.237798	0.233642	0.384501	0.361448	0.414383	0.390455	0.475826	0.490896	BEST
Liver	6.01834	Q99K51	PLST	YTLNVLEDLGEGQK	61.82	11272/22142	2	792.914	64.148	0	0.083884	0.116425	0.199503	0.232719	0.352608	0.370576	0.437442	0.432533	0.436534	0.418008	EXCELLENT
Liver	6.01919	Q99K51	PLST	EGICALGGTSELSSEGTQHSYSEEEK	69.36	12789/21062	3	931.081	44.182	0	0.0610238	0.0676503	0.245226	0.251451	0.454655	0.462259	0.522686	0.476223	0.556098	0.550717	BEST
Liver	6.0184	Q99K51	PLST	TISSSLAVVDLIDAIQPGCINYDLVK	35.47	23037/40751	3	937.504	86.9095	0	0.118925	0.0995233	0.235655	0.250306	0.433912	0.423188	0.457277	0.458271	0.491357	0.475872	GOOD
Liver	6.02317	P62137	PP1A	EIFLSQPILLELEAPLK	58.62	33405/42794	2	980.08	83.5147	0	0.163106	0.18791	0.330867	0.33056	0.440795	0.432379	0.411313	0.44051	0.480356	0.497462	EXCELLENT
Liver	6.02009	P17742	PPIA	VSFELFADK	49.82	1225/2450	2	531.285	59.2747	0	0.110244	0.122214	0.263399	0.272029	0.420686	0.440214	0.45875	0.450616	0.486113	0.47727	EXCELLENT
Liver	6.02041	P24369	PPIB	VVFGLFGK	25.79	20269/25419	2	436.771	60.7434	0	0.0201728	0.0254125	0.182401	0.209996	0.360368	0.432169	0.419704	0.41211	0.496858	0.443846	FAIR
Liver	6.01978	Q99KR7	PPIF	KIVITDCGQLS	32.8	18785/28198	2	620.339	41.1474	0	0.221728	0.0354212	0.0637823	0.161092	0.31731	0.37428	0.477962	0.386483	0.474134	0.458768	FAIR
Liver	6.0202	P35700	PRDX1	ATAVMPDGQFK	30.26	738/1672	2	585.8	39.2391	0	0.103334	0.106423	0.246636	0.261273	0.407366	0.403149	0.435554	0.428808	0.473387	0.465581	FAIR
Liver	6.02077	P20108	PRDX3	GTAVVNGEFK	34.07	2552/5143	2	514.28	32.5733	0	0.164537	0.151029	0.251507	0.226947	0.425299	0.403936	0.487293	0.501531	0.548004	0.524471	FAIR
Liver	6.01977	P20108	PRDX3	ELSLDDFK	32.42	5774/12295	2	486.753	53.706	0	0.145359	0.108758	0.226669	0.242322	0.398343	0.391404	0.476454	0.500428	0.54519	0.501785	FAIR
Liver	6.0194	O08709	PRDX6	LPFPIIDDK	37.46	3634/5793	2	532.311	60.0029	0	0.0678902	0.0689889	0.203704	0.212498	0.400179	0.388575	0.462865	0.464362	0.490633	0.495182	GOOD
Liver	6.0204	O08709	PRDX6	VVFIFGPDK	27.98	8192/17747	2	514.301	58.7921	0	0.0679026	0.0545255	0.182158	0.214469	0.388887	0.394253	0.428902	0.441217	0.459099	0.4765	FAIR
Liver	6.01957	P62962	PROF1	TFVSITPAEVGVLVGK	34.56	2121/4228	2	811.976	68.7183	0	0.0924501	0.0903919	0.248469	0.262374	0.428318	0.42092	0.44918	0.463486	0.498232	0.481944	FAIR
Liver	6.02008	P62962	PROF1	TFVSITPAEVGVLVGK	25.83	30941/49502	3	541.654	68.749	0	0.0285986	0.0259368	0.191813	0.101561	0.426296	0.408796	0.449135	0.380297	0.447018	0.456369	FAIR
Liver	6.02033	P62962	PROF1	SSFFVNGLTLGGQK	62.49	3233/6425	2	730.896	60.9986	0	0.248462	0.203776	0.351625	0.388837	0.45172	0.461256	0.477426	0.489046	0.513102	0.516201	EXCELLENT
Liver	6.02058	P62962	PROF1	DSPSVWAAVPGK	33.49	2064/3936	2	610.325	50.9268	0	0.187913	0.433874	0.426667	0.518564	0.519668	0.509975	0.47035	0.54527	0.524595	0.542989	FAIR
Liver	6.01958	P62962	PROF1	EGVHGGLINK	41.9	7305/12970	2	515.293	24.1492	0	0.0848704	0.0946692	0.269224	0.26911	0.438544	0.380195	0.467168	0.484301	0.519084	0.489901	GOOD
Liver	6.02002	P62334	PRS10	HGEIDYEAIVK	31.81	17651/23038	2	640.336	42.3409	0	0.136808	0.168	0.294986	0.389749	0.481252	0.535113	0.418264	0.480539	0.528296	0.557977	FAIR
Liver	6.01908	P62334	PRS10	AVASQLDCNFLK	45.62	15419/24990	2	686.355	50.4338	0	0.179445	0.198914	0.32959	0.309676	0.371576	0.416548	0.366262	0.431471	0.507921	0.473491	GOOD
Liver	6.01963	P62192	PRS4	APQETYADIGGLDNQIQEIK	71.11	36883/52228	2	1105.06	58.7637	0	0.0617326	0.0888447	0.257794	0.210297	0.383157	0.422553	0.427154	0.403558	0.448257	0.481474	BEST
Liver	6.02107	O88685	PRS6A	AMEVDERPTEQYSDIGGLDK	29.67	16621/27970	3	753.69	46.1403	0	0.097376	0.134528	0.323843	0.287313	0.457765	0.454954	0.419278	0.436789	0.525934	0.554405	FAIR
Liver	6.01846	O88685	PRS6A	TMLELLNQLDGFQPNTQVK	63.31	42167/64426	2	1098.08	77.1905	0	0.0447474	0.0831873	0.252047	0.32659	0.277388	0.44225	0.298965	0.347568	0.436266	0.404439	EXCELLENT
Liver	6.02061	P54775	PRS6B	LIFSTITSK	26.13	19036/29493	2	508.311	49.8372	0	0.0553667	0.0373505	0.154038	0.150696	0.264293	0.230154	0.287255	0.323577	0.313949	0.309526	FAIR
Liver	6.021	Q9R1P4	PSA1	QGSATVGLK	46.05	16214/27946	2	433.755	23.6837	0	0.0436222	0.0527118	0.196487	0.149962	0.284652	0.209257	0.337895	0.263096	0.37632	0.359326	GOOD
Liver	6.02058	Q9R1P4	PSA1	IHQIEYAMEAVK	26.05	17610/31376	3	479.922	42.2076	0	0.0862686	0.107814	0.237425	0.256656	0.35197	0.399271	0.433297	0.435663	0.473107	0.494077	FAIR
Liver	6.02013	P49722	PSA2	AANGVVLATEK	61.21	9205/18251	2	539.814	31.1783	0	0.0588674	0.0755116	0.182711	0.0856227	0.269357	0.336227	0.399276	0.317334	0.214646	0.379295	EXCELLENT
Liver	6.01896	P49722	PSA2	GYSFSLTTFSPSGK	44.99	17031/27580	2	742.871	60.6431	0	0.101121	0.169259	0.257918	0.256054	0.399796	0.412184	0.458759	0.445898	0.538386	0.495596	GOOD
Liver	6.0198	Q9R1P0	PSA4	ATCIGNNSAAAVSMLK	92.7	11473/19227	2	807.408	46.7412	0	0.11343	0.138418	0.267045	0.250303	0.430632	0.430642	0.436006	0.423215	0.502874	0.485631	BEST
Liver	6.02295	Q9Z2U1	PSA5	ITSPLMEPSSIEK	37.41	16743/20600	2	719.384	48.7854	0	0.139875	0.126402	0.218161	0.233038	0.323542	0.331779	0.368254	0.369411	0.420108	0.425056	GOOD
Liver	6.02057	Q9QUM9	PSA6	YGYEIPVDMLCK	34.96	15449/24975	2	747.36	62.542	0	0.0769505	0.0595973	0.210403	0.232778	0.350223	0.320125	0.402275	0.3691	0.427011	0.365427	FAIR
Liver	6.0201	Q9QUM9	PSA6	CDPAGYYCGFK	32.25	21872/40787	2	672.278	44.5298	0	0.067831	0.0701645	0.214427	0.172296	0.365784	0.345634	0.417583	0.330738	0.475845	0.412366	FAIR
Liver	6.01846	Q9Z2U0	PSA7	AITVFSPDGHLFQVEYAQEAVK	36.78	11976/19180	3	819.092	64.148	0	0.18415	0.143738	0.274634	0.293361	0.434001	0.438325	0.462921	0.483724	0.522803	0.541498	GOOD
Liver	6.01988	Q9Z2U0	PSA7	DIVVLGVEK	31.02	13004/26544	2	489.302	51.1831	0	0.214077	0.210679	0.270522	0.347526	0.425703	0.399869	0.512304	0.453181	0.485127	0.473165	FAIR
Liver	6.01689	O09061	PSB1	FFPYYVYNIIGGLDEEGK	29.42	44510/119583	2	1065.53	83.218	0	0.0437054	0.0355975	0.0848525	0.0299995	0.0563659	0.0783718	0.0784936	0.0807917	0.104378	0.165241	FAIR
Liver	6.01871	Q9R1P3	PSB2	VAASNIVQMK	55.95	7701/12527	2	533.805	36.7036	0	0.113229	0.0462275	0.250444	0.206159	0.414709	0.45953	0.432285	0.442702	0.490579	0.430458	EXCELLENT
Liver	6.02137	Q9R1P1	PSB3	FGPYYTEPVIAGLDPK	34.23	13499/24433	2	886.965	63.8624	0	0.0950989	0.0866013	0.24013	0.26326	0.421959	0.393991	0.44002	0.426113	0.48519	0.495168	FAIR
Liver	6.02034	P99026	PSB4	VNDSTMLGASGDYADFQYLK	99.47	18743/27875	2	1101.01	63.8983	0	0.0910708	0.0985224	0.238534	0.260952	0.417242	0.419692	0.455452	0.447703	0.484531	0.485535	BEST
Liver	6.02079	O55234	PSB5	VSSDNVADLHDK	83.38	40406/56635	2	653.323	25.7357	0	0.292706	0.271341	0.305959	0.371056	0.526755	0.542554	0.399694	0.525666	0.487888	0.455761	BEST
Liver	6.0209	P70195	PSB7	ATEGMVVADK	68.67	11085/20434	2	513.766	28.1783	0	0.0854956	0.0550031	0.212469	0.187013	0.373175	0.340265	0.381961	0.38789	0.400283	0.412301	BEST
Liver	6.01984	P70195	PSB7	GTTAVLTEK	53.91	12183/19465	2	463.269	26.5346	0	0.142375	0.108413	0.239186	0.244561	0.391985	0.412475	0.435717	0.440435	0.469426	0.482146	EXCELLENT
Liver	6.01935	Q8BG32	PSD11	EQSILELGSLLAK	26.94	23609/31629	2	703.913	71.2484	0	0.105753	0.077229	0.252307	0.195058	0.2774	0.402809	0.41709	0.376773	0.450964	0.506307	FAIR
Liver	6.01932	Q8BG32	PSD11	IMLNTPEDVQALVSGK	32.92	24523/38171	2	860.967	63.9267	0	0.140025	0.132964	0.269217	0.272852	0.389641	0.388472	0.406378	0.371927	0.462794	0.492921	FAIR
Liver	6.02078	P26516	PSD7	ITNQVHGLK	25.33	17962/26658	3	339.205	21.8916	0	0.0884924	0.0958397	0.250508	0.229065	0.353477	0.408373	0.433667	0.439443	0.437679	0.458413	FAIR
Liver	6.02121	P26516	PSD7	ITNQVHGLK	49.18	49633/66964	2	508.303	21.8916	0	0.0133302	0.0324902	0.217731	0.221417	0.32765	0.398498	0.44536	0.363916	0.413974	0.424957	GOOD
Liver	6.02051	P14685	PSMD3	ALDLVAAK	32.03	18796/31298	2	403.758	38.4939	0	0.167348	0.132412	0.25063	0.421103	0.414038	0.366823	0.367262	0.440047	0.483988	0.476489	FAIR
Liver	6.01973	Q9CX56	PSMD8	LVLLELNFLPTTGTK	30.99	26008/38387	2	833.001	77.3223	0	0.0875393	0.101246	0.22348	0.284949	0.434708	0.416607	0.416205	0.431676	0.479592	0.477613	FAIR
Liver	6.02015	P97371	PSME1	GPPCGPVNCNEK	60.16	32641/45529	2	667.8	24.2085	0	0.0393586	0.0713502	0.205417	0.221893	0.413023	0.393551	0.479235	0.469231	0.484501	0.493287	EXCELLENT
Liver	6.02069	Q9D0J8	PTMS	SVEAAAELSAK	63.78	1800/3511	2	541.296	32.7872	0	0.0999585	0.110423	0.257154	0.265539	0.412098	0.412526	0.424015	0.439317	0.480042	0.46578	EXCELLENT
Liver	6.02011	Q9D0J8	PTMS	TAEEEDEADPKR	56.75	38889/60581	2	698.319	17.0567	0	0.0586554	0.0645629	0.227815	0.249128	0.420571	0.428248	0.440249	0.480265	0.496627	0.498291	EXCELLENT
Liver	6.02009	Q9D0J8	PTMS	TAEEEDEADPK	69.49	28710/50310	2	620.269	18.6491	0	0.0739462	0.0825668	0.273447	0.253602	0.429013	0.420885	0.463433	0.445997	0.504011	0.468627	BEST
Liver	6.01929	Q9CWJ9	PUR9	EVSDGIVAPGYEEEALK	30.03	24670/51902	2	906.455	51.8901	0	0.0136704	0	0.115182	0.0847677	0.287001	0.237204	0.40813	0.406413	0.428897	0.37518	FAIR
Liver	6.01973	Q9CWJ9	PUR9	YTQSNSVCYAK	62.81	27640/47687	2	663.808	25.7926	0	0.0206311	0.033427	0.149308	0.0980419	0.299323	0.291837	0.342013	0.428154	0.453678	0.41356	EXCELLENT
Liver	6.02003	Q05920	PYC	GQIGAPMPGK	61.3	2486/5206	2	481.265	31.2635	0	0.0843383	0.0714792	0.209498	0.185912	0.376888	0.370023	0.436233	0.432656	0.460727	0.465838	EXCELLENT
Liver	6.01968	Q05920	PYC	HGEEVTPEDVLSAAMYPDVFAQFK	48.44	3913/8339	3	896.098	79.324	0	0.0905581	0.0872006	0.221297	0.228685	0.413393	0.414781	0.475894	0.492377	0.522751	0.511019	GOOD
Liver	6.01843	Q05920	PYC	AYVEANQMLGDLIK	39.51	4385/9367	2	785.915	64.6042	0	0.0836437	0.0762774	0.193426	0.201519	0.349018	0.379457	0.432359	0.445694	0.465506	0.442171	GOOD
Liver	6.02362	Q05920	PYC	GANAVGYTNYPDNVVFK	59.48	4499/6912	2	917.958	52.9399	0	0.128791	0.119595	0.239097	0.244556	0.394623	0.378878	0.456306	0.449404	0.451323	0.446355	EXCELLENT
Liver	6.01985	Q05920	PYC	LDNASAFQGAVISPHYDSLLVK	25.66	1941/4641	3	784.417	60.0505	0	0.0731049	0.0651187	0.199795	0.206212	0.391716	0.382006	0.44991	0.46778	0.487392	0.491338	FAIR
Liver	6.02003	Q05920	PYC	LDNASAFQGAVISPHYDSLLVK	57.66	25109/44782	2	1176.12	60.0505	0	0	0.00588437	0.104146	0.11052	0.346798	0.282443	0.469148	0.417056	0.45842	0.484085	EXCELLENT
Liver	6.01932	Q05920	PYC	GLYAAFDCTATMK	62.3	7149/13494	2	727.841	52.8262	0	0.0317673	0.0408232	0.181949	0.163998	0.369482	0.32502	0.426478	0.428043	0.492197	0.455682	EXCELLENT
Liver	6.02016	Q05920	PYC	QVGYENAGTVEFLVDK	84.73	7299/14457	2	887.952	57.7145	0	0.108628	0.122735	0.213922	0.216563	0.355008	0.357213	0.426014	0.460106	0.482168	0.466927	BEST
Liver	6.02009	Q05920	PYC	FIEKPR	32.2	8169/15416	2	398.245	20.0744	0	0.0593284	0.0562967	0.181358	0.211207	0.365015	0.377293	0.450362	0.451968	0.482552	0.489064	FAIR
Liver	6.02113	Q9ET01	PYGL	GIVGVENVAELK	25.18	3657/8811	2	617.363	51.0405	0	0.0361227	0.0299683	0.140014	0.149343	0.365758	0.325993	0.448341	0.473497	0.510445	0.509075	FAIR
Liver	6.02034	Q9ET01	PYGL	VSQLYMNQK	36.02	3746/13772	2	558.795	31.2067	0	0.0361097	0.0335761	0.14194	0.133842	0.317742	0.317802	0.443274	0.452085	0.471167	0.467624	GOOD
Liver	6.01891	Q9ET01	PYGL	VIPATDLSEQISTAGTEASGTGNMK	114.06	9777/20678	2	1242.62	54.8735	0	0.0370844	0.0183424	0.118867	0.149082	0.348988	0.294314	0.448023	0.450401	0.486596	0.470315	BEST
Liver	6.01433	Q9ET01	PYGL	VIPATDLSEQISTAGTEASGTGNMK	57.8	4177/9963	3	828.745	54.8451	0	0.0494128	0.039878	0.153257	0.145202	0.322064	0.306176	0.418305	0.446967	0.465636	0.477688	EXCELLENT
Liver	6.02018	Q9ET01	PYGL	TVIIGGK	41.89	5542/11357	2	347.234	28.1139	0	0.0418293	0.0307162	0.14939	0.154836	0.340782	0.316849	0.423158	0.444189	0.487131	0.477818	GOOD
Liver	6.01745	Q9ET01	PYGL	WLLLCNPGLADLIAEK	65.84	8866/18118	2	916.51	79.7292	0	0.0453684	0.0381571	0.151097	0.153369	0.332449	0.315875	0.422691	0.440391	0.466565	0.466529	BEST
Liver	6.01638	Q9ET01	PYGL	LKQEYFVVAATLQDVIR	49.87	14664/25862	3	667.048	68.9942	0	0.129287	0.0820385	0.178193	0.173966	0.36151	0.373918	0.494252	0.459878	0.536872	0.533285	EXCELLENT
Liver	6.02172	Q9DB77	QCR2	AVAQGNLSSADVQAAK	76.3	21257/52524	2	768.41	32.956	0	0.0230504	0.0113045	0.101214	0.161461	0.318588	0.339914	0.385503	0.505081	0.485287	0.510272	BEST
Liver	6.0205	P63001	RAC1	HHCPNTPIILVGTK	33.51	13042/24539	3	531.628	35.2089	0	0.201621	0.234939	0.26953	0.265377	0.421849	0.356412	0.34513	0.485664	0.511661	0.46571	FAIR
Liver	6.02088	P62827	RAN	LVLVGDGGTGK	49.03	4264/9074	2	511.304	38.2481	0	0.0792452	0.07339	0.26454	0.245167	0.384329	0.437106	0.515356	0.51556	0.479235	0.491854	GOOD
Liver	6.0206	Q8R1Q9	RBSK	HIPTEAVK	30.09	26471/37150	2	450.766	21.0419	0	0.092658	0.0725498	0.190118	0.242207	0.405974	0.40947	0.408638	0.507248	0.475923	0.489799	FAIR
Liver	6.01823	Q64374	RGN	QLGGYVATIGTK	51.04	762/1774	2	607.347	43.5728	0	0.0727573	0.0442628	0.148641	0.181557	0.315624	0.370154	0.418873	0.454928	0.465604	0.460815	EXCELLENT
Liver	6.02029	Q64374	RGN	TTSCCFGGK	52.73	2210/4512	2	512.22	22.0349	0	0.0904375	0.0895024	0.225881	0.234976	0.485473	0.427501	0.451973	0.482077	0.51995	0.518571	EXCELLENT
Liver	6.02112	Q64374	RGN	DEQIPDGMCIDAEGK	49.63	8381/17431	2	842.369	50.1723	0	0.0445834	0.038869	0.177727	0.176658	0.415166	0.397476	0.455667	0.474906	0.491635	0.502636	EXCELLENT
Liver	6.01996	Q64374	RGN	YFDQVDISNGLDWSLDHK	63.1	11830/21942	2	1079.51	64.958	0	0.052214	0.0364704	0.178454	0.216646	0.396754	0.373572	0.461382	0.50646	0.508792	0.48236	EXCELLENT
Liver	6.01958	Q9QUI0	RHOA	LVIVGDGACGK	42.79	6538/9863	2	547.803	37.4731	0	0.309668	0.164666	0.320329	0.304097	0.357046	0.408604	0.424643	0.401642	0.503444	0.495661	GOOD
Liver	6.01715	Q9QUI0	RHOA	DQFPEVYVPTVFENYVADIEVDGK	57.52	27593/38172	3	927.118	88.966	0	0.147099	0.112896	0.300523	0.307058	0.539881	0.415761	0.421564	0.456569	0.46041	0.398281	EXCELLENT
Liver	6.01975	Q9QUI0	RHOA	QEPVKPEEGR	29.14	67883/87739	3	392.21	17.5041	0	0.126829	0.181162	0.299154	0.311129	0.42288	0.429083	0.411684	0.419934	0.492196	0.527103	FAIR
Liver	6.0199	Q6ZWV3	RL10	GAFGKPQGTVAR	25.29	8999/15801	3	398.895	23.7715	0	0.0988856	0.0765161	0.225266	0.248515	0.383663	0.367919	0.324733	0.348316	0.410418	0.373529	FAIR
Liver	6.02053	Q6ZWV3	RL10	GAFGKPQGTVAR	29.8	36318/58594	2	597.838	23.7999	0	0.024028	0.00816673	0.250819	0.148442	0.450145	0.362713	0.38989	0.339685	0.414201	0.467584	FAIR
Liver	6.02124	Q6ZWV3	RL10	FNADEFEDMVAEK	34.52	19810/38483	2	775.843	60.4953	0	0.103401	0.02832	0.223361	0.290797	0.436637	0.49936	0.502576	0.429471	0.528103	0.502404	FAIR
Liver	6.0179	Q9CXW4	RL11	VLEQLTGQTPVFSK	40.23	10978/23774	2	776.937	53.3477	0	0.0402402	0.0108079	0.153553	0.140086	0.342992	0.320663	0.423551	0.453147	0.529852	0.477619	GOOD
Liver	6.0218	P35979	RL12	CTGGEVGATSALAPK	90.76	13715/35411	2	712.862	34.8394	0	0.0378877	0.0745982	0.127823	0.131686	0.264363	0.315473	0.426845	0.417231	0.46229	0.423769	BEST
Liver	6.02	Q9CZM2	RL15	VLNSYWVGEDSTYK	108.09	11414/23356	2	833.907	51.9753	0	0.059347	0.126716	0.13205	0.0979005	0.213743	0.219303	0.278571	0.312389	0.289214	0.285757	BEST
Liver	6.02361	P35980	RL18	ILTFDQLALESPK	78.63	8749/21907	2	740.921	64.1764	0	0.0684576	0.122109	0.196971	0.190515	0.30329	0.32984	0.350201	0.410625	0.438825	0.462341	BEST
Liver	6.02022	P62717	RL18A	IFAPNHVVAK	49.16	23018/43925	2	551.33	30.6533	0	0.0300515	0.0206721	0.0551654	0.12465	0.210014	0.340473	0.377292	0.446307	0.490129	0.505024	GOOD
Liver	6.01954	P62830	RL23	ISLGLPVGAVINCADNTGAK	52.57	8935/20187	2	988.532	64.9916	0	0.037715	0.030151	0.162646	0.150616	0.307731	0.335912	0.413438	0.441516	0.475434	0.47798	EXCELLENT
Liver	6.01993	P62830	RL23	GSAITGPVAK	47.23	10630/20411	2	453.771	26.5705	0	0.0338824	0.0320434	0.136415	0.133109	0.251865	0.27463	0.323463	0.361878	0.336714	0.388306	GOOD
Liver	6.0201	P27659	RL3	NNASTDYDLSDK	68.28	10316/24201	2	674.802	31.2995	0	0.0311436	0.00968103	0.13375	0.152852	0.381089	0.312062	0.465215	0.471866	0.524955	0.481836	BEST
Liver	6.02132	Q6ZWV7	RL35	VLTVINQTQK	49.91	6402/18839	2	575.351	35.01	0	0.0406148	0.0527867	0.157924	0.151955	0.298636	0.346053	0.410546	0.433547	0.475847	0.461834	EXCELLENT
Liver	6.02046	P61514	RL37A	YTCSFCGK	29.7	15438/29248	2	514.718	28.842	0	0.0326778	0.0454583	0.187385	0.144248	0.317808	0.350931	0.444154	0.450763	0.496608	0.488203	FAIR
Liver	6.02053	P47911	RL6	HQEGEIFDTEK	66.51	22961/49779	2	669.817	31.2067	0	0.0110121	0.00387095	0.0685488	0.0243086	0.196077	0.216606	0.310083	0.348079	0.43002	0.35317	BEST
Liver	6.02015	P12970	RL7A	VAPAPAVVK	30.04	7861/15247	2	429.281	27.6813	0	0.0308854	0.0240897	0.135482	0.147371	0.323212	0.403705	0.453525	0.461638	0.52224	0.486272	FAIR
Liver	6.02048	P12970	RL7A	HWGGNVLGPK	28	11105/20223	2	535.796	33.4496	0	0.0183997	0.0157655	0.132796	0.169934	0.295822	0.382073	0.329019	0.461131	0.47843	0.479868	FAIR
Liver	6.02017	P12970	RL7A	TCTTVAFTQVNSEDK	81.74	32142/58980	2	853.903	40.3649	0	4.15e-05	0.00234825	0.0789287	0.067153	0.250381	0.190654	0.501469	0.385025	0.46248	0.40712	BEST
Liver	6.01855	P62918	RL8	ASGNYATVISHNPETK	45.17	8511/19296	3	565.619	32.7304	0	0.0668145	0.0851963	0.163535	0.142358	0.388951	0.386956	0.504274	0.49983	0.489436	0.540802	GOOD
Liver	6.01964	P51410	RL9	TGVACSVSQAQK	64.98	11758/21914	2	621.317	23.5697	0	0.0662533	0.0553968	0.179774	0.188621	0.363313	0.38024	0.453179	0.462049	0.498363	0.485767	EXCELLENT
Liver	6.01797	P14869	RLA0	TSFFQALGITTK	31.18	12949/29556	2	660.369	67.7556	0	0.048734	0.0322775	0.0989489	0.108561	0.189085	0.250935	0.302974	0.406023	0.354497	0.370332	FAIR
Liver	6.02288	P14869	RLA0	AGAIAPCEVTVPAQNTGLGPEK	34.16	14494/36395	3	729.381	49.0412	0	0.0233635	0.0272268	0.156723	0.0848752	0.2991	0.341066	0.397104	0.407679	0.482237	0.457539	FAIR
Liver	6.02165	P14869	RLA0	AGAIAPCEVTVPAQNTGLGPEK	74.02	18095/43245	2	1093.57	49.0128	0	0.00961637	0.00629635	0.141508	0.114793	0.255141	0.266339	0.48426	0.406969	0.468228	0.472833	BEST
Liver	6.01999	P99027	RLA2	NIEDVIAQGVGK	55.78	5032/12338	2	624.848	55.1391	0	0.0446558	0.048157	0.169406	0.159502	0.32214	0.330507	0.430468	0.468933	0.505299	0.507827	EXCELLENT
Liver	6.01635	P99027	RLA2	LASVPAGGAVAVSAAPGSAAPAAGSAPAAAEEK	56.43	5861/14737	3	927.489	46.7696	0	0.0507305	0.0420202	0.180136	0.157575	0.336949	0.355329	0.448488	0.466437	0.508093	0.510558	EXCELLENT
Liver	6.02085	Q99020	ROAA	IFVGGLNPEATEEK	28.97	18323/24683	2	755.399	49.2686	0	0.0887257	0.164344	0.282259	0.272301	0.319055	0.374683	0.376812	0.295416	0.429171	0.417324	FAIR
Liver	6.0197	Q99PL5	RRBP1	DALNQATSQVESK	73.04	28246/43924	2	698.854	37.5584	0	0.016624	0.0210167	0.186014	0.240995	0.462077	0.408601	0.397442	0.426867	0.525445	0.4415	BEST
Liver	6.01989	P62281	RS11	EAIEGTYIDK	48.18	20438/36858	2	572.795	37.2545	0	0.0122182	0.00690913	0.0693527	0.0728082	0.213609	0.230663	0.339903	0.332742	0.364013	0.421129	GOOD
Liver	6.01997	P14131	RS16	LLEPVLLLGK	47.72	7128/13546	2	550.873	66.6562	0	0.0318466	0.0331153	0.157901	0.147498	0.327291	0.345238	0.436153	0.453002	0.474351	0.490856	GOOD
Liver	6.0168	P63276	RS17	LLDFGSLSNLQVTQPTVGMNFK	29.35	19976/38355	3	805.76	74.9714	0	0.0520079	0.0538035	0.160524	0.150474	0.327695	0.317675	0.478855	0.45432	0.461958	0.487416	FAIR
Liver	6.01995	P63276	RS17	LLDFGSLSNLQVTQPTVGMNFK	86.27	26233/52931	2	1208.14	74.9936	0	0.00298334	0	0.0769386	0.0736	0.265516	0.30111	0.390571	0.510604	0.468195	0.506941	BEST
Liver	6.02024	P62270	RS18	YSQVLANGLDNK	73.39	9748/20842	2	664.351	39.4664	0	0.0431598	0.0154206	0.160231	0.135913	0.351014	0.357586	0.338316	0.403259	0.475384	0.445004	BEST
Liver	6.01986	Q9CZX8	RS19	IAGQVAAANK	55.02	11002/22232	2	474.782	20.2567	0	0.0501596	0.0524051	0.178492	0.169688	0.345159	0.356077	0.438311	0.470413	0.488508	0.474698	EXCELLENT
Liver	6.01915	P25444	RS2	SLEEIYLFSLPIK	34.91	12936/29890	2	779.448	77.8081	0	0.0296231	0.028865	0.150054	0.141402	0.314442	0.352054	0.41948	0.448435	0.488439	0.484476	FAIR
Liver	6.02054	P62267	RS23	VANVSLLALYK	28.79	10280/21787	2	598.872	59.0914	0	0.0233634	0.0263098	0.16908	0.150414	0.343662	0.296905	0.426239	0.45875	0.489835	0.447155	FAIR
Liver	6.01997	P62267	RS23	ANPFGGASHAK	42.29	25223/46551	2	531.775	21.8063	0	0.23225	0.0763382	0.206309	0.251079	0.3349	0.352161	0.402264	0.395022	0.460701	0.408876	GOOD
Liver	6.01986	P62852	RS25	AALQELLSK	28.86	7877/15478	2	489.8	49.695	0	0.0684954	0.0713969	0.200461	0.195908	0.358037	0.36433	0.467778	0.465366	0.485132	0.499858	FAIR
Liver	6.02241	P62855	RS26	DISEASVFDAYVLPK	25.97	11785/21527	2	830.433	71.2385	0	0.107217	0.11024	0.214862	0.190665	0.335667	0.393751	0.522929	0.523501	0.515804	0.534793	FAIR
Liver	6.02038	P62983	RS27A	TITLEVEPSDTIENVK	86.66	404/665	2	897.477	54.8167	0	0.253701	0.287366	0.359056	0.355981	0.435579	0.439882	0.440827	0.408816	0.48842	0.48416	BEST
Liver	6.01992	P62983	RS27A	TITLEVEPSDTIENVK	42.94	11727/15656	3	598.654	54.8451	0	0.283377	0.287393	0.385494	0.384095	0.474037	0.494238	0.459415	0.452195	0.502423	0.491896	GOOD
Liver	6.02011	P62908	RS3	FGFPEGSVELYAEK	43.44	10910/24096	2	789.893	60.5527	0	0.0608013	0.0869305	0.253319	0.235261	0.484896	0.456633	0.53208	0.522223	0.51567	0.431606	GOOD
Liver	6.02152	P62908	RS3	TQNVLGEK	33.1	13702/28898	2	447.754	24.6322	0	0.0580987	0.07158	0.147692	0.141098	0.282363	0.26114	0.358568	0.368491	0.386756	0.361092	FAIR
Liver	6.01996	P62754	RS6	MATEVAADALGEEWK	75.28	10718/22387	2	813.892	56.7105	0	0.0377287	0.0363858	0.155442	0.137132	0.358002	0.368599	0.418884	0.439256	0.50717	0.513014	BEST
Liver	6.02315	P62082	RS7	TLTAVHDAILEDLVFPSEIVGK	58	9984/21995	3	791.772	76.0795	0	0.0597208	0.0882056	0.190104	0.166465	0.358799	0.355582	0.412472	0.451478	0.487962	0.472	EXCELLENT
Liver	6.02041	P62242	RS8	ISSLLEEQFQQGK	64.06	7640/19413	2	756.904	50.8416	0	0.0236205	0.0251629	0.143702	0.128014	0.318277	0.317307	0.450508	0.455838	0.469058	0.470319	EXCELLENT
Liver	6.02143	Q99J08	S14L2	GLLFSASK	37.66	8294/13261	2	414.75	44.8439	0	0.123953	0.0878546	0.245115	0.267958	0.41685	0.395548	0.443166	0.412094	0.474308	0.471056	GOOD
Liver	6.01972	Q99J08	S14L2	VGDLSPK	36.19	12550/18461	2	361.213	23.0094	0	0.127318	0.120226	0.256081	0.227637	0.379853	0.358139	0.388739	0.370237	0.429769	0.417731	GOOD
Liver	6.0209	Q99J08	S14L2	WQFMSEGSDVGFGIFLK	59.95	38554/60426	2	977.48	80.4471	0	0.0460732	0.0300058	0.17112	0.18173	0.392528	0.348886	0.423741	0.428681	0.488846	0.50868	EXCELLENT
Liver	6.01997	P50247	SAHH	VPAINVNDSVTK	68.33	567/1098	2	631.856	39.5517	0	0.0902796	0.0854161	0.226751	0.241939	0.415488	0.412132	0.44177	0.468137	0.489874	0.481112	BEST
Liver	6.02053	P50247	SAHH	GISEETTTGVHNLYK	103.07	3826/6248	2	827.923	37.2927	0	0.0775585	0.0859194	0.226482	0.251042	0.410858	0.415999	0.44176	0.464111	0.479055	0.477171	BEST
Liver	6.02064	P50247	SAHH	VAVVAGYGDVGK	58.46	918/1482	2	570.822	39.5517	0	0.0881735	0.0879463	0.222521	0.239661	0.392049	0.370497	0.409816	0.4114	0.469868	0.466087	EXCELLENT
Liver	6.01955	P50247	SAHH	ATDVMIAGK	37.6	1516/3096	2	456.252	31.1499	0	0.13254	0.136555	0.245877	0.274903	0.412764	0.398209	0.439949	0.450457	0.47554	0.472247	GOOD
Liver	6.01848	P50247	SAHH	GETDEEYLWCIEQTLHFK	46.25	2500/5526	3	768.691	72.1717	0	0.100994	0.101304	0.254743	0.271508	0.445866	0.440816	0.473985	0.488565	0.525175	0.513282	GOOD
Liver	6.01944	P50247	SAHH	GETDEEYLWCIEQTLHFK	73.54	20263/34698	2	1152.53	72.1428	0	0.0503398	0.0404309	0.196602	0.250963	0.41895	0.41241	0.455119	0.482574	0.50924	0.484485	BEST
Liver	6.02428	P50247	SAHH	DGPLNMILDDGGDLTNLIHTK	49.19	33007/50169	2	1129.58	78.6111	0	0.0802238	0.092198	0.150622	0.211258	0.342378	0.381668	0.42008	0.414845	0.44765	0.487159	GOOD
Liver	6.01886	P50247	SAHH	DGPLNMILDDGGDLTNLIHTK	45.18	2972/5945	3	753.386	78.6714	0	0.1136	0.119764	0.255699	0.268009	0.428879	0.435713	0.457789	0.474388	0.506089	0.501412	GOOD
Liver	6.02016	P50247	SAHH	VNIKPQVDR	42.3	4465/8374	2	537.822	25.1701	0	0.0763291	0.087493	0.22739	0.236109	0.422909	0.415318	0.453344	0.457424	0.488248	0.493299	GOOD
Liver	6.01888	P50247	SAHH	SKFDNLYGCR	53.55	5629/9951	2	633.305	34.1944	0	0.113238	0.115017	0.269706	0.282433	0.445099	0.443186	0.44842	0.478875	0.505402	0.523438	EXCELLENT
Liver	6.01933	P50247	SAHH	WSSCNIFSTQDHAAAAIAK	68.89	17129/32955	2	1042.5	49.5245	0	0.0214847	0.0283051	0.176701	0.192315	0.404512	0.357593	0.441631	0.477063	0.499754	0.480104	BEST
Liver	6.021	P50247	SAHH	LDEAVAEAHLGK	29.68	32021/64695	2	629.841	34.4885	0	0.0457101	0.0582932	0.181044	0.207296	0.379188	0.442595	0.37706	0.456116	0.539532	0.526598	FAIR
Liver	6.02048	Q61207	SAP	EEILAALEK	29.8	13511/25681	2	511.298	52.5154	0	0.0772908	0.0766557	0.226455	0.247178	0.401675	0.407548	0.427278	0.458703	0.48497	0.56048	FAIR
Liver	6.02045	Q9CQC9	SAR1B	EELDSLMTDETIANVPILILGNK	44.38	19034/28700	3	845.451	85.1768	0	0.14654	0.178934	0.393861	0.378788	0.486309	0.491795	0.470675	0.473636	0.513134	0.506769	GOOD
Liver	6.01884	Q9CQC9	SAR1B	EELDSLMTDETIANVPILILGNK	84.04	33493/45829	2	1267.67	85.1999	0	0.101866	0.111574	0.28847	0.333302	0.453161	0.457501	0.457838	0.471477	0.514195	0.488034	BEST
Liver	6.02102	Q99LB7	SARDH	AIDSLSIEK	34.79	2419/5382	2	491.282	40.3649	0	0.0389502	0.0324354	0.141295	0.131432	0.318612	0.30997	0.425308	0.403921	0.471775	0.456426	FAIR
Liver	6.02156	Q99LB7	SARDH	DPSGGPVSLDFVK	69.59	2563/6086	2	662.349	58.0585	0	0.0847518	0.0886501	0.14588	0.150142	0.249159	0.266324	0.342163	0.271295	0.382704	0.264732	BEST
Liver	6.02041	Q6P8J2	SAT2	LAVLDWNK	31.95	31492/57224	2	482.782	53.7629	0	0.0308371	0.00151595	0.171279	0.105614	0.252228	0.314751	0.379123	0.346244	0.413788	0.434772	FAIR
Liver	6.02013	Q01405	SC23A	MVVPVAALFTPLK	32.98	19803/29349	2	696.425	75.5436	0	0.0879042	0.0920876	0.233741	0.245334	0.367723	0.367202	0.351109	0.382582	0.415215	0.378935	FAIR
Liver	6.02132	Q9JLI6	SCLY	RVDVEDLGVDFLTIVGHK	41.11	27489/57995	3	673.372	71.9485	0	0.0277051	0.0892476	0.0961445	0.117259	0.268796	0.232508	0.327549	0.322062	0.430584	0.417015	GOOD
Liver	6.02064	Q8VBT2	SDHL	MDSSQPSGSFK	55.17	17572/25403	2	588.769	26.7921	0	0.162466	0.185197	0.334782	0.325892	0.449728	0.432271	0.435003	0.390775	0.50617	0.469913	EXCELLENT
Liver	6.01948	Q61753	SERA	VTADVINAAEK	66.12	11238/28452	2	568.816	35.619	0	0.10897	0.101736	0.302468	0.314545	0.440932	0.423056	0.446123	0.433593	0.498223	0.517432	BEST
Liver	6.01881	Q99K85	SERC	QVVNFGPGPAK	48.86	11313/25039	2	560.316	38.2481	0	0.138879	0.116848	0.23127	0.220657	0.445657	0.424212	0.397292	0.476927	0.455707	0.426624	GOOD
Liver	6.01847	Q99K85	SERC	FGVIFAGAQK	27.73	9689/15196	2	522.302	50.6142	0	0.240092	0.248631	0.361697	0.384176	0.467695	0.461225	0.482546	0.480259	0.522793	0.527946	FAIR
Liver	6.02017	Q99K85	SERC	VIFVQGGGSGQFSAVPLNLIGLK	54.57	33285/53928	2	1154.16	77.176	0	0.0451274	0.0241181	0.226635	0.157892	0.434739	0.394293	0.446272	0.454147	0.50662	0.484414	EXCELLENT
Liver	6.02212	Q8BJU0	SGTA	HAEAVAYYK	28.62	30896/37069	2	529.275	24.1492	0	0.207485	0.273393	0.300381	0.362044	0.367391	0.39954	0.438678	0.40714	0.473211	0.381777	FAIR
Liver	6.02243	Q78PY7	SND1	VMQVLNADAIVVK	38.43	32459/56413	2	703.415	55.793	0	0.023355	0.0847448	0.113853	0.142827	0.335601	0.344777	0.431606	0.502371	0.563234	0.541447	GOOD
Liver	6.01947	P08228	SODC	HVGDLGNVTAGK	68.64	84/248	2	587.32	28.0287	0	0.0747356	0.0754622	0.200929	0.210601	0.38894	0.391575	0.449767	0.459586	0.486853	0.48737	BEST
Liver	6.01974	P08228	SODC	HVGDLGNVTAGK	37.29	3202/6702	3	391.882	28.0287	0	0.0832172	0.0978856	0.202418	0.230553	0.380531	0.39341	0.462729	0.448266	0.512124	0.500591	GOOD
Liver	6.02027	P09671	SODM	GDVTTQVALQPALK	72.38	1845/4475	2	723.917	46.5137	0	0.0467752	0.0409309	0.155736	0.166987	0.332603	0.345071	0.43962	0.442212	0.488234	0.483601	BEST
Liver	6.02084	P09671	SODM	GELLEAIKR	32.88	8013/21041	2	517.819	37.7103	0	0.0219198	0.0348772	0.150754	0.142466	0.288617	0.402501	0.429357	0.422117	0.504526	0.468284	FAIR
Liver	6.02019	Q64105	SPRE	TVVNISSLCALQPYK	76.75	11600/24577	2	849.963	61.1523	0	0.195484	0.0830145	0.294292	0.250432	0.341694	0.328761	0.419901	0.41527	0.455844	0.444034	BEST
Liver	6.01982	Q60598	SRC8	TVPIEAVTSK	32.72	26834/45547	2	525.811	36.9058	0	0	0.0174722	0.179558	0.101094	0.269931	0.344488	0.454364	0.445844	0.379427	0.395127	FAIR
Liver	6.01787	Q8BWF0	SSDH	IYGDIIYTSAK	36.48	4934/9651	2	625.342	47.779	0	0.0682432	0.077775	0.198247	0.232886	0.375254	0.362821	0.440478	0.442233	0.486463	0.481472	GOOD
Liver	6.02202	Q8BWF0	SSDH	ILLHHAANSVK	50.14	42781/87935	2	604.864	22.3296	0	0.0185414	0.012249	0.0816734	0.088219	0.271869	0.268955	0.424755	0.341454	0.438847	0.322164	EXCELLENT
Liver	6.01842	P52843	ST2A1	NHFTVAQAEAFDK	90.6	7991/12159	2	742.367	39.8742	0	0.171594	0.199829	0.368005	0.402767	0.486736	0.499895	0.498072	0.555698	0.524232	0.52995	BEST
Liver	6.02051	P52843	ST2A1	SGTNWLIEIVCLIQTK	46.33	27225/45056	3	627.681	94.2714	0	0.145235	0.148123	0.336526	0.320033	0.404851	0.4413	0.449091	0.424331	0.526955	0.486872	GOOD
Liver	6.01977	Q9EPQ7	STAR5	TSTPSAAMK	56.35	18635/24857	2	450.233	20.8017	0	0.37609	0.404839	0.506391	0.425937	0.517236	0.513898	0.464116	0.442032	0.505547	0.527523	EXCELLENT
Liver	6.02072	Q60864	STIP1	ALSAGNIDDALQCYSEAIK	78.78	14430/35172	2	1023	66.1636	0	0.0419515	0.0438984	0.197811	0.183885	0.331493	0.371028	0.3265	0.379695	0.483474	0.412909	BEST
Liver	6.02006	Q9WUM5	SUCA	LVGGTTPGK	59.44	2060/4069	2	418.253	21.0419	0	0.0492512	0.0456942	0.160771	0.162229	0.340248	0.342756	0.442579	0.446905	0.493041	0.492334	EXCELLENT
Liver	6.01979	Q9WUM5	SUCA	LIGPNCPGVINPGECK	85.41	2062/5213	2	865.937	45.4322	0	0.0704084	0.0721786	0.205109	0.161001	0.363352	0.365228	0.457247	0.461252	0.500402	0.515347	BEST
Liver	6.01946	Q9WUM5	SUCA	MGHAGAIIAGGK	26.34	3399/9814	3	363.537	25.5147	0	0.0481156	0.0462769	0.142712	0.148936	0.30693	0.299311	0.402746	0.388957	0.41602	0.427505	FAIR
Liver	6.02171	Q9WUM5	SUCA	MGHAGAIIAGGK	82.63	6626/17667	2	544.803	25.5431	0	0.0533999	0.0450012	0.128071	0.148552	0.261156	0.29217	0.365228	0.302697	0.411392	0.429653	BEST
Liver	6.01997	Q9Z2I8	SUCB2	LEGTNVQEAQNILK	72.38	1503/3472	2	781.927	47.0254	0	0.0598455	0.0544448	0.199944	0.19719	0.380962	0.37351	0.44933	0.432534	0.50273	0.469166	BEST
Liver	6.0205	Q9Z2I8	SUCB2	EQIDIFEGIK	38.89	3847/7024	2	599.327	60.41	0	0.0695706	0.0693498	0.229509	0.214771	0.387956	0.396502	0.454215	0.472635	0.505263	0.507518	GOOD
Liver	6.02044	Q9Z172	SUMO3	VAGQDGSVVQFK	59.75	10342/16447	2	620.835	38.1461	0	0.167383	0.142456	0.321578	0.305324	0.450564	0.482345	0.480328	0.441478	0.455255	0.440754	EXCELLENT
Liver	6.02037	Q8BGQ7	SYAC	IVAVTGAEAQK	50.63	12232/17272	2	546.822	28.3489	0	0.16004	0.174442	0.321318	0.321797	0.46877	0.450322	0.427032	0.482783	0.503703	0.497708	EXCELLENT
Liver	6.01976	Q91WQ3	SYYC	LSSVVTQHDAK	27.29	24402/32645	3	397.554	21.504	0	0.130463	0.100268	0.299707	0.25353	0.460277	0.457498	0.483101	0.4852	0.498596	0.536593	FAIR
Liver	6.02227	Q9WVA4	TAGL2	NFSDNQLQEGK	46.74	24936/50761	2	643.31	31.9088	0	0.0385888	0.0315205	0.166435	0.226598	0.44174	0.378986	0.403402	0.435512	0.438599	0.521888	GOOD
Liver	6.01996	Q93092	TALDO	LGGPQEEQIK	55.52	18376/31295	2	552.804	28.6146	0	0.079531	0.0331996	0.178958	0.213181	0.352332	0.355473	0.429139	0.412335	0.465488	0.432749	EXCELLENT
Liver	6.02357	P68369	TBA1A	TIGGGDDSFNTFFSETGAGK	103.94	4192/9531	2	1007.46	63.4431	0	0.135597	0.134769	0.277542	0.278751	0.444982	0.433279	0.510222	0.526068	0.535125	0.533445	BEST
Liver	6.01965	Q7TMM9	TBB2A	INVYYNEAAGNK	78.58	4368/6790	2	681.343	36.9058	0	0.17153	0.171416	0.257369	0.277375	0.395283	0.396134	0.420715	0.356283	0.474336	0.342471	BEST
Liver	6.02086	P68372	TBB2C	INVYYNEATGGK	76.01	4200/7878	2	667.838	38.4626	0	0.197417	0.199927	0.270909	0.299183	0.430102	0.401305	0.427245	0.449392	0.509704	0.474934	BEST
Liver	6.01986	P11983	TCPA	MLVDDIGDVTITNDGATILK	75.54	32281/45167	2	1055.56	69.1733	0	0.0174195	0.020034	0.18807	0.254306	0.348082	0.305668	0.379465	0.326023	0.378463	0.422303	BEST
Liver	6.01917	P80315	TCPD	GDVTITNDGATILK	64.95	18318/31105	2	712.39	47.4705	0	0.069555	0.0355154	0.221855	0.2809	0.374049	0.365988	0.414076	0.412547	0.501509	0.492852	EXCELLENT
[truncated: 85 more rows]

## Sheet: MUSCLE_ALL_FEATURES
Supplemental Table S2.
[truncated: 910 more rows]
