# Supplementary material for: Proteome Dynamics: Tissue Variation in the Kinetics of Proteostasis in Intact Animals
Source: Mol Cell Proteomics. 2016 Feb 1;15(4):1204–19. doi: 10.1074/mcp.M115.053488 (PMC4824850; doi:10.1074/mcp.M115.053488)
Supplement: Supplemental Data [file 10.1074_M115.053488_mcp.M115.053488-9.xlsx]

## Sheet: HEART_nls_out
Supplemental Table S3.
All protein k-deg data, obtained by applying all RIA, t, data for mono-lysine peptides, grouped on a per protein basis, to a nonlinear model in R. Where the number of peptides used to calculate k-deg was 1, the sequence of that peptide is shown.
Whether k-deg was calculated based-on a single peptide (seen across all time points of labelling), or from multiple peptides, is shown in column A.
The number of peptides used for protein identification at 1% fdr cut-off in Mascot are shown in column K (all proteins were identified on the basis of at least 2 unique arginine or lysine-terminated peptides)
"_pg" denotes instances where turnover calculation was possible for a peptide shared between members of a protein group (i.e. non-unique)
				nls model summary
Peptides_used_for_turnover_calculations	Gene_Symbol	Uniprot	Description	estimated_k_deg	error	t	p	Sequence_if_only_1_peptide	#peptides_for_kdeg	#peptides_used_for_ID_1%_FDR	%_sequence_coverage
Single	1433B	Q9CQV8	14-3-3 protein beta/alpha	0.0546731	0.00756897	7.22332	2.84662e-05	QTTVSNSQQAYQEAFEISK	1	7	36.2
Multiple	1433E	P62259	14-3-3 protein epsilon	0.074798	0.0036843	20.3018	1.18085e-23		4	8	39.6
Multiple	1433F	P68510	14-3-3 protein eta	0.139947	0.00741059	18.8848	6.50471e-19		3	9	41.9
Multiple	1433G	P61982	14-3-3 protein gamma	0.0891678	0.00489372	18.2209	2.39586e-14		2	10	47
Single	1433T	P68254	14-3-3 protein theta	0.107995	0.00597003	18.0895	5.71346e-09	TAFDEAIAELDTLNEDSYK	1	4	20.4
Single	1433Z	P63101	14-3-3 protein zeta/delta	0.0941991	0.00801975	11.7459	3.57189e-07	TAFDEAIAELDTLSEESYK	1	7	40.8
Multiple	2AAA	Q76MZ3	Serine/threonine-protein phosphatase 2A 65 kDa regulatory subunit A alpha isoform	0.0985177	0.00742917	13.2609	1.12915e-11		2	10	24.8
Multiple	3HIDH	Q99L13	3-hydroxyisobutyrate dehydrogenase, mitochondrial	0.0305493	0.00151617	20.1491	3.2331e-15		2	6	29
Multiple	AATC	P05201	Aspartate aminotransferase, cytoplasmic	0.0567783	0.0073116	7.7655	1.0211e-09		4	6	24.9
Multiple	AATM	P05202	Aspartate aminotransferase, mitochondrial	0.0282425	0.00130807	21.5909	3.12912e-28		5	15	42.3
Single	ACAD9	Q8JZN5	Acyl-CoA dehydrogenase family member 9, mitochondrial	0.0568316	0.00379619	14.9707	3.56256e-08	VPVENVLGEVGGGFK	1	3	5.6
Multiple	ACADL	P51174	Long-chain specific acyl-CoA dehydrogenase, mitochondrial	0.0371151	0.000984453	37.7012	6.74029e-46		6	10	24.7
Multiple	ACADM	P45952	Medium-chain specific acyl-CoA dehydrogenase, mitochondrial	0.055732	0.00268419	20.7631	1.77158e-15		2	4	8.8
Multiple	ACADS	Q07417	Short-chain specific acyl-CoA dehydrogenase, mitochondrial	0.04301	0.00122708	35.0507	7.93168e-39		5	10	34.5
Single	ACADV	P50544	Very long-chain specific acyl-CoA dehydrogenase, mitochondrial	0.0582487	0.00435875	13.3636	1.0553e-07	LFVALQGCMDK	1	3	6.1
Multiple	ACBP	P31786	Acyl-CoA-binding protein	0.0602775	0.008013	7.52247	2.17731e-07		2	2	28.7
Single	ACO13	Q9CQR4	Acyl-coenzyme A thioesterase 13	0.0693373	0.00551633	12.5695	1.88679e-07	TLAFASVDLTNK	1	1	8.6
Single	ACOC	P28271	Cytoplasmic aconitate hydratase	0.0535453	0.00530014	10.1026	1.44743e-06	GPFLLGIK	1	12	22.8
Multiple	ACON	Q99KI0	Aconitate hydratase, mitochondrial	0.0380794	0.00082158	46.349	1.2583e-87		13	27	48.1
Single	ACOT1	O55137	Acyl-coenzyme A thioesterase 1	0.0359262	0.0041406	8.67657	5.74343e-06	SDTTFLFLVGQDDHNWK	1	4	11.2
Single	ACPM	Q9CR21	Acyl carrier protein, mitochondrial	0.0619508	0.00287358	21.5587	1.02919e-09	LMCPQEIVDYIADK	1	1	9
Single	ACSL1	P41216	Long-chain-fatty-acid--CoA ligase 1	0.0480909	0.00479526	10.0288	1.54814e-06	LAQGEYIAPEK	1	4	9.2
Single	ACTB	P60710	Actin, cytoplasmic 1	0.0559145	0.00561297	9.96166	1.6465e-06	VAPEEHPVLLTEAPLNPK	1	15	57.3
Single	ACTC	P68033	Actin, alpha cardiac muscle 1	0.0302472	0.00165717	18.2523	5.23654e-09	KDLYANNVLSGGTTMYPGIADR	1	17	69.2
Single	ACTG2	P63268	Actin, gamma-enteric smooth muscle	0.0254837	0.00200536	12.7078	1.70124e-07	VAPEEHPTLLTEAPLNPK	1	14	56.6
Single	ACYP2	P56375	Acylphosphatase-2	0.0648733	0.00748752	8.66419	5.81709e-06	GTVTGQVQGPEEK	1	1	13.4
Multiple	ADHX	P28474	Alcohol dehydrogenase class-3	0.0661702	0.00391945	16.8825	1.07807e-13		2	3	12.3
Multiple	ADK	P55264	Adenosine kinase	0.0963009	0.0121509	7.92539	9.56705e-08		2	3	10.8
Single	ADT1	P48962	ADP/ATP translocase 1	0.0428083	0.00548008	7.81161	1.44991e-05	AAYFGVYDTAK	1	8	37.9
Single	AKCL2	Q9DCT1	1,5-anhydro-D-fructose reductase	0.162018	0.0455532	3.55668	0.00521	DMEELLSLDK	1	1	3.3
Single	AL1A1	P24549	Retinal dehydrogenase 1	0.0656169	0.00731906	8.9652	4.28465e-06	ELGEHGLYEYTELK	1	6	16.2
Multiple	AL4A1	Q8CHT0	Delta-1-pyrroline-5-carboxylate dehydrogenase, mitochondrial	0.0384828	0.00135716	28.3554	3.02558e-24		3	6	11.7
Single	AL7A1	Q9DBF1	Alpha-aminoadipic semialdehyde dehydrogenase	0.0345545	0.00435463	7.93511	1.26447e-05	VNLLSFTGSTQVGK	1	2	7.4
Single	AL9A1	Q9JLJ2	4-trimethylaminobutyraldehyde dehydrogenase	0.0454577	0.0058513	7.76882	1.52089e-05	VTIEYYSQLK	1	1	2
Single	ALBU	P07724	Serum albumin	0.165481	0.0241915	6.84047	4.51084e-05	TPVSEHVTK	1	9	15
Multiple	ALDH2	P47738	Aldehyde dehydrogenase, mitochondrial	0.0936664	0.00276233	33.9084	1.21574e-47		7	12	32.4
Multiple	ALDOA	P05064	Fructose-bisphosphate aldolase A	0.0913117	0.0044121	20.6958	5.57028e-24		4	18	61.3
Multiple	ALDR	P45376	Aldose reductase	0.0556368	0.00234191	23.757	6.77764e-22		3	4	15.5
Multiple	AMPL	Q9CPY7	Cytosol aminopeptidase	0.0310128	0.00404688	7.66338	1.62907e-07		2	6	17.3
Single	ANXA2	P07356	Annexin A2	0.0242553	0.000631661	38.3993	3.42306e-12	TPAQYDASELK	1	8	28.6
Single	ANXA5	P48036	Annexin A5	0.025025	0.00196745	12.7195	1.68643e-07	SIPAYLAETLYYAMK	1	7	29.5
Multiple	ANXA6	P14824	Annexin A6	0.061277	0.00336019	18.2362	7.44481e-22		4	17	27.8
Multiple	AT1A1	Q8VDN2	Sodium/potassium-transporting ATPase subunit alpha-1	0.0509646	0.00514142	9.91256	2.25901e-09		2	12	17.9
Multiple	AT2A2	O55143	Sarcoplasmic/endoplasmic reticulum calcium ATPase 2	0.0779133	0.00213123	36.5578	5.53898e-50		7	28	36.9
Single	AT2A2_pg	O55143_pg	Likely: Sarcoplasmic/endoplasmic reticulum calcium ATPase 2	0.0712735	0.00503397	14.1585	6.08137e-08	NMLFSGTNIAAGK	1	NA	NA
Multiple	AT2A3	Q64518	Sarcoplasmic/endoplasmic reticulum calcium ATPase 3	0.0902473	0.00485842	18.5754	1.63499e-14		2	5	6
Multiple	AT5F1	Q9CQQ7	ATP synthase subunit b, mitochondrial	0.0284341	0.00148828	19.1053	9.34767e-15		2	4	19.1
Multiple	ATPA	Q03265	ATP synthase subunit alpha, mitochondrial	0.0420404	0.00118411	35.5038	1.6948e-65		11	24	52.8
Multiple	ATPB	P56480	ATP synthase subunit beta, mitochondrial	0.0367551	0.00154639	23.7683	2.3151e-26		4	18	57.7
Multiple	ATPG	Q91VR2	ATP synthase subunit gamma, mitochondrial	0.0365426	0.00220823	16.5484	1.59508e-13		2	7	30.9
Single	ATPO	Q9DB20	ATP synthase subunit O, mitochondrial	0.0370112	0.00216711	17.0786	9.98783e-09	YATALYSAASK	1	6	28.6
Single	AUHM	Q9JLZ3	Methylglutaconyl-CoA hydratase, mitochondrial	0.0516894	0.00955159	5.41161	0.000296507	SEVPGIFCAGADLK	1	4	18.2
Single	BCAT2	O35855	Branched-chain-amino-acid aminotransferase, mitochondrial	0.0307408	0.00323121	9.51371	2.50536e-06	EVFGSGTACQVCPVHQILYEGK	1	3	11.5
Single	BR44L	P63030	Brain protein 44-like protein	0.0486065	0.00281132	17.2896	8.86636e-09	KAADYVR	1	3	49.5
Multiple	CALM	P62204	Calmodulin	0.0850374	0.00577198	14.7328	1.5209e-12		2	6	44.3
Multiple	CALR	P14211	Calreticulin	0.12703	0.0165373	7.68141	1.57002e-07		2	4	21.2
Single	CAN2	O08529	Calpain-2 catalytic subunit	0.0434024	0.00699872	6.20148	0.000101258	NPWGQVEWTGK	1	5	8.9
Single	CAP2	Q9CYT6	Adenylyl cyclase-associated protein 2	0.0688723	0.00859538	8.01272	1.16122e-05	THTPSPTSPK	1	3	7.8
Single	CATD	P18242	Cathepsin D	0.103905	0.00896488	11.5903	4.04751e-07	AIGAVPLIQGEYMIPCEK	1	1	4.4
Single	CD36	Q08857	Platelet glycoprotein 4	0.046983	0.00433426	10.8399	7.5541e-07	TYLDVEPITGFTLQFAK	1	3	8.5
Single	CES3	Q8VCT4	Carboxylesterase 3	0.114757	0.0120731	9.50524	2.52572e-06	ENIPLQFSEDCLYLNIYTPADLTK	1	4	8.8
Multiple	CH10	Q64433	10 kDa heat shock protein, mitochondrial	0.045315	0.00230751	19.638	5.40266e-15		2	3	24.5
Multiple	CH60	P63038	60 kDa heat shock protein, mitochondrial	0.0349782	0.00111703	31.3135	3.4614e-45		7	18	53.9
Single	CHCH3	Q9CRB9	Coiled-coil-helix-coiled-coil-helix domain-containing protein 3, mitochondrial	0.0271762	0.00355455	7.64546	1.74747e-05	VAEELALEQAK	1	2	7.9
Multiple	CISD1	Q91WS0	CDGSH iron-sulfur domain-containing protein 1	0.0369914	0.00243781	15.174	8.61171e-13		2	2	25.9
Single	CISY	Q9CZU6	Citrate synthase, mitochondrial	0.0361481	0.00205433	17.5961	7.47577e-09	IVPNILLEQGK	1	9	27.6
Multiple	CLH	Q68FD5	Clathrin heavy chain 1	0.0703195	0.00399387	17.6069	4.92151e-24		5	22	21.4
Multiple	CLIC4	Q9QYB1	Chloride intracellular channel protein 4	0.0776796	0.00435287	17.8456	3.61604e-14		2	8	39.9
Multiple	CLYBL	Q8R4N0	Citrate lyase subunit beta-like protein, mitochondrial	0.0350316	0.00169679	20.6458	4.6294e-20		3	3	10.4
Single	COF1	P18760	Cofilin-1	0.133381	0.0193122	6.90657	4.16094e-05	HELQANCYEEVKDR	1	6	37.3
Single	COF2	P45591	Cofilin-2	0.0724188	0.00575786	12.5774	1.87562e-07	HEWQVNGLDDIKDR	1	5	42.2
Single	COQ6	Q8R1S0	Ubiquinone biosynthesis monooxygenase COQ6	0.0418071	0.00460727	9.07416	3.84349e-06	ILLLEAGPK	1	2	5.3
Single	COQ7	P97478	Ubiquinone biosynthesis protein COQ7 homolog	0.0488945	0.00377082	12.9665	1.40547e-07	VRPTVLMPLWNVAGFALGAGTALLGK	1	2	17.1
Single	COQ9	Q8K1Z0	Ubiquinone biosynthesis protein COQ9, mitochondrial	0.0260928	0.00427135	6.10881	0.000114357	INDAMNMGHTAK	1	3	18.2
Single	COX2	P00405	Cytochrome c oxidase subunit 2	0.039332	0.00204626	19.2214	3.16285e-09	MLISSEDVLHSWAVPSLGLK	1	2	13.2
Single	COX41	P19783	Cytochrome c oxidase subunit 4 isoform 1, mitochondrial	0.0428237	0.0024397	17.5529	7.65652e-09	AHGSVVK	1	2	11.2
Single	COX5A	P12787	Cytochrome c oxidase subunit 5A, mitochondrial	0.0436664	0.00417921	10.4485	1.06174e-06	GMNTLVGYDLVPEPK	1	2	21.2
Single	COX7C	P17665	Cytochrome c oxidase subunit 7C, mitochondrial	0.0376191	0.00203041	18.5279	4.5256e-09	SHYEEGPGK	1	1	14.3
Single	CRK	Q64010	Adapter molecule crk	0.0409436	0.00339829	12.0483	2.81309e-07	IGDQEFDSLPALLEFYK	1	3	15.1
Multiple	CSRP3	P50462	Cysteine and glycine-rich protein 3	0.0692207	0.00313396	22.0873	5.10637e-16		2	4	33.5
Single	CY1	Q9D0M3	Cytochrome c1, heme protein, mitochondrial	0.0293721	0.00281846	10.4213	1.08754e-06	HLVGVCYTEEEAK	1	4	18.2
Multiple	CYC	P62897	Cytochrome c, somatic	0.0363477	0.0013122	27.6998	5.1187e-18		2	5	37.1
Single	DECR	Q9CQ62	2,4-dienoyl-CoA reductase, mitochondrial	0.0345845	0.00209979	16.4704	1.41898e-08	VAFITGGGTGLGK	1	3	9.3
Single	DEST	Q9R0P5	Destrin	0.0560163	0.00216971	25.8174	1.74718e-10	YALYDASFETK	1	2	14.5
Multiple	DHE3	P26443	Glutamate dehydrogenase 1, mitochondrial	0.0350328	0.00145461	24.0839	4.4762e-22		3	16	41.2
Multiple	DHSA	Q8K2B3	Succinate dehydrogenase [ubiquinone] flavoprotein subunit, mitochondrial	0.0694448	0.00663695	10.4634	8.71427e-10		2	18	47.7
Multiple	DLDH	O08749	Dihydrolipoyl dehydrogenase, mitochondrial	0.0338181	0.000924095	36.5959	4.85441e-34		4	9	29.7
Single	DNM1L	Q8K1M6	Dynamin-1-like protein	0.060763	0.00784281	7.7476	1.55747e-05	VFSPNVVNLTLVDLPGMTK	1	9	22
Single	DPP3	Q99KK7	Dipeptidyl peptidase 3	0.0418156	0.00586445	7.13036	3.17822e-05	LASVLNTDPALDSELTSK	1	4	9.8
Multiple	DPYL2	O08553	Dihydropyrimidinase-related protein 2	0.0635224	0.00436988	14.5364	3.35212e-18		4	10	31.5
Single	DYL2	Q9D0M5	Dynein light chain 2, cytoplasmic	0.0541577	0.00945171	5.72993	0.000190326	NADMSEDMQQDAVDCATQAMEK	1	1	24.7
Single	ECH1	O35459	Delta(3,5)-Delta(2,4)-dienoyl-CoA isomerase, mitochondrial	0.156645	0.012154	12.8884	1.48836e-07	SPVAVQGSK	1	5	22.9
Multiple	ECHA	Q8BMS1	Trifunctional enzyme subunit alpha, mitochondrial	0.0403705	0.00168665	23.9353	5.40206e-22		3	9	16.6
Multiple	ECHB	Q99JY0	Trifunctional enzyme subunit beta, mitochondrial	0.0590376	0.00295541	19.9761	1.23516e-19		3	12	37.7
Single	ECHM	Q8BH95	Enoyl-CoA hydratase, mitochondrial	0.0158788	0.00192535	8.24722	9.01075e-06	ESVNAAFEMTLTEGNK	1	7	34.1
Multiple	EF1A2	P62631	Elongation factor 1-alpha 2	0.0983456	0.00474104	20.7435	4.02116e-20		3	10	33
Single	EF1B	O70251	Elongation factor 1-beta	0.101335	0.0345398	2.93387	0.0149415	SIQADGLVWGSSK	1	2	12.4
Multiple	EF2	P58252	Elongation factor 2	0.0797234	0.0105548	7.55331	2.04291e-07		2	15	29
Single	EFGM	Q8K0D5	Elongation factor G, mitochondrial	0.086692	0.00941272	9.21009	3.36113e-06	YLEATGQLPVK	1	4	6.8
Single	EFTU	Q8BFR5	Elongation factor Tu, mitochondrial	0.03828	0.00757261	5.05506	0.00049556	KYEEIDNAPEER	1	9	26.3
Multiple	ENOA	P17182	Alpha-enolase	0.0406028	0.00199339	20.3687	1.03861e-23		4	12	44.5
Multiple	ENOB	P21550	Beta-enolase	0.0544668	0.00194998	27.932	8.87353e-34		5	15	50.7
Multiple	ES1	Q9D172	ES1 protein homolog, mitochondrial	0.0417903	0.00228177	18.3148	2.16375e-14		2	6	25.6
Multiple	ETFA	Q99LC5	Electron transfer flavoprotein subunit alpha, mitochondrial	0.0404782	0.000943505	42.9019	5.34766e-79		12	15	57.4
Multiple	ETFB	Q9DCW4	Electron transfer flavoprotein subunit beta	0.0425534	0.00252422	16.8581	1.10921e-13		2	9	48.6
Single	ETFD	Q921G7	Electron transfer flavoprotein-ubiquinone oxidoreductase, mitochondrial	0.0130362	0.00142073	9.17572	3.47654e-06	LTFPGGLLIGCSPGFMNVPK	1	5	13.6
Single	F185A	Q7TPD2	Protein FAM185A	0.0225561	0.00446049	5.05685	0.000494256	VQNIECDSCK	1	1	2.6
Single	FERM2	Q8CIB5	Fermitin family homolog 2	0.0516488	0.00311916	16.5585	1.34761e-08	GCEVTPDVNISGQK	1	2	4.9
Single	FHL1	P97447	Four and a half LIM domains protein 1	0.0636675	0.00602402	10.5689	9.55062e-07	AIVAGDQNVEYK	1	4	21.8
Multiple	FHL2	O70433	Four and a half LIM domains protein 2	0.0750047	0.00242329	30.9516	1.27733e-40		6	8	33.3
Single	FIBB	Q8K0E8	Fibrinogen beta chain	0.383619	0.0899983	4.26251	0.00165645	YCGLPGEYWLGNDK	1	9	22
Single	FIBG	Q8VCM7	Fibrinogen gamma chain	0.126313	0.0186672	6.76658	4.93995e-05	EGFGHLSPTGTTEFWLGNEK	1	5	14
Single	FKBP3	Q62446	Peptidyl-prolyl cis-trans isomerase FKBP3	0.132483	0.00777093	17.0485	1.01601e-08	SEETLDEGPPK	1	1	4.9
Multiple	FUMH	P97807	Fumarate hydratase, mitochondrial	0.0373331	0.00132923	28.0862	7.03049e-42		7	11	37.5
Multiple	G3P	P16858	Glyceraldehyde-3-phosphate dehydrogenase	0.0716551	0.00214735	33.369	1.00559e-37		5	7	29.4
Multiple	G6PI	P06745	Glucose-6-phosphate isomerase	0.0606158	0.00418813	14.4732	3.13522e-20		5	8	24.7
Single	GDIA	P50396	Rab GDP dissociation inhibitor alpha	0.0719531	0.0137962	5.21543	0.000392453	NPYYGGESSSITPLEELYK	1	6	26.6
Single	GDIB	Q61598	Rab GDP dissociation inhibitor beta	0.0422743	0.00496321	8.51754	6.77209e-06	VPSTEAEALASSLMGLFEK	1	4	18.4
Single	GDIR1	Q99PT1	Rho GDP-dissociation inhibitor 1	0.0668484	0.00867125	7.7092	1.62613e-05	SIQEIQELDKDDESLR	1	2	15.7
Single	GLOD4	Q9CPV4	Glyoxalase domain-containing protein 4	0.0751311	0.00734782	10.225	1.29587e-06	HEEFEEGCK	1	2	5.7
Single	GLPK	Q64516	Glycerol kinase	0.0305228	0.00393104	7.76458	1.52813e-05	TQSTVENLSK	1	1	1.8
Multiple	GPD1L	Q3ULJ0	Glycerol-3-phosphate dehydrogenase 1-like protein	0.0574916	0.00481283	11.9455	7.91912e-11		2	6	26.8
Single	GPDA	P13707	Glycerol-3-phosphate dehydrogenase [NAD+], cytoplasmic	0.0731118	0.00839264	8.71141	5.5416e-06	FCETTIGCK	1	4	16.6
Multiple	GRP75	P38647	Stress-70 protein, mitochondrial	0.0752365	0.0026875	27.995	1.367e-51		10	21	42.1
Single	GSTM5	P48774	Glutathione S-transferase Mu 5	0.0613819	0.00558426	10.9919	6.63735e-07	HNMCGDTEEEK	1	5	19.6
Single	H2B1C	Q6ZWY9	Histone H2B type 1-C/E/G	0.0142363	0.000583656	24.3915	3.05862e-10	HAVSEGTK	1	3	27
Single	HBA	P01942	Hemoglobin subunit alpha	0.0334452	0.00364843	9.16702	3.50641e-06	FLASVSTVLTSK	1	2	19.7
Multiple	HCDH	Q61425	Hydroxyacyl-coenzyme A dehydrogenase, mitochondrial	0.0374879	0.0015106	24.8165	4.0942e-27		4	7	34.1
Single	HIBCH	Q8QZS1	3-hydroxyisobutyryl-CoA hydrolase, mitochondrial	0.0431184	0.00293549	14.6887	4.27635e-08	AGIATHFVDSEK	1	2	5.2
Single	HINT1	P70349	Histidine triad nucleotide-binding protein 1	0.0542548	0.00396411	13.6865	8.40665e-08	AQVAQPGGDTIFGK	1	2	30.2
Multiple	HNRPU	Q8VEK3	Heterogeneous nuclear ribonucleoprotein U	0.0861891	0.00836236	10.3068	1.13837e-09		2	6	13.4
Single	HOT	Q8R0N6	Hydroxyacid-oxoacid transhydrogenase, mitochondrial	0.0661069	0.00663017	9.97062	1.633e-06	AANLYASSPHSEFLDYVNAPIGK	1	3	11
Single	HS90A	P07901	Heat shock protein HSP 90-alpha	0.102974	0.00938361	10.9738	6.74012e-07	NPDDITNEEYGEFYK	1	19	34.9
Multiple	HS90B	P11499	Heat shock protein HSP 90-beta	0.110892	0.00659892	16.8046	1.63956e-20		4	22	43.1
Multiple	HSDL2	Q2TPA8	Hydroxysteroid dehydrogenase-like protein 2	0.0439395	0.00260339	16.8778	1.39323e-20		4	7	17.3
Multiple	HSP7C	P63017	Heat shock cognate 71 kDa protein	0.0877773	0.002654	33.0736	2.21122e-42		6	25	48.5
Single	HYES	P34914	Epoxide hydrolase 2	0.0459443	0.00387708	11.8502	3.28742e-07	SIPVFNYQLYFQEPGVAEAELEK	1	1	4.2
Multiple	IDH3A	Q9D6R2	Isocitrate dehydrogenase [NAD] subunit alpha, mitochondrial	0.036252	0.0011919	30.4154	2.68933e-44		7	10	33.6
Multiple	IDH3G	P70404	Isocitrate dehydrogenase [NAD] subunit gamma, mitochondrial	0.0532035	0.00278997	19.0696	4.882e-19		3	9	36.1
Single	IDHC	O88844	Isocitrate dehydrogenase [NADP] cytoplasmic	0.0627439	0.00807045	7.77452	1.51121e-05	LDNNTELSFFAK	1	9	24.6
Multiple	IDHP	P54071	Isocitrate dehydrogenase [NADP], mitochondrial	0.0367375	0.000811468	45.2729	2.9215e-62		8	18	46
Single	IF4A2	P10630	Eukaryotic initiation factor 4A-II	0.0466356	0.00361431	12.9031	1.4724e-07	GYDVIAQAQSGTGK	1	5	21.4
Single	IPYR	Q9D819	Inorganic pyrophosphatase	0.0819531	0.00956559	8.56749	6.42893e-06	GISCMNTTVSESPFK	1	2	11.8
Single	IPYR2	Q91VM9	Inorganic pyrophosphatase 2, mitochondrial	0.0325692	0.00191591	16.9994	1.04483e-08	MEIATEEPLNPIK	1	2	6.7
Multiple	IVD	Q9JHI5	Isovaleryl-CoA dehydrogenase, mitochondrial	0.042255	0.00186681	22.6348	3.11467e-16		2	6	25.7
Multiple	K6PF	P47857	6-phosphofructokinase, muscle type	0.088639	0.00680545	13.0247	4.75757e-21		7	22	42.6
Multiple	KAD1	Q9R0Y5	Adenylate kinase isoenzyme 1	0.0473481	0.00276451	17.1271	8.12795e-14		2	5	22.7
Multiple	KAD3	Q9WTP7	GTP:AMP phosphotransferase, mitochondrial	0.0397003	0.00264827	14.991	5.05605e-16		3	7	37.9
Single	KAT3	Q71RI9	Kynurenine--oxoglutarate transaminase 3	0.0239977	0.00205171	11.6964	3.71609e-07	IEGLDSNVWVEFTK	1	1	3.1
Single	KCC2D	Q6PHZ2	Calcium/calmodulin-dependent protein kinase type II subunit delta	0.0341397	0.00597677	5.71205	0.000195051	AGAYDFPSPEWDTVTPEAK	1	1	3.8
Multiple	KCRB	Q04447	Creatine kinase B-type	0.0622699	0.00436915	14.2522	2.07679e-15		3	7	28.9
Multiple	KCRM	P07310	Creatine kinase M-type	0.043506	0.00203289	21.4011	4.79959e-28		5	13	42
Multiple	KCRS	Q6P8J7	Creatine kinase S-type, mitochondrial	0.0572688	0.00196678	29.118	5.19874e-39		6	11	32.7
Single	KINH	Q61768	Kinesin-1 heavy chain	0.0366403	0.00554732	6.60505	6.03982e-05	SAEVDSDDTGGSAAQK	1	2	3.1
Multiple	KPYM	P52480	Pyruvate kinase isozymes M1/M2	0.0585622	0.00417352	14.0319	2.42274e-21		6	21	42.6
Single	KV2A7	P01631	Ig kappa chain V-II region 26-10	0.0434418	0.00578775	7.50582	2.04906e-05	FSGSGSGTDFTLK	1	1	11.5
Single	LDB3	Q9JKS4	LIM domain-binding protein 3	0.07076	0.00338348	20.9134	1.38629e-09	DLAVDSASPVYQAVIK	1	11	20.6
Single	LDHA	P06151	L-lactate dehydrogenase A chain	0.0685674	0.00601778	11.3941	4.74812e-07	LLIVSNPVDILTYVAWK	1	5	21.1
Multiple	LDHB	P16125	L-lactate dehydrogenase B chain	0.0838949	0.00315092	26.6255	2.38116e-28		4	11	42.5
Single	LEG1	P16045	Galectin-1	0.0674379	0.00677337	9.95633	1.65459e-06	LNMEAINYMAADGDFK	1	2	20.7
Single	LGUL	Q9CPU0	Lactoylglutathione lyase	0.058856	0.0051045	11.5302	4.24914e-07	GLAFIQDPDGYWIEILNPNK	1	2	14.7
Single	LIS1	P63005	Platelet-activating factor acetylhydrolase IB subunit alpha	0.0958481	0.0103773	9.23635	3.27579e-06	TAPYVVTGSVDQTVK	1	3	11.5
Single	LKHA4	P24527	Leukotriene A-4 hydrolase	0.0535691	0.0053673	9.98065	1.61802e-06	DVDPDVAYSSIPYEK	1	3	7.9
Single	LMCD1	Q8VEE1	LIM and cysteine-rich domains protein 1	0.0458654	0.00571841	8.02065	1.1512e-05	SEALGVGEVALPGQGGLPK	1	4	15.3
Single	LPPRC	Q6PB66	Leucine-rich PPR motif-containing protein, mitochondrial	0.164439	0.0157751	10.424	1.08499e-06	VIEEQMEPALEK	1	4	3.4
Single	M2OM	Q9CR62	Mitochondrial 2-oxoglutarate/malate carrier protein	0.0305518	0.00405631	7.53191	1.98868e-05	AVVVNAAQLASYSQSK	1	4	18.5
Single	MAAI	Q9WVL0	Maleylacetoacetate isomerase	0.0343933	0.00462237	7.44062	2.20881e-05	MISDLIASGIQPLQNLSVLK	1	1	9.3
Single	MAON	Q8BMF3	NADP-dependent malic enzyme, mitochondrial	0.0236868	0.00398298	5.94701	0.000141809	ILGLGDLGCYGMGIPVGK	1	8	21.5
Multiple	MCCB	Q3ULD5	Methylcrotonoyl-CoA carboxylase beta chain, mitochondrial	0.0274538	0.00405126	6.7766	1.05673e-06		2	9	31.3
Multiple	MDHC	P14152	Malate dehydrogenase, cytoplasmic	0.0606705	0.00216886	27.9735	2.90923e-45		8	11	41.9
Multiple	MDHM	P08249	Malate dehydrogenase, mitochondrial	0.0353388	0.000749273	47.1641	4.88893e-58		7	10	44.7
Single	MK14	P47811	Mitogen-activated protein kinase 14	0.0599664	0.0051311	11.6868	3.74471e-07	MNFANVFIGANPLAVDLLEK	1	1	5.6
Single	MLRV	P51667	Myosin regulatory light chain 2, ventricular/cardiac muscle isoform	0.0602337	0.00703677	8.55985	6.48014e-06	EAPGPINFTVFLTMFGEK	1	6	41
Multiple	MMSA	Q9EQ20	Methylmalonate-semialdehyde dehydrogenase [acylating], mitochondrial	0.0411493	0.00214821	19.1552	4.27808e-19		3	16	45.4
Single	MPPA	Q9DC61	Mitochondrial-processing peptidase subunit alpha	0.0391211	0.00519047	7.53711	1.97688e-05	DTTMYAVSADSK	1	2	4.4
Multiple	MUTA	P16332	Methylmalonyl-CoA mutase, mitochondrial	0.10799	0.00806827	13.3846	1.17073e-14		3	6	13.4
Single	MYG	P04247	Myoglobin	0.06105	0.00425904	14.3342	5.40434e-08	GSEDLK	1	4	16.2
Single	MYH1	Q5SX40	Myosin-1	0.0669535	0.00573502	11.6745	3.78203e-07	ENQSILITGESGAGK	1	6	3.8
Multiple	MYH6	Q02566	Myosin-6	0.0452917	0.00525787	8.61407	7.63373e-10		3	26	17.7
Single	MYH7	Q91Z83	Myosin-7	0.049398	0.00315294	15.6673	2.29965e-08	ADIAESQVNK	1	18	12.2
Multiple	MYL3	P09542	Myosin light chain 3	0.0632645	0.00424942	14.8878	1.41771e-18		4	8	45.6
Single	MYOM1	Q62234	Myomesin-1	0.0159869	0.00146473	10.9146	7.0877e-07	SELAVEILEK	1	9	8
Single	NDKA	P15532	Nucleoside diphosphate kinase A	0.0649147	0.00684308	9.48618	2.57219e-06	GLVGEIIKR	1	4	30.9
Single	NDKA_pg	P15532_pg	Likely: Nucleoside diphosphate kinase	0.0567603	0.00382212	14.8505	3.8495e-08	TFIAIKPDGVQR	1	NA	NA
Multiple	NDKB	Q01768	Nucleoside diphosphate kinase B	0.0587388	0.00367867	15.9674	3.20445e-13		2	5	43.4
Single	NDRG2	Q9QYG0	Protein NDRG2	0.152144	0.0100928	15.0745	3.33368e-08	CPVMLVVGDQAPHEDAVVECNSK	1	3	14
Single	NDUA7	Q9Z1P6	NADH dehydrogenase [ubiquinone] 1 alpha subcomplex subunit 7	0.055811	0.00314319	17.7562	6.84609e-09	NWASGQDLQAK	1	2	17.7
Single	NDUAA	Q99LC3	NADH dehydrogenase [ubiquinone] 1 alpha subcomplex subunit 10, mitochondrial	0.0293751	0.00291388	10.0811	1.47606e-06	VITVDGNICSGK	1	2	5.6
Multiple	NDUS2	Q91WD5	NADH dehydrogenase [ubiquinone] iron-sulfur protein 2, mitochondrial	0.0147136	0.00157184	9.36071	6.08167e-09		2	8	27.2
Single	NDUS4	Q9CXZ1	NADH dehydrogenase [ubiquinone] iron-sulfur protein 4, mitochondrial	0.0368228	0.00227101	16.2143	1.65122e-08	NNMQSGVNNTK	1	1	6.3
Single	NDUS6	P52503	NADH dehydrogenase [ubiquinone] iron-sulfur protein 6, mitochondrial	0.0489185	0.00851486	5.74507	0.000186421	ITHTGQVYDEK	1	2	19.8
Single	NDUS7	Q9DC70	NADH dehydrogenase [ubiquinone] iron-sulfur protein 7, mitochondrial	0.0376571	0.00247893	15.1909	3.09605e-08	QADVMIVAGTLTNK	1	5	37.1
Multiple	NDUV1	Q91YT0	NADH dehydrogenase [ubiquinone] flavoprotein 1, mitochondrial	0.0640998	0.00806955	7.94342	9.22597e-08		2	7	30.8
Multiple	NDUV2	Q9D6J6	NADH dehydrogenase [ubiquinone] flavoprotein 2, mitochondrial	0.0382533	0.00188675	20.2747	7.94693e-20		3	8	37.9
Multiple	NNTM	Q61941	NAD(P) transhydrogenase, mitochondrial	0.0376999	0.00205404	18.354	7.15352e-25		5	12	14.9
Multiple	OAT	P29758	Ornithine aminotransferase, mitochondrial	0.107988	0.00952665	11.3353	9.69149e-13		3	5	20.7
Single	ODB2	P53395	Lipoamide acyltransferase component of branched-chain alpha-keto acid dehydrogenase complex, mitochondrial	0.0497228	0.00524812	9.47441	2.60136e-06	SYLENPAFMLLDLK	1	4	12.7
Single	ODBA	P50136	2-oxoisovalerate dehydrogenase subunit alpha, mitochondrial	0.0736404	0.00713492	10.3211	1.18886e-06	QYLLNQGWWDEEQEK	1	7	20.4
Multiple	ODBB	Q6P3A8	2-oxoisovalerate dehydrogenase subunit beta, mitochondrial	0.0438528	0.00320819	13.669	6.3648e-12		2	4	21
Multiple	ODO1	Q60597	2-oxoglutarate dehydrogenase, mitochondrial	0.0833307	0.00201239	41.4089	8.21382e-96		17	35	40.4
Multiple	ODO2	Q9D2G2	Dihydrolipoyllysine-residue succinyltransferase component of 2-oxoglutarate dehydrogenase complex, mitochondrial	0.0296327	0.00127103	23.3139	1.71274e-16		2	7	22.7
Multiple	ODP2	Q8BMF4	Dihydrolipoyllysine-residue acetyltransferase component of pyruvate dehydrogenase complex, mitochondrial	0.0221687	0.00258987	8.55977	8.80625e-10		3	6	16.4
Multiple	ODPA	P35486	Pyruvate dehydrogenase E1 component subunit alpha, somatic form, mitochondrial	0.0356878	0.00271079	13.1651	1.10528e-16		4	16	57.7
Multiple	ODPB	Q9D051	Pyruvate dehydrogenase E1 component subunit beta, mitochondrial	0.0435703	0.00227447	19.1562	1.97627e-28		6	11	46
Multiple	ODPX	Q8BKZ9	Pyruvate dehydrogenase protein X component, mitochondrial	0.0267099	0.00186157	14.3481	2.52668e-12		2	5	11.2
Single	OXSR1	Q6P9R2	Serine/threonine-protein kinaseR1	0.0548829	0.00826212	6.64272	5.76154e-05	LASGVEGSDIPDDGK	1	2	5.5
Multiple	PCBP1	P60335	Poly(rC)-binding protein 1	0.084789	0.0102894	8.24042	5.10627e-08		2	7	33.4
Multiple	PCCA	Q91ZA3	Propionyl-CoA carboxylase alpha chain, mitochondrial	0.0330949	0.00235565	14.0492	3.77759e-12		2	9	14.1
Multiple	PCCB	Q99MN9	Propionyl-CoA carboxylase beta chain, mitochondrial	0.0295199	0.00241968	12.1999	1.41681e-13		3	11	34
Multiple	PDK2	Q9JK42	[Pyruvate dehydrogenase [lipoamide]] kinase isozyme 2, mitochondrial	0.114596	0.0116004	9.87866	2.39817e-09		2	3	12.5
Single	PECI	Q9WUR2	Peroxisomal 3,2-trans-enoyl-CoA isomerase	0.0386087	0.00370537	10.4197	1.08916e-06	QNYVDLVSSLSSSSEAPSQGK	1	1	5.4
Multiple	PGAM1	Q9DBJ1	Phosphoglycerate mutase 1	0.047586	0.00360409	13.2033	1.22574e-11		2	12	60.6
Multiple	PGAM2	O70250	Phosphoglycerate mutase 2	0.0482388	0.00200396	24.0717	4.54558e-22		3	8	23.7
Multiple	PGK1	P09411	Phosphoglycerate kinase 1	0.0523995	0.00205726	25.4705	5.85257e-39		7	12	45.1
Multiple	PGM1	Q9D0F9	Phosphoglucomutase-1	0.0546862	0.00287898	18.995	1.43068e-25		5	11	28.1
Multiple	PGM5	Q8BZF8	Phosphoglucomutase-like protein 5	0.030418	0.00425322	7.15176	4.73005e-07		2	4	10.4
Single	PHB2	O35129	Prohibitin-2	0.037348	0.00391412	9.54186	2.43897e-06	IVQAEGEAEAAK	1	5	20.7
Multiple	PHP14	Q9DAK9	14 kDa phosphohistidine phosphatase	0.0532266	0.00311582	17.0827	8.5536e-14		2	4	32.3
Single	PIMT	P23506	Protein-L-isoaspartate(D-aspartate) O-methyltransferase	0.0494103	0.00340798	14.4984	4.84576e-08	LILPVGPAGGNQMLEQYDK	1	3	20.3
Multiple	PLIN4	O88492	Perilipin-4	0.0867979	0.0060251	14.4061	4.62932e-18		4	4	4
Single	PP1A	P62137	Serine/threonine-protein phosphatase PP1-alpha catalytic subunit	0.115708	0.00790376	14.6396	4.41575e-08	EIFLSQPILLELEAPLK	1	3	16.4
Single	PP2AA	P63330	Serine/threonine-protein phosphatase 2A catalytic subunit alpha isoform	0.0873762	0.0104883	8.33084	8.2425e-06	ELDQWIEQLNECK	1	7	35.6
Single	PPIF	Q99KR7	Peptidyl-prolyl cis-trans isomerase F, mitochondrial	0.0287255	0.00248161	11.5754	4.09654e-07	KIVITDCGQLS	1	1	5.3
Single	PRDX1	P35700	Peroxiredoxin-1	0.0724235	0.00504295	14.3613	5.30739e-08	ATAVMPDGQFK	1	1	5.5
Single	PRDX2	Q61171	Peroxiredoxin-2	0.0632525	0.0259517	2.43732	0.0350094	KLGCEVLGVSVDSQFTHLAWINTPR	1	3	18.2
Multiple	PROF1	P62962	Profilin-1	0.0754838	0.00415068	18.1859	1.96756e-18		3	4	47.1
Single	PRS6A	O88685	26S protease regulatory subunit 6A	0.0922702	0.00858556	10.7471	8.18105e-07	AMEVDERPTEQYSDIGGLDK	1	2	7.7
Single	PRS8	P62196	26S protease regulatory subunit 8	0.0184727	0.00366559	5.03949	0.000507005	TMLELLNQLDGFEATK	1	2	7.1
Single	PSA7	Q9Z2U0	Proteasome subunit alpha type-7	0.108892	0.0150176	7.25092	2.75555e-05	NYTDDAIETDDLTIK	1	3	21.8
Single	PSB2	Q9R1P3	Proteasome subunit beta type-2	0.0772125	0.00464137	16.6357	1.28829e-08	VAASNIVQMK	1	1	5
Single	PSB3	Q9R1P1	Proteasome subunit beta type-3	0.0660334	0.00684176	9.65152	2.19807e-06	FGPYYTEPVIAGLDPK	1	2	14.6
Single	PSB5	O55234	Proteasome subunit beta type-5	0.096037	0.00740152	12.9753	1.39647e-07	ATAGAYIASQTVK	1	4	23.5
Single	PSMD8	Q9CX56	26S proteasome non-ATPase regulatory subunit 8	0.0853436	0.00574138	14.8646	3.81439e-08	LVLLELNFLPTTGTK	1	1	4.2
Single	PTGR2	Q8VDQ1	Prostaglandin reductase 2	0.0297594	0.00594094	5.0092	0.000530096	GDFVTSFYWPWQTK	1	4	25.9
Multiple	PTMS	Q9D0J8	Parathymosin	0.0908508	0.00435273	20.8721	1.59477e-15		2	2	22.8
Single	PTN11	P35235	Tyrosine-protein phosphatase non-receptor type 11	0.0558839	0.0111668	5.00447	0.000533802	IQNTGDYYDLYGGEK	1	3	10.2
Multiple	PTRF	O54724	Polymerase I and transcript release factor	0.0316189	0.00379587	8.32982	4.28319e-08		2	4	16.3
Multiple	PUR9	Q9CWJ9	Bifunctional purine biosynthesis protein PURH	0.0499754	0.00406102	12.3061	4.5695e-11		2	4	11
Single	PURA1	P28650	Adenylosuccinate synthetase isozyme 1	0.0629172	0.00741769	8.48206	7.02792e-06	CQGGNNAGHTVVVDGK	1	3	9.2
Single	PYGM	Q9WUB3	Glycogen phosphorylase, muscle form	0.0875497	0.007991	10.956	6.84235e-07	IGEEYISDLDQLRK	1	27	40.5
Single	QCR10	Q9CPX8	Cytochrome b-c1 complex subunit 10	0.0475705	0.00539906	8.81089	5.0066e-06	LILDWVPYINGK	1	1	21.4
Multiple	QCR2	Q9DB77	Cytochrome b-c1 complex subunit 2, mitochondrial	0.0386209	0.00562112	6.87067	8.62339e-07		2	7	19.2
Single	QCR7	Q9D855	Cytochrome b-c1 complex subunit 7	0.0292047	0.00258626	11.2923	5.16351e-07	DDTLHETEDVK	1	1	9.9
Single	QCR8	Q9CQ69	Cytochrome b-c1 complex subunit 8	0.0435249	0.00270056	16.117	1.75009e-08	NPAMYENDK	1	2	12.2
Single	RAB2A	P53994	Ras-related protein Rab-2A	0.0477159	0.00922009	5.17521	0.000415953	IQEGVFDINNEANGIK	1	2	13.7
Single	RAN	P62827	GTP-binding nuclear protein Ran	0.0637675	0.00408296	15.618	2.37062e-08	LVLVGDGGTGK	1	4	22.2
Single	RL11	Q9CXW4	60S ribosomal protein L11	0.0648396	0.00794001	8.16618	9.83001e-06	VLEQLTGQTPVFSK	1	1	7.9
Single	RL12	P35979	60S ribosomal protein L12	0.0392244	0.00390203	10.0523	1.51532e-06	QAQIEVVPSASALIIK	1	3	28.5
Single	RL18	P35980	60S ribosomal protein L18	0.0938649	0.0135458	6.92942	4.04695e-05	ILTFDQLALESPK	1	2	13.8
Single	RL18A	P62717	60S ribosomal protein L18a	0.0601207	0.00857648	7.00994	3.67131e-05	VEEIAAGK	1	2	11.9
Single	RL23	P62830	60S ribosomal protein L23	0.0617173	0.007614	8.10577	1.04934e-05	ISLGLPVGAVINCADNTGAK	1	1	14.3
Single	RL9	P51410	60S ribosomal protein L9	0.0529971	0.00512932	10.3322	1.1772e-06	TGVACSVSQAQK	1	2	20.3
Single	RLA0	P14869	60S acidic ribosomal protein P0	0.0277439	0.00514603	5.39132	0.00030515	AGAIAPCEVTVPAQNTGLGPEK	1	2	10.4
Multiple	RLA2	P99027	60S acidic ribosomal protein P2	0.0787334	0.00491345	16.0241	2.9909e-13		2	3	55.7
Single	RS16	P14131	40S ribosomal protein S16	0.0633185	0.00581759	10.884	7.2749e-07	TATAVAHCK	1	1	6.2
Single	RS18	P62270	40S ribosomal protein S18	0.069001	0.00798199	8.64459	5.93578e-06	YSQVLANGLDNK	1	3	17.1
Single	RS2	P25444	40S ribosomal protein S2	0.073644	0.00969815	7.59362	1.85342e-05	SLEEIYLFSLPIK	1	4	15.4
Multiple	RS27A	P62983	Ubiquitin-40S ribosomal protein S27a	0.217683	0.0182097	11.9542	7.81286e-11		2	2	14.1
Single	RS8	P62242	40S ribosomal protein S8	0.053861	0.00541865	9.93994	1.67975e-06	LTPEEEEILNK	1	5	31.7
Single	S10A1	P56565	Protein S100-A1	0.107756	0.00497281	21.669	9.78951e-10	DLLQTELSGFLDVQK	1	1	16
Single	SAHH	P50247	Adenosylhomocysteinase	0.0368335	0.00349811	10.5295	9.88617e-07	VPAINVNDSVTK	1	6	21.5
Single	SBP1	P17563	Selenium-binding protein 1	0.0207112	0.00548148	3.77839	0.0036115	QYDISNPQKPR	1	3	7.4
Multiple	SCOT1	Q9D0K2	Succinyl-CoA:3-ketoacid-coenzyme A transferase 1, mitochondrial	0.0915176	0.00450957	20.2941	9.52574e-35		8	12	38.7
Single	SDPR	Q63918	Serum deprivation-response protein	0.0490257	0.00931944	5.26058	0.000367753	VLIFQEESEIPASVFVK	1	1	4.1
Single	SMYD1	P97443	SET and MYND domain-containing protein 1	0.0470758	0.00610814	7.70705	1.63008e-05	EAALNNQPMQVMAEPSNEPAPALFHK	1	3	15.7
Single	SODC	P08228	Superoxide dismutase [Cu-Zn]	0.0535974	0.00359838	14.8949	3.74068e-08	HVGDLGNVTAGK	1	2	14.9
Single	SODM	P09671	Superoxide dismutase [Mn], mitochondrial	0.0382954	0.00227943	16.8004	1.17106e-08	GDVTTQVALQPALK	1	1	6.3
Multiple	SRCA	Q7TQ48	Sarcalumenin	0.0365046	0.00236605	15.4285	2.24513e-16		3	13	17.3
Single	SSDH	Q8BWF0	Succinate-semialdehyde dehydrogenase, mitochondrial	0.0362348	0.00186486	19.4303	2.84616e-09	DMLCITEETFGPLAPVIK	1	4	14.3
Multiple	STIP1	Q60864	Stress-induced-phosphoprotein 1	0.100831	0.00734364	13.7304	5.82061e-15		3	7	15.7
Single	SUCA	Q9WUM5	Succinyl-CoA ligase [GDP-forming] subunit alpha, mitochondrial	0.0406114	0.00196969	20.6181	1.59337e-09	LIGPNCPGVINPGECK	1	3	9.8
Single	SUCB1	Q9Z2I9	Succinyl-CoA ligase [ADP-forming] subunit beta, mitochondrial	0.0411203	0.00202592	20.2971	1.85782e-09	ILACDDLDEAAK	1	4	7.1
Multiple	SUCB2	Q9Z2I8	Succinyl-CoA ligase [GDP-forming] subunit beta, mitochondrial	0.04585	0.00368481	12.443	3.72086e-11		2	11	41.1
Single	TALDO	Q93092	Transaldolase	0.073245	0.00582986	12.5638	1.89491e-07	SYEPQEDPGVK	1	4	11
Single	TBA4A	P68368	Tubulin alpha-4A chain	0.054206	0.00498337	10.8774	7.31605e-07	TIGGGDDSFTTFFCETGAGK	1	11	44.2
Single	TBB2C	P68372	Tubulin beta-2C chain	0.0548484	0.00432205	12.6904	1.72345e-07	INVYYNEATGGK	1	13	52.1
Single	TCPA	P11983	T-complex protein 1 subunit alpha	0.0534746	0.0112871	4.73765	0.000794924	SLLVIPNTLAVNAAQDSTDLVAK	1	6	17.1
Single	TCPG	P80318	T-complex protein 1 subunit gamma	0.0720743	0.00698543	10.3178	1.19241e-06	WSSLACNIALDAVK	1	4	8.8
Multiple	TCPQ	P42932	T-complex protein 1 subunit theta	0.0852824	0.00768269	11.1006	3.0207e-10		2	5	12.4
Multiple	TERA	Q01853	Transitional endoplasmic reticulum ATPase	0.108351	0.00331163	32.7185	5.08849e-32		4	25	50.4
Multiple	THIL	Q8QZT1	Acetyl-CoA acetyltransferase, mitochondrial	0.0444895	0.00150946	29.4739	9.1707e-25		3	8	22.2
Single	THIO	P10639	Thioredoxin	0.0402756	0.00119046	33.8319	1.2037e-11	VGEFSGANK	1	2	22.9
Single	THOP1	Q8C1A5	Thimet oligopeptidase	0.0536006	0.00819112	6.54374	6.52424e-05	DFVEAPSQMLENWVWEK	1	3	5.8
Single	TNNI3	P48787	Troponin I, cardiac muscle	0.0690086	0.00569963	12.1076	2.68614e-07	VDKVDEER	1	5	27.5
Multiple	TPIS	P17751	Triosephosphate isomerase	0.0582523	0.00146648	39.7226	1.37323e-52		7	9	47.8
Single	TPM1	P58771	Tropomyosin alpha-1 chain	0.0587586	0.00264123	22.2466	7.56191e-10	QLEDELVSLQK	1	16	51.1
Single	TPPP	Q7TQD2	Tubulin polymerization-promoting protein	0.0599801	0.00539521	11.1173	5.97274e-07	TITFEQFQEALEELAK	1	1	7.3
Single	TRAP1	Q9CQN1	Heat shock protein 75 kDa, mitochondrial	0.0988417	0.0106187	9.3083	3.05377e-06	HEFQAETK	1	6	10.2
Multiple	TRFE	Q921I1	Serotransferrin	0.170888	0.00721748	23.677	1.25223e-16		2	4	5.5
Single	TWF2	Q9Z0P5	Twinfilin-2	0.0539419	0.0116441	4.63255	0.000932536	LLDSVEQDFQLEIAK	1	3	15.2
Single	TXNL1	Q8CDN6	Thioredoxin-like protein 1	0.0725717	0.00676237	10.7317	8.29071e-07	SEPTQALELTEDDIKEDGIVPLR	1	4	23.5
Single	UBA1	Q02053	Ubiquitin-like modifier-activating enzyme 1	0.0710609	0.00576586	12.3244	2.27231e-07	AAVASLLQSVQVPEFTPK	1	15	22.9
Single	UCHL3	Q9JKB1	Ubiquitin carboxyl-terminal hydrolase isozyme L3	0.0638283	0.00436508	14.6225	4.46562e-08	VTHETSAHEGQTEAPSIDEK	1	3	21.3
Single	UCRI	Q9CR68	Cytochrome b-c1 complex subunit Rieske, mitochondrial	0.0486242	0.00339683	14.3146	5.47578e-08	RAEVLDSTK	1	2	6.2
Multiple	VDAC1	Q60932	Voltage-dependent anion-selective channel protein 1	0.0454159	0.00231407	19.626	2.08679e-19		3	13	58.4
Multiple	VDAC2	Q60930	Voltage-dependent anion-selective channel protein 2	0.0318839	0.0021583	14.7727	7.6342e-16		3	8	42.7
Multiple	VDAC3	Q60931	Voltage-dependent anion-selective channel protein 3	0.0368116	0.00235964	15.6005	5.03499e-13		2	3	14.5
Multiple	VINC	Q64727	Vinculin	0.0463846	0.00220939	20.9943	1.15934e-30		6	22	31.5
Single	VTDB	P21614	Vitamin D-binding protein	1.35825	0.286343	4.74342	0.000788032	VCSQYAAYGK	1	2	6.3
Multiple	WDR1	O88342	WD repeat-containing protein 1	0.0192412	0.00245282	7.8445	1.12646e-07		2	6	15.5

## Sheet: KIDNEY_nls_out
Supplemental Table S3.
All protein k-deg data, obtained by applying all RIA, t, data for mono-lysine peptides, grouped on a per protein basis, to a nonlinear model in R. Where the number of peptides used to calculate k-deg was 1, the sequence of that peptide is shown.
Whether k-deg was calculated based-on a single peptide (seen across all time points of labelling), or from multiple peptides, is shown in column A.
The number of peptides used for protein identification at 1% fdr cut-off in Mascot are shown in column K (all proteins were identified on the basis of at least 2 unique arginine or lysine-terminated peptides)
"_pg" denotes instances where turnover calculation was possible for a peptide shared between members of a protein group (i.e. non-unique)
				nls model summary
Peptides_used_for_turnover_calculations	Gene_Symbol	Uniprot	Description	estimated_k_deg	error	t	p	Sequence_if_only_1_peptide	#peptides_for_kdeg	#peptides_used_for_ID_1%_FDR	%_sequence_coverage
Multiple	1433B	Q9CQV8	14-3-3 protein beta/alpha	0.133714	0.00463532	28.8469	1.78123e-24		3	8	46.7
Multiple	1433E	P62259	14-3-3 protein epsilon	0.130221	0.00340167	38.2815	2.67333e-28		3	7	32.2
Multiple	1433F	P68510	14-3-3 protein eta	0.0732807	0.00623746	11.7485	1.07509e-10		2	7	34.6
Multiple	1433G	P61982	14-3-3 protein gamma	0.112549	0.00534188	21.0691	1.32062e-15		2	8	32.4
Multiple	1433T	P68254	14-3-3 protein theta	0.140228	0.00445301	31.4906	3.67914e-19		2	6	28.2
Multiple	1433Z	P63101	14-3-3 protein zeta/delta	0.130925	0.0029551	44.3048	2.7094e-30		3	13	55.9
Single	2AAA	Q76MZ3	Serine/threonine-protein phosphatase 2A 65 kDa regulatory subunit A alpha isoform	0.126631	0.0158741	7.97722	1.20726e-05	LTQDQDVDVK	1	6	13.8
Single	3HIDH	Q99L13	3-hydroxyisobutyrate dehydrogenase, mitochondrial	0.0743582	0.00392085	18.9648	3.60593e-09	GSLLIDSSTIDPSVSK	1	3	11.6
Single	6PGD	Q9DCD0	6-phosphogluconate dehydrogenase, decarboxylating	0.119671	0.00669342	17.879	6.40254e-09	NPELQNLLLDDFFK	1	6	19.5
Multiple	AATM	P05202	Aspartate aminotransferase, mitochondrial	0.0463631	0.00171691	27.0037	8.61435e-18		2	8	22.6
Single	ACAD8	Q9D7B6	Isobutyryl-CoA dehydrogenase, mitochondrial	0.0677833	0.00555812	12.1954	2.50942e-07	FASYCLTEPGSGSDAASLLTSAK	1	2	9
Single	ACAD9	Q8JZN5	Acyl-CoA dehydrogenase family member 9, mitochondrial	0.110588	0.00379558	29.1361	5.29026e-11	VPVENVLGEVGGGFK	1	1	2.4
Multiple	ACADL	P51174	Long-chain specific acyl-CoA dehydrogenase, mitochondrial	0.0627338	0.00468418	13.3927	9.36917e-12		2	4	12.8
Multiple	ACADS	Q07417	Short-chain specific acyl-CoA dehydrogenase, mitochondrial	0.0860967	0.00436918	19.7054	5.04543e-15		2	5	19.7
Single	ACBP	P31786	Acyl-CoA-binding protein	0.106572	0.00946887	11.255	5.32535e-07	AAEEVKR	1	2	28.7
Single	ACMSD	Q8R519	2-amino-3-carboxymuconate-6-semialdehyde decarboxylase	0.0731641	0.00980314	7.46333	2.1517e-05	FGYGGWVQLQQQGK	1	3	14
Single	ACO13	Q9CQR4	Acyl-coenzyme A thioesterase 13	0.0989391	0.00659881	14.9935	3.5109e-08	TLAFASVDLTNK	1	1	8.6
Multiple	ACOC	P28271	Cytoplasmic aconitate hydratase	0.152337	0.00674356	22.59	3.24207e-16		2	15	25.3
Multiple	ACON	Q99KI0	Aconitate hydratase, mitochondrial	0.0823981	0.00101148	81.4627	1.75919e-99		10	24	39.2
Multiple	ACOX1	Q9R0H0	Peroxisomal acyl-coenzyme A oxidase 1	0.237748	0.0144153	16.4928	1.70368e-13		2	6	13.8
Single	ACSA	Q9QXG4	Acetyl-coenzyme A synthetase, cytoplasmic	0.11198	0.0173352	6.45969	7.25771e-05	VAFYWEGNEPGETTK	1	7	13.1
Single	ACSF2	Q8VCW8	Acyl-CoA synthetase family member 2, mitochondrial	0.0958085	0.00664468	14.4188	5.10818e-08	KALEAISR	1	4	6.3
Multiple	ACTA	P62737	Actin, aortic smooth muscle	0.047793	0.00667583	7.15911	4.65708e-07		2	5	11.9
Multiple	ACTB	P60710	Actin, cytoplasmic 1	0.0880937	0.00380433	23.1562	1.96508e-16		2	10	34.9
Single	ACTN4	P57780	Alpha-actinin-4	0.0333333	0.0023336	14.284	5.58884e-08	LVSIGAEEIVDGNAK	1	20	28.3
Single	ACTY	Q8R5C5	Beta-centractin	0.109189	0.00776643	14.0591	6.5051e-08	TLFSNIVLSGGSTLFK	1	1	4.3
Multiple	ACY1	Q99JW2	Aminoacylase-1	0.147746	0.00393859	37.5124	1.72941e-34		4	7	21.3
Multiple	ADH1	P00329	Alcohol dehydrogenase 1	0.12424	0.00702144	17.6944	4.27765e-14		2	5	17.9
Multiple	ADHX	P28474	Alcohol dehydrogenase class-3	0.110809	0.0044609	24.8401	3.94077e-27		4	5	16.6
Single	ADRM1	Q9JKV1	Proteasomal ubiquitin receptor ADRM1	0.124893	0.0128255	9.73791	2.02655e-06	TSGTVEDDLIIFPDDCEFK	1	1	4.7
Single	AGT2	Q3UEG6	Alanine--glyoxylate aminotransferase 2, mitochondrial	0.0445029	0.00883453	5.03739	0.000508575	GIGNGFPMAAVVTTPEIAK	1	3	8
Single	AK1A1	Q9JII6	Alcohol dehydrogenase [NADP+]	0.0998201	0.0111973	8.91464	4.5079e-06	EELFVTSK	1	4	15.7
Single	AKCL2	Q9DCT1	1,5-anhydro-D-fructose reductase	0.061588	0.0153101	4.02272	0.00242781	REDLFVVSK	1	2	5
Multiple	AL1A1	P24549	Retinal dehydrogenase 1	0.153404	0.00394186	38.9166	9.34195e-47		6	12	26.9
Multiple	AL4A1	Q8CHT0	Delta-1-pyrroline-5-carboxylate dehydrogenase, mitochondrial	0.0873453	0.00395099	22.1072	5.9641e-21		3	6	13.5
Multiple	AL7A1	Q9DBF1	Alpha-aminoadipic semialdehyde dehydrogenase	0.0902041	0.00464298	19.428	2.81689e-19		3	2	7.4
Multiple	AL8A1	Q8BH00	Aldehyde dehydrogenase family 8 member A1	0.145779	0.00487615	29.8964	5.90664e-25		3	6	17.9
Single	ALBU	P07724	Serum albumin	0.226124	0.0220916	10.2357	1.28336e-06	TPVSEHVTK	1	9	14
Multiple	ALDH2	P47738	Aldehyde dehydrogenase, mitochondrial	0.176366	0.0111599	15.8035	1.60458e-19		4	10	24.3
Multiple	ALDOA	P05064	Fructose-bisphosphate aldolase A	0.149924	0.0139983	10.7101	5.75118e-10		2	10	40.7
Multiple	ALDOB	Q91Y97	Fructose-bisphosphate aldolase B	0.221831	0.0116686	19.0108	5.3469e-19		3	9	39.8
Multiple	ALDR	P45376	Aldose reductase	0.0567566	0.00271356	20.9159	3.14011e-20		3	5	18
Multiple	AMPL	Q9CPY7	Cytosol aminopeptidase	0.148652	0.00441178	33.6944	1.44224e-26		3	8	17.5
Single	AN32C	Q64G17	Putative acidic leucine-rich nuclear phosphoprotein 32 family member C	0.0934974	0.00547074	17.0904	9.92076e-09	HLNLSGNK	1	1	6.5
Single	ANXA2	P07356	Annexin A2	0.0313823	0.00157459	19.9305	2.22031e-09	TPAQYDASELK	1	9	38.6
Single	ANXA4	P97429	Annexin A4	0.10737	0.00362353	29.6313	4.4777e-11	SETSGSFEDALLAIVK	1	3	13.5
Multiple	ANXA5	P48036	Annexin A5	0.0776613	0.0037783	20.5545	5.28303e-20		3	5	20.7
Single	AP1B1	O35643	AP-1 complex subunit beta-1	0.168184	0.013195	12.746	1.65351e-07	LGAPISSGLSDLFDLTSGVGTLSGSYVAPK	1	5	9.7
Single	AP2A2	P17427	AP-2 complex subunit alpha-2	0.00445332	0.00382107	1.16547	0.270877	NNGVLFENQLLQIGLK	1	5	7.2
Single	APEH	Q8R146	Acylamino-acid-releasing enzyme	0.266263	0.0451726	5.89434	0.000152214	SALYYVDLSGGK	1	4	5.6
Single	ARK72	Q8CG76	Aflatoxin B1 aldehyde reductase member 2	0.115667	0.00361497	31.9968	2.09258e-11	FYAYNPLAGGLLTGK	1	6	16.9
Single	ARP3	Q99JY9	Actin-related protein 3	0.0731138	0.00677566	10.7907	7.88019e-07	LPACVVDCGTGYTK	1	5	15.6
Multiple	ASSY	P16460	Argininosuccinate synthase	0.115775	0.00634428	18.2487	7.25199e-22		4	12	30.1
Multiple	AT1A1	Q8VDN2	Sodium/potassium-transporting ATPase subunit alpha-1	0.0817753	0.00440857	18.5492	1.10201e-18		3	16	20.5
Single	AT1A1_pg	Q8VDN2_pg	Likely: Sodium/potassium-transporting ATPase subunit alpha-1	0.0823013	0.00443859	18.5422	4.49168e-09	DGPNALTPPPTTPEWVK	1	NA	NA
Single	AT1A3_pg	Q6PIC6_pg	Likely: Sodium/potassium-transporting ATPase subunit alpha-3	0.0851902	0.00390133	21.8362	9.07853e-10	NLEAVETLGSTSTICSDK	1	NA	NA
Multiple	AT1B1	P14094	Sodium/potassium-transporting ATPase subunit beta-1	0.0873201	0.00351814	24.8199	4.80762e-17		2	3	12.5
Single	ATM	Q62388	Serine-protein kinase ATM	0.18789	0.0490099	3.83372	0.00329876	EVEELSK	1	1	0.2
Multiple	ATPA	Q03265	ATP synthase subunit alpha, mitochondrial	0.0700598	0.00569447	12.3031	2.71362e-17		5	15	32.7
Single	AUHM	Q9JLZ3	Methylglutaconyl-CoA hydratase, mitochondrial	0.201672	0.049593	4.06654	0.0022627	SEVPGIFCAGADLK	1	2	6.7
Single	BCAT2	O35855	Branched-chain-amino-acid aminotransferase, mitochondrial	0.0471582	0.00369138	12.7752	1.61807e-07	LCLPDFDKQELLECIR	1	2	9.7
Single	BDH2	Q8JZV9	3-hydroxybutyrate dehydrogenase type 2	0.119613	0.00494948	24.1669	3.35041e-10	VIATDINESK	1	5	25.7
Single	BPHL	Q8R164	Valacyclovir hydrolase	0.0191613	0.00421585	4.54506	0.00106637	QVSLLGWSDGGITALIAAAK	1	1	6.9
Multiple	C1TC	Q922D8	C-1-tetrahydrofolate synthase, cytoplasmic	0.120037	0.00880578	13.6316	6.70458e-12		2	9	11.7
Single	CALB1	P12658	Calbindin	0.122489	0.00722762	16.9474	1.0763e-08	LFDSNNDGK	1	9	44.1
Single	CAND1	Q6ZQ38	Cullin-associated NEDD8-dissociated protein 1	0.034246	0.00300587	11.3931	4.7523e-07	ITSEALLVTQQLVK	1	4	3.7
Multiple	CAPR1	Q60865	Caprin-1	0.232596	0.0249639	9.3173	6.58477e-09		2	2	3.3
Multiple	CATA	P24270	Catalase	0.141875	0.0103471	13.7117	6.0435e-15		3	10	23
Single	CATB	P10605	Cathepsin B	0.117059	0.0194721	6.0116	0.000130082	NGPVEGAFTVFSDFLTYK	1	3	9.4
Single	CATZ	Q9WUU7	Cathepsin Z	0.13747	0.0520606	2.64058	0.0247094	HGIPDETCNNYQAK	1	1	4.6
Single	CBR1	P48758	Carbonyl reductase [NADPH] 1	0.114178	0.00625632	18.25	5.243e-09	EYGGLDVLVNNAGIAFK	1	2	10.5
Single	CDC37	Q61081	Hsp90 co-chaperone Cdc37	0.0827579	0.00547613	15.1125	3.25401e-08	LGPGGLDPVEVYESLPEELQK	1	2	10
Multiple	CGL	Q8VCN5	Cystathionine gamma-lyase	0.155905	0.00541219	28.8063	2.29464e-18		2	3	8.3
Multiple	CH10	Q64433	10 kDa heat shock protein, mitochondrial	0.0892176	0.00276993	32.2093	5.86227e-26		3	4	34.3
Multiple	CH60	P63038	60 kDa heat shock protein, mitochondrial	0.0792658	0.00254451	31.1517	1.2224e-52		9	18	45.7
Multiple	CLH	Q68FD5	Clathrin heavy chain 1	0.0919854	0.00348361	26.4052	1.83817e-36		6	32	25.5
Single	CLIC1	Q9Z1Q5	Chloride intracellular channel protein 1	0.0545849	0.00680768	8.01813	1.15437e-05	FLDGNELTLADCNLLPK	1	6	39.4
Multiple	CLIC4	Q9QYB1	Chloride intracellular channel protein 4	0.0647419	0.00379587	17.0559	8.8215e-14		2	7	26.9
Single	CLYBL	Q8R4N0	Citrate lyase subunit beta-like protein, mitochondrial	0.0450892	0.00522745	8.62546	6.05416e-06	VDCAVLDCEDGVAENK	1	4	10.9
Single	CMBL	Q8R1G2	Carboxymethylenebutenolidase homolog	0.118803	0.00772156	15.3859	2.73834e-08	EDCSPADKPYIEEAR	1	3	18
Multiple	CNDP2	Q9D1A2	Cytosolic non-specific dipeptidase	0.0854574	0.00909545	9.39562	5.53012e-12		4	8	20.6
Multiple	COF1	P18760	Cofilin-1	0.135279	0.00598951	22.5859	3.25392e-16		2	8	44
Single	COPB	Q9JIF7	Coatomer subunit beta	0.0590628	0.00955847	6.17911	0.000104265	YEAAGTLVTLSSAPTAIK	1	1	1.9
Single	CP2BJ	O55071	Cytochrome P450 2B19	0.130048	0.0417929	3.11172	0.0110284	NLQEILDYIGHSVEK	1	1	3
Single	CRK	Q64010	Adapter molecule crk	0.116496	0.010879	10.7084	8.45963e-07	IGDQEFDSLPALLEFYK	1	4	20.4
Single	CRYL1	Q99KP3	Lambda-crystallin homolog	0.149095	0.00694908	21.4554	1.07883e-09	SLEQSGSLK	1	3	7.8
Single	CRYM	O54983	Mu-crystallin homolog	0.132567	0.00672794	19.704	2.4827e-09	TAAVSAIATK	1	2	6.4
Single	CSK2B	P67871	Casein kinase II subunit beta	0.0823375	0.0141826	5.80555	0.000171658	GNEFFCEVDEDYIQDK	1	1	7.4
Single	D2HDH	Q8CIM3	D-2-hydroxyglutarate dehydrogenase, mitochondrial	0.03368	0.0038645	8.71522	5.52002e-06	GSVSAEHGLGFK	1	3	6.7
Multiple	DAB2	P98078	Disabled homolog 2	0.0995901	0.016147	6.1677	4.04979e-06		2	6	9.4
Single	DBNL	Q62418	Drebrin-like protein	0.105027	0.00326088	32.2082	1.9604e-11	VAGTGEGGLEELVEELNSGK	1	2	8
Single	DDI2	A2ADY9	Protein DDI1 homolog 2	0.0473112	0.00904628	5.22991	0.000384345	LFSADPFDLEAQAK	1	1	3.5
Single	DDX1	Q91VR5	ATP-dependent RNA helicase DDX1	0.0912005	0.0076597	11.9065	3.14419e-07	SQHTGNAQVSQTK	1	3	6.2
Single	DHAK	Q8VC30	Bifunctional ATP-dependent dihydroxyacetone kinase/FAD-AMP lyase (cyclizing)	0.121001	0.00360377	33.5762	1.2978e-11	SAEAAAEATK	1	1	1.7
Multiple	DHE3	P26443	Glutamate dehydrogenase 1, mitochondrial	0.0869897	0.00187799	46.3205	1.84142e-57		7	12	28
Single	DHPR	Q8BVI4	Dihydropteridine reductase	0.0679102	0.00556626	12.2003	2.49981e-07	EGGLLTLAGAK	1	4	19.9
Multiple	DHSO	Q64442	Sorbitol dehydrogenase	0.138445	0.00723994	19.1224	9.18293e-15		2	4	12.3
Single	DLDH	O08749	Dihydrolipoyl dehydrogenase, mitochondrial	0.0699239	0.00425921	16.4171	1.46422e-08	NETLGGTCLNVGCIPSK	1	4	11.2
Single	DPYL2	O08553	Dihydropyrimidinase-related protein 2	0.0256019	0.00393211	6.51098	6.80018e-05	GTVVYGEPITASLGTDGSHYWSK	1	6	18.9
Single	DPYS	Q9EQF5	Dihydropyrimidinase	0.110444	0.0185095	5.96688	0.000138084	EIGAIAQVHAENGDLIAEGAK	1	5	14.1
Multiple	DYHC1	Q9JHU4	Cytoplasmic dynein 1 heavy chain 1	0.0986132	0.00947144	10.4116	9.51553e-10		2	4	1.4
Single	DYR	P00375	Dihydrofolate reductase	0.147317	0.00565241	26.0627	1.59154e-10	LLPEYPGVLSEVQEEK	1	2	12.3
Single	E41L3	Q9WV92	Band 4.1-like protein 3	0.0655094	0.00910859	7.19205	2.9538e-05	GISQTNLITTVTPEK	1	2	3.4
Single	ECH1	O35459	Delta(3,5)-Delta(2,4)-dienoyl-CoA isomerase, mitochondrial	0.082194	0.0144171	5.70115	0.000197995	SPVAVQGSK	1	2	6.1
Single	ECHB	Q99JY0	Trifunctional enzyme subunit beta, mitochondrial	0.0748364	0.00717496	10.4302	1.07903e-06	DQLLLGPTYATPK	1	2	4.6
Single	ECHD2	Q3TLP5	Enoyl-CoA hydratase domain-containing protein 2, mitochondrial	0.0692297	0.00277215	24.9733	2.42484e-10	GVFCAGADLK	1	3	14.2
Multiple	EF1A1	P10126	Elongation factor 1-alpha 1	0.134348	0.00482023	27.8716	3.70149e-29		4	7	18.4
Single	EF2	P58252	Elongation factor 2	0.207155	0.0148726	13.9287	7.11098e-08	EGIPALDNFLDKL	1	14	23.2
Single	EFGM	Q8K0D5	Elongation factor G, mitochondrial	0.0753076	0.0180426	4.17389	0.00190614	QELIECVANSDEQLGELFLEEK	1	1	2.9
Multiple	EFTU	Q8BFR5	Elongation factor Tu, mitochondrial	0.0447719	0.0043609	10.2667	3.86005e-13		4	7	17.5
Single	EIF3C	Q8R1B4	Eukaryotic translation initiation factor 3 subunit C	0.0578118	0.00661352	8.74146	5.37374e-06	TEPTAQQNLALQLAEK	1	1	1.8
Multiple	ENOA	P17182	Alpha-enolase	0.124614	0.0051433	24.2285	3.73191e-22		3	11	41
Single	ENOB	P21550	Beta-enolase	0.119298	0.00434145	27.4787	9.43937e-11	AVEHINK	1	5	17.7
Single	ENPL	P08113	Endoplasmin	0.0682749	0.0100286	6.80802	4.69409e-05	DISTNYYASQK	1	9	14.1
Single	ERP29	P57759	Endoplasmic reticulum resident protein 29	0.0788564	0.0112107	7.03405	3.56634e-05	GALPLDTVTFYK	1	1	6.5
Single	ES1	Q9D172	ES1 protein homolog, mitochondrial	0.072542	0.00530766	13.6674	8.51926e-08	GVTEAHVDQK	1	2	9.4
Multiple	ETFA	Q99LC5	Electron transfer flavoprotein subunit alpha, mitochondrial	0.0817546	0.00277757	29.4339	2.68322e-43		7	13	48
Single	ETFB	Q9DCW4	Electron transfer flavoprotein subunit beta	0.0554316	0.00223729	24.7762	2.62167e-10	VETTEDLVAK	1	5	26.7
Single	EZRI	P26040	Ezrin	0.0904127	0.00558123	16.1994	1.66589e-08	SQEQLAAELAEYTAK	1	5	9.6
Single	F10A1	Q99L47	Hsc70-interacting protein	0.172037	0.0216008	7.96438	1.22441e-05	AIEINPDSAQPYK	1	2	7.3
Multiple	F16P1	Q9QXD6	Fructose-1,6-bisphosphatase 1	0.131323	0.00586756	22.3812	3.91085e-16		2	3	8
Multiple	FAAA	P35505	Fumarylacetoacetase	0.124886	0.00510373	24.4696	6.4185e-17		2	6	20.5
Single	FABP5	Q05816	Fatty acid-binding protein, epidermal	0.0899853	0.00481542	18.6869	4.16406e-09	FDETTADGRK	1	3	11.9
Single	FERM2	Q8CIB5	Fermitin family homolog 2	0.0391804	0.00292059	13.4152	1.0173e-07	GCEVTPDVNISGQK	1	3	6.2
Single	FHL1	P97447	Four and a half LIM domains protein 1	0.107372	0.0139524	7.6956	1.65124e-05	AIVAGDQNVEYK	1	2	9.6
Multiple	FLNB	Q80X90	Filamin-B	0.0677072	0.00360374	18.788	2.74893e-30		7	15	8.7
Single	FMO5	P97872	Dimethylaniline monooxygenase [N-oxide-forming] 5	0.352937	0.0811795	4.34761	0.00144898	TTVCSVK	1	3	8.1
Multiple	FTHFD	Q8R0Y6	10-formyltetrahydrofolate dehydrogenase	0.147967	0.00766056	19.3155	7.51758e-15		2	17	22.8
Multiple	FUMH	P97807	Fumarate hydratase, mitochondrial	0.0754947	0.00306743	24.6117	5.70583e-17		2	9	22.9
Multiple	G3P	P16858	Glyceraldehyde-3-phosphate dehydrogenase	0.106704	0.00743044	14.3604	5.18601e-18		4	6	25.8
Multiple	G6PI	P06745	Glucose-6-phosphate isomerase	0.105487	0.0024392	43.2464	5.19161e-22		2	6	14.2
Single	GABT	P61922	4-aminobutyrate aminotransferase, mitochondrial	0.0501997	0.00721096	6.96157	3.89219e-05	HGCAFLVDEVQTGGGCTGK	1	5	18.2
Multiple	GALM	Q8K157	Aldose 1-epimerase	0.143405	0.00652058	21.9927	5.56807e-16		2	2	9.1
Single	GDIA	P50396	Rab GDP dissociation inhibitor alpha	0.0992767	0.00328765	30.1969	3.71339e-11	NPYYGGESSSITPLEELYK	1	6	21.3
Single	GDIB	Q61598	Rab GDP dissociation inhibitor beta	0.0767388	0.0120348	6.37639	8.07321e-05	EIRPALELLEPIEQK	1	8	24.7
Single	GELS	P13020	Gelsolin	0.0899198	0.0143234	6.27785	9.16772e-05	QTQVSVLPEGGETPLFK	1	3	5.9
Single	GEPH	Q8BUV3	Gephyrin	0.089554	0.00924166	9.69025	2.1193e-06	DLVQDPSLLGGTISAYK	1	3	5.3
Single	GLNA	P15105	Glutamine synthetase	0.612658	0.132784	4.61395	0.000959422	TCLLNETGDEPFQYK	1	4	11.8
Multiple	GLOD4	Q9CPV4	Glyoxalase domain-containing protein 4	0.110179	0.00456611	24.1298	8.52666e-17		2	4	12.8
Single	GLPK	Q64516	Glycerol kinase	0.0721865	0.0130561	5.52894	0.000251391	TQSTVENLSK	1	8	17.9
Single	GLRX3	Q9CQM9	Glutaredoxin-3	0.0326949	0.0032026	10.2089	1.31474e-06	LEAEAVPEVSEK	1	3	11.6
Multiple	GPDA	P13707	Glycerol-3-phosphate dehydrogenase [NAD+], cytoplasmic	0.108516	0.00555337	19.5406	5.21876e-23		4	5	19.8
Multiple	GRP75	P38647	Stress-70 protein, mitochondrial	0.125968	0.00380186	33.1332	1.4492e-37		5	14	25.2
Multiple	GRP78	P20029	78 kDa glucose-regulated protein	0.11291	0.00838248	13.4698	8.40569e-12		2	11	21.5
Single	GRPE1	Q99LP6	GrpE protein homolog 1, mitochondrial	0.167889	0.010259	16.365	1.50988e-08	DLLEVADILEK	1	1	5.1
Single	GSHR	P47791	Glutathione reductase, mitochondrial	0.00683534	0.00517262	1.32145	0.215787	NFDSLISSNCTEELENAGVEVLK	1	4	11.2
Single	GSTP1	P19157	Glutathione S-transferase P 1	0.0928149	0.00363667	25.522	1.95716e-10	SLGLYGK	1	3	25.7
Single	HBA	P01942	Hemoglobin subunit alpha	0.0393383	0.00423537	9.28805	3.11456e-06	TYFPHFDVSHGSAQVK	1	2	19.7
Single	HBB1	P02088	Hemoglobin subunit beta-1	0.0346974	0.00573017	6.05521	0.000122757	GTFASLSELHCDKLHVDPENFR	1	5	35.4
Single	HCDH	Q61425	Hydroxyacyl-coenzyme A dehydrogenase, mitochondrial	0.0889296	0.00381901	23.286	4.82797e-10	LKNELFQR	1	2	6.1
Single	HEM2	P10518	Delta-aminolevulinic acid dehydratase	0.0898125	0.00770102	11.6624	3.81891e-07	AGADIIITYFAPQLLK	1	3	14.2
Single	HINT1	P70349	Histidine triad nucleotide-binding protein 1	0.106231	0.0048419	21.9399	8.6661e-10	AQVAQPGGDTIFGK	1	1	11.1
Single	HMGCL	P38060	Hydroxymethylglutaryl-CoA lyase, mitochondrial	0.106146	0.00613012	17.3154	8.73885e-09	GFEEAVAAGAK	1	2	7.7
Single	HNRPD	Q60668	Heterogeneous nuclear ribonucleoprotein D0	0.0733277	0.00284047	25.8153	1.74854e-10	IFVGGLSPDTPEEK	1	2	6.8
Single	HNRPF	Q9Z2X1	Heterogeneous nuclear ribonucleoprotein F	0.173125	0.0137456	12.5949	1.85104e-07	ITGEAFVQFASQELAEK	1	3	12
Multiple	HNRPK	P61979	Heterogeneous nuclear ribonucleoprotein K	0.184765	0.00878191	21.0393	1.35871e-15		2	9	26.6
Multiple	HNRPL	Q8R081	Heterogeneous nuclear ribonucleoprotein L	0.0726943	0.00924587	7.86235	1.08649e-07		2	6	16
Single	HNRPQ	Q7TMK9	Heterogeneous nuclear ribonucleoprotein Q	0.0705076	0.0154878	4.55245	0.00105431	DLFEDELVPLFEK	1	3	6.6
Single	HNRPU	Q8VEK3	Heterogeneous nuclear ribonucleoprotein U	0.0832308	0.00715639	11.6303	3.91892e-07	TCNCETEDYGEK	1	5	7.5
Single	HPPD	P49429	4-hydroxyphenylpyruvate dioxygenase	0.309625	0.0337572	9.17213	3.48882e-06	SIVVTNYEESIK	1	6	19.8
Multiple	HS90A	P07901	Heat shock protein HSP 90-alpha	0.126797	0.00980079	12.9375	1.79668e-11		2	14	22.9
Single	HS90B	P11499	Heat shock protein HSP 90-beta	0.180141	0.00970876	18.5545	4.46274e-09	NPDDITQEEYGEFYK	1	18	35.5
Multiple	HSDL2	Q2TPA8	Hydroxysteroid dehydrogenase-like protein 2	0.0651885	0.00321026	20.3063	7.58716e-20		3	4	12
Multiple	HSP7C	P63017	Heat shock cognate 71 kDa protein	0.211321	0.0100318	21.0652	2.78294e-24		4	19	39.9
Single	HUTU	Q8VC12	Urocanate hydratase	0.132536	0.00871178	15.2135	3.0521e-08	VAIAVAINQAIASGK	1	5	10.7
Single	IDE	Q9JHR7	Insulin-degrading enzyme	0.106881	0.00811305	13.174	1.2089e-07	NEFIPTNFEILSLEK	1	1	1.5
Multiple	IDH3A	Q9D6R2	Isocitrate dehydrogenase [NAD] subunit alpha, mitochondrial	0.0587308	0.00255606	22.977	1.86233e-21		3	6	20.2
Single	IDHC	O88844	Isocitrate dehydrogenase [NADP] cytoplasmic	0.135966	0.00603019	22.5475	6.62725e-10	LDNNTELSFFAK	1	10	28
Multiple	IDHP	P54071	Isocitrate dehydrogenase [NADP], mitochondrial	0.0676821	0.0015608	43.3639	9.25672e-66		9	18	44.5
Single	IF4A2	P10630	Eukaryotic initiation factor 4A-II	0.166758	0.0104216	16.0012	1.87629e-08	GYDVIAQAQSGTGK	1	2	8.1
Single	IPYR	Q9D819	Inorganic pyrophosphatase	0.0749491	0.0088144	8.50303	6.87544e-06	HTGCCGDNDPIDVCEIGSK	1	1	6.6
Single	IVD	Q9JHI5	Isovaleryl-CoA dehydrogenase, mitochondrial	0.0856268	0.0045179	18.9528	3.62827e-09	GSNTCELVFEDCK	1	4	11.6
Single	K0564	Q8CC88	Uncharacterized protein KIAA0564 homolog	0.0425849	0.00420918	10.1171	1.42848e-06	HQATGELDDAK	1	6	4.4
Single	K1C19	P19001	Keratin, type I cytoskeletal 19	0.0327312	0.0131445	2.49011	0.0319839	ALEQANGELEVK	1	4	10.9
Single	KAD2	Q9WTP6	Adenylate kinase 2, mitochondrial	0.0821037	0.00561674	14.6177	4.4797e-08	LVSDEMVVELIEK	1	2	12.1
Multiple	KAD3	Q9WTP7	GTP:AMP phosphotransferase, mitochondrial	0.0972898	0.00249659	38.969	4.5076e-21		2	5	27.8
Multiple	KCRB	Q04447	Creatine kinase B-type	0.104501	0.00408757	25.5656	2.63182e-17		2	7	22.3
Multiple	KPYM	P52480	Pyruvate kinase isozymes M1/M2	0.0861353	0.00347782	24.767	8.15241e-35		6	15	29
Single	KPYR	P53657	Pyruvate kinase isozymes R/L	0.0789231	0.0133417	5.91551	0.000147936	KGVNLPNAEVDLPGLSEQDLLDLR	1	5	10.1
Single	KV2A7	P01631	Ig kappa chain V-II region 26-10	0.0396132	0.00716242	5.5307	0.000250771	FSGSGSGTDFTLK	1	1	11.5
Single	LACB2	Q99KR3	Beta-lactamase-like protein 2	0.245923	0.0397972	6.1794	0.000104225	ILIDTGEPSVPEYISCLK	1	2	9
Multiple	LDHA	P06151	L-lactate dehydrogenase A chain	0.117389	0.00682914	17.1894	1.01499e-17		3	4	16.6
Multiple	LDHB	P16125	L-lactate dehydrogenase B chain	0.104273	0.00407916	25.5625	2.63828e-17		2	9	30.5
Single	MAAI	Q9WVL0	Maleylacetoacetate isomerase	0.0570288	0.0071109	8.01991	1.15212e-05	MISDLIASGIQPLQNLSVLK	1	2	13.9
Single	MCCB	Q3ULD5	Methylcrotonoyl-CoA carboxylase beta chain, mitochondrial	0.0839774	0.00819665	10.2453	1.27234e-06	IFGYPVGIIGNNGVLFSESAK	1	5	14.7
Multiple	MDHC	P14152	Malate dehydrogenase, cytoplasmic	0.104398	0.00448945	23.254	5.54901e-26		4	11	41.9
Multiple	MDHM	P08249	Malate dehydrogenase, mitochondrial	0.0704178	0.00101509	69.3708	1.76324e-70		7	12	47.9
Single	METK2	Q3THS6	S-adenosylmethionine synthase isoform type-2	0.263395	0.0532574	4.94569	0.000582235	HIGYDDSSK	1	3	11.4
Multiple	MMSA	Q9EQ20	Methylmalonate-semialdehyde dehydrogenase [acylating], mitochondrial	0.102083	0.00295098	34.5931	5.30047e-20		2	8	21.9
Multiple	MOES	P26041	Moesin	0.0512466	0.00466052	10.9959	2.11379e-12		3	14	27.7
Single	MUTA	P16332	Methylmalonyl-CoA mutase, mitochondrial	0.0977241	0.00772101	12.6569	1.76706e-07	QYAGFSTVEESNK	1	3	4.5
Single	MYL6	Q60605	Myosin light polypeptide 6	0.136901	0.00876284	15.6229	2.36341e-08	ALGQNPTNAEVLK	1	2	17.2
Single	MYLK	Q6PDN3	Myosin light chain kinase, smooth muscle	0.155679	0.0168814	9.22192	3.32239e-06	RLENAGSLK	1	2	1
Multiple	NDKB	Q01768	Nucleoside diphosphate kinase B	0.0936481	0.00637992	14.6786	1.63259e-12		2	4	27.6
Single	NEUL	Q91YP2	Neurolysin, mitochondrial	0.157349	0.0074928	21	1.33126e-09	AELGALPDDFIDSLEK	1	5	11.1
Multiple	NHRF1	P70441	Na(+)/H(+) exchange regulatory cofactor NHE-RF1	0.0694842	0.00341235	20.3626	2.61799e-15		2	4	14.6
Single	NIT2	Q9JHW2	Omega-amidase NIT2	0.0724464	0.00506065	14.3156	5.47184e-08	IPGESTQK	1	2	8.3
Single	NP1L1	P28656	Nucleosome assembly protein 1-like 1	0.0955939	0.0180582	5.29366	0.000350711	LDGLVDTPTGYIESLPK	1	1	4.3
Single	NPL4	P60670	Nuclear protein localization protein 4 homolog	0.0495434	0.00818196	6.05521	0.000122758	AFGAPNVVEDEIDQYLSK	1	1	3
Single	NPM	Q61937	Nucleophosmin	0.139602	0.0114091	12.236	2.43204e-07	GPSSVEDIK	1	2	5.8
Single	NUCKS	Q80XU3	Nuclear ubiquitous casein and cyclin-dependent kinases substrate	0.0746574	0.00800894	9.32176	3.0141e-06	ATVTPSPVK	1	1	3.8
Single	NUDC	O35685	Nuclear migration protein nudC	0.139124	0.0124197	11.2019	5.5653e-07	LVTSDPEINTK	1	2	6
Single	OAT	P29758	Ornithine aminotransferase, mitochondrial	0.127109	0.0161312	7.87965	1.34435e-05	LAPPLVIKEDEIR	1	3	11.2
Single	ODBB	Q6P3A8	2-oxoisovalerate dehydrogenase subunit beta, mitochondrial	0.0739951	0.0055604	13.3075	1.09838e-07	AAVEQVPVEPYK	1	2	7.7
Multiple	ODO1	Q60597	2-oxoglutarate dehydrogenase, mitochondrial	0.0899222	0.00344327	26.1153	3.5442e-36		6	22	24
Multiple	ODO2	Q9D2G2	Dihydrolipoyllysine-residue succinyltransferase component of 2-oxoglutarate dehydrogenase complex, mitochondrial	0.0816012	0.00341164	23.9185	1.01933e-16		2	3	12.1
Single	ODP2	Q8BMF4	Dihydrolipoyllysine-residue acetyltransferase component of pyruvate dehydrogenase complex, mitochondrial	0.0824197	0.00252892	32.5908	1.74378e-11	GLETIASDVVSLASK	1	1	2.3
Multiple	ODPA	P35486	Pyruvate dehydrogenase E1 component subunit alpha, somatic form, mitochondrial	0.0501099	0.00637525	7.86007	1.09152e-07		2	5	20.8
Single	OLA1	Q9CZ30	Obg-like ATPase 1	0.0836864	0.00908772	9.20874	3.36559e-06	IPAFLNVVDIAGLVK	1	2	6.1
Single	PACN2	Q9WVE8	Protein kinase C and casein kinase substrate in neurons protein 2	0.145389	0.00679523	21.3957	1.10871e-09	ALYDYEGQEHDELSFK	1	3	7.4
Single	PAIRB	Q9CY58	Plasminogen activator inhibitor 1 RNA-binding protein	0.199299	0.0111673	17.8467	6.51588e-09	FDQLFDDESDPFEVLK	1	2	7.9
Single	PARK7	Q99LX0	Protein DJ-1	0.140551	0.00776207	18.1074	5.65894e-09	ALVILAK	1	2	12.2
Multiple	PCBP1	P60335	Poly(rC)-binding protein 1	0.131808	0.0123959	10.6331	6.54248e-10		2	5	16.3
Single	PCBP3	P57722	Poly(rC)-binding protein 3	0.155187	0.0129816	11.9543	3.028e-07	LVVPASQCGSLIGK	1	2	6.7
Multiple	PCCA	Q91ZA3	Propionyl-CoA carboxylase alpha chain, mitochondrial	0.0594734	0.00586564	10.1393	1.51977e-09		2	5	7.5
Multiple	PCCB	Q99MN9	Propionyl-CoA carboxylase beta chain, mitochondrial	0.0758349	0.00417411	18.1679	8.59101e-22		4	10	23.8
Multiple	PCKGC	Q9Z2V4	Phosphoenolpyruvate carboxykinase, cytosolic [GTP]	0.801558	0.117083	6.84608	9.60638e-08		3	12	29.9
Single	PDIA1	P09103	Protein disulfide-isomerase	0.118483	0.0296225	3.99977	0.00251926	KFDEGR	1	4	10.6
Multiple	PDIA3	P27773	Protein disulfide-isomerase A3	0.109511	0.00566751	19.3226	7.46235e-15		2	9	23.4
Multiple	PDXK	Q8K183	Pyridoxal kinase	0.0591319	0.00414833	14.2544	2.864e-12		2	4	13.8
Single	PEBP1	P70296	Phosphatidylethanolamine-binding protein 1	0.100361	0.0042727	23.4889	4.4332e-10	LYTLVLTDPDAPSRK	1	2	8
Single	PFD2	O70591	Prefoldin subunit 2	0.0565827	0.00930165	6.08308	0.000118309	IIETLSQQLQAK	1	1	7.8
Multiple	PGAM1	Q9DBJ1	Phosphoglycerate mutase 1	0.103179	0.00364409	28.3141	3.26677e-18		2	9	37.8
Multiple	PGK1	P09411	Phosphoglycerate kinase 1	0.100095	0.00444655	22.5108	3.45841e-21		3	9	35
Multiple	PH4H	P16331	Phenylalanine-4-hydroxylase	0.432818	0.0636657	6.7983	1.00823e-06		2	5	18.8
Single	PHIPL	Q8BGT8	Phytanoyl-CoA hydroxylase-interacting protein-like	0.234433	0.024732	9.47894	2.59009e-06	TEYTVAVQTASK	1	4	14.1
Single	PICA	Q7M6Y3	Phosphatidylinositol-binding clathrin assembly protein	0.101099	0.0167132	6.04908	0.000123759	LVSDDLDSSLANLVGNLGIGNGTTK	1	4	12.4
Single	PIPNA	P53810	Phosphatidylinositol transfer protein alpha isoform	0.0857411	0.00604447	14.185	5.97338e-08	VILPVSVDEYQVGQLYSVAEASK	1	1	8.5
Multiple	PLSI	Q3V0K9	Plastin-1	0.131399	0.00630777	20.8313	1.6587e-15		2	5	11.1
Single	PP1A	P62137	Serine/threonine-protein phosphatase PP1-alpha catalytic subunit	0.151118	0.0173968	8.68653	5.68493e-06	EIFLSQPILLELEAPLK	1	7	26.1
Single	PPAC	Q9D358	Low molecular weight phosphotyrosine protein phosphatase	0.0773016	0.00590847	13.0832	1.29093e-07	IELLGSYDPQK	1	3	24.1
Single	PPIA	P17742	Peptidyl-prolyl cis-trans isomerase A	0.137335	0.00537318	25.5594	1.9291e-10	ALSTGEK	1	2	12.8
Single	PPID	Q9CR16	Peptidyl-prolyl cis-trans isomerase D	0.063069	0.00712593	8.85064	4.80873e-06	LQPIALSCVLNIGACK	1	4	11.6
Single	PRDX3	P20108	Thioredoxin-dependent peroxide reductase, mitochondrial	0.0719771	0.00369702	19.469	2.79147e-09	GTAVVNGEFK	1	3	20.2
Multiple	PRDX5	P99029	Peroxiredoxin-5, mitochondrial	0.0929622	0.00291918	31.8453	2.92153e-19		2	4	21.4
Multiple	PROF1	P62962	Profilin-1	0.111288	0.00979866	11.3574	1.57825e-14		4	6	60
Single	PROSC	Q9Z2Y8	Proline synthase co-transcribed bacterial homolog protein	0.114297	0.00381376	29.9695	4.00184e-11	TFGENYVQELLEK	1	1	4.7
Single	PSA2	P49722	Proteasome subunit alpha type-2	0.0824073	0.00894966	9.20787	3.36845e-06	AANGVVLATEK	1	3	19.7
Single	PSA4	Q9R1P0	Proteasome subunit alpha type-4	0.0891204	0.0101654	8.76704	5.23517e-06	YLLQYQEPIPCEQLVTALCDIK	1	2	11.5
Single	PSA7	Q9Z2U0	Proteasome subunit alpha type-7	0.122286	0.00646869	18.9043	3.72009e-09	NYTDDAIETDDLTIK	1	3	13.7
Single	PSB5	O55234	Proteasome subunit beta type-5	0.0801155	0.0128165	6.25096	9.49337e-05	ATAGAYIASQTVK	1	4	14.8
Single	PSD11	Q8BG32	26S proteasome non-ATPase regulatory subunit 11	0.157378	0.00996971	15.7856	2.13867e-08	EQSILELGSLLAK	1	3	7.3
Single	PSD12	Q9D8W5	26S proteasome non-ATPase regulatory subunit 12	0.110904	0.00775758	14.2962	5.54349e-08	LQEVIETLLSLEK	1	2	4.2
Single	PSMD3	P14685	26S proteasome non-ATPase regulatory subunit 3	0.094038	0.0134234	7.00553	3.69091e-05	ELDTVTLEDIK	1	5	11.7
Single	PTBP1	P17225	Polypyrimidine tract-binding protein 1	0.106204	0.00626986	16.9389	1.08155e-08	LPSDVTEGEVISLGLPFGK	1	6	16.9
Single	PTMS	Q9D0J8	Parathymosin	0.0971367	0.00729626	13.3132	1.09392e-07	TAEEEDEADPK	1	3	22.8
Single	PUR8	P54822	Adenylosuccinate lyase	0.0750289	0.00790429	9.49218	2.55748e-06	VLSQQAAAVVK	1	1	2.3
Multiple	PYC	Q05920	Pyruvate carboxylase, mitochondrial	0.111069	0.00309453	35.8919	2.47458e-20		2	26	27.5
Single	RAB14	Q91V41	Ras-related protein Rab-14	0.160277	0.00909241	17.6276	7.34713e-09	TGENVEDAFLEAAK	1	4	32.1
Single	RAB1B	Q9D1G1	Ras-related protein Rab-1B	0.153636	0.0150512	10.2075	1.31633e-06	EFADSLGVPFLETSAK	1	2	17.4
Multiple	RGN	Q64374	Regucalcin	0.1235	0.00514253	24.0154	4.881e-22		3	6	23.7
Single	RHOA	Q9QUI0	Transforming protein RhoA	0.140362	0.00967608	14.5061	4.82126e-08	LVIVGDGACGK	1	5	35.2
Single	RL11	Q9CXW4	60S ribosomal protein L11	0.100247	0.00744479	13.4653	9.81814e-08	VLEQLTGQTPVFSK	1	1	7.9
Single	RL17	Q9CPR4	60S ribosomal protein L17	0.0436224	0.00311031	14.0251	6.65749e-08	NAESNAELK	1	2	10.3
Single	RL18	P35980	60S ribosomal protein L18	0.124987	0.0177158	7.05508	3.47741e-05	TNSTFNQVVLK	1	3	19.7
Single	RL18A	P62717	60S ribosomal protein L18a	0.0866707	0.00931615	9.30327	3.06874e-06	VEEIAAGK	1	3	19.9
Single	RL23	P62830	60S ribosomal protein L23	0.0766038	0.00482159	15.8877	2.00977e-08	ISLGLPVGAVINCADNTGAK	1	1	14.3
Single	RL24	Q8BP67	60S ribosomal protein L24	0.104811	0.00541799	19.345	2.9711e-09	RNQKPEVR	1	4	17.2
Single	RL26	P61255	60S ribosomal protein L26	0.0497743	0.0048502	10.2623	1.25311e-06	KDDEVQVVR	1	2	12.4
Single	RL3	P27659	60S ribosomal protein L3	0.0948659	0.00852641	11.1261	5.92868e-07	NNASTDYDLSDK	1	2	6
Single	RL30	P62889	60S ribosomal protein L30	0.126283	0.00890211	14.1857	5.97076e-08	TGVHHYSGNNIELGTACGK	1	2	30.4
Multiple	RL4	Q9D8E6	60S ribosomal protein L4	0.101799	0.00426933	23.8443	1.08562e-16		2	5	13.1
Multiple	RL7A	P12970	60S ribosomal protein L7a	0.0795154	0.00570943	13.927	4.46141e-12		2	5	19.9
Single	RL9	P51410	60S ribosomal protein L9	0.109429	0.00687753	15.9111	1.98142e-08	TGVACSVSQAQK	1	2	20.3
Multiple	RLA0	P14869	60S acidic ribosomal protein P0	0.0944299	0.00420388	22.4626	3.68915e-21		3	5	21.1
Multiple	RLA2	P99027	60S acidic ribosomal protein P2	0.102996	0.00626737	16.4337	1.82754e-13		2	5	69.6
Single	ROA3	Q8BG05	Heterogeneous nuclear ribonucleoprotein A3	0.120119	0.00916967	13.0996	1.27566e-07	YHTINGHNCEVK	1	5	19
Single	ROAA	Q99020	Heterogeneous nuclear ribonucleoprotein A/B	0.125467	0.00913056	13.7414	8.0917e-08	EYFGQFGEIEAIELPIDPK	1	5	22.5
Single	RS16	P14131	40S ribosomal protein S16	0.0986522	0.00575881	17.1307	9.6972e-09	TATAVAHCK	1	2	11.6
Single	RS17	P63276	40S ribosomal protein S17	0.0993253	0.00496671	19.9982	2.14795e-09	DNYVPEVSALDQEIIEVDPDTK	1	2	17
Single	RS18	P62270	40S ribosomal protein S18	0.106433	0.0107465	9.90391	1.73652e-06	YSQVLANGLDNK	1	3	18.4
Multiple	RS19	Q9CZX8	40S ribosomal protein S19	0.0922273	0.0058794	15.6865	4.52521e-13		2	5	27.6
Single	RS2	P25444	40S ribosomal protein S2	0.0952045	0.0055808	17.0593	1.00979e-08	SLEEIYLFSLPIK	1	2	6.5
Single	RS26	P62855	40S ribosomal protein S26	0.204866	0.0401067	5.10803	0.000458622	DISEASVFDAYVLPK	1	1	13
Single	RS27A	P62983	Ubiquitin-40S ribosomal protein S27a	0.3652	0.0780311	4.68019	0.000867264	TITLEVEPSDTIENVK	1	3	19.9
Multiple	RS3	P62908	40S ribosomal protein S3	0.113895	0.00425906	26.7419	1.05118e-17		2	5	25.1
Single	RS5	P97461	40S ribosomal protein S5	0.111974	0.00564349	19.8412	2.31995e-09	GSSNSYAIK	1	3	18.1
Single	RS6	P62754	40S ribosomal protein S6	0.0935699	0.00934812	10.0095	1.57579e-06	RQEQIAK	1	6	26.5
Single	RS7	P62082	40S ribosomal protein S7	0.11284	0.00758251	14.8817	3.77268e-08	TLTAVHDAILEDLVFPSEIVGK	1	1	11.3
Single	RS8	P62242	40S ribosomal protein S8	0.112901	0.0155707	7.25086	2.75575e-05	LTPEEEEILNK	1	6	38
Single	RS9	Q6ZWN5	40S ribosomal protein S9	0.085569	0.00988379	8.65751	5.85722e-06	KGQGGAGAGDDEEED	1	1	7.7
Single	S10A1	P56565	Protein S100-A1	0.0973524	0.00780223	12.4775	2.02238e-07	DLLQTELSGFLDVQK	1	1	16
Multiple	SAHH	P50247	Adenosylhomocysteinase	0.0969127	0.00225769	42.9255	7.33423e-30		3	11	30.8
Single	SARDH	Q99LB7	Sarcosine dehydrogenase, mitochondrial	0.0722042	0.007539	9.57742	2.35785e-06	LQGDALSVGGYEANPIFWEEVSDK	1	7	8.9
Multiple	SBP1	P17563	Selenium-binding protein 1	0.0988343	0.00747981	13.2135	1.20809e-11		2	4	11.2
Multiple	SCOT1	Q9D0K2	Succinyl-CoA:3-ketoacid-coenzyme A transferase 1, mitochondrial	0.0855815	0.00390349	21.9244	5.75586e-25		4	9	29.4
Single	SEC13	Q9D1M0	Protein SEC13 homolog	0.0441095	0.00650974	6.77592	4.88337e-05	ESVDGQWVCISDVNK	1	3	15.2
Multiple	SERA	Q61753	D-3-phosphoglycerate dehydrogenase	0.136925	0.00716618	19.1071	9.33004e-15		2	8	22.3
Multiple	SERC	Q99K85	Phosphoserine aminotransferase	0.168217	0.00741893	22.674	2.78088e-21		3	6	20.5
Single	SNX2	Q9CWK8	Sorting nexin-2	0.0748116	0.0124263	6.02042	0.000128563	EDSSSTEFVEK	1	4	8.5
Single	SNX6	Q6P8X1	Sorting nexin-6	0.0824352	0.00727109	11.3374	4.97472e-07	IGSSLYALGTQDSTDICK	1	2	6.9
Single	SODC	P08228	Superoxide dismutase [Cu-Zn]	0.113393	0.00382781	29.6235	4.48928e-11	HVGDLGNVTAGK	1	3	21.4
Multiple	SODM	P09671	Superoxide dismutase [Mn], mitochondrial	0.0804255	0.00202577	39.7011	8.53344e-29		3	3	13.5
Single	SPRE	Q64105	Sepiapterin reductase	0.0718658	0.00735948	9.76507	1.9757e-06	TVVNISSLCALQPYK	1	1	5.7
Single	SPSY	P97355	Spermine synthase	0.0535486	0.00693776	7.71843	1.60934e-05	DVLILGGGDGGILCEIVK	1	2	7.4
Multiple	SPTA2	P16546	Spectrin alpha chain, brain	0.0574999	0.00271099	21.2099	7.40717e-28		5	36	19.1
Single	SRSF3	P84104	Serine/arginine-rich splicing factor 3	0.0756566	0.00681454	11.1022	6.04859e-07	DSCPLDCK	1	2	7.9
Multiple	SSDH	Q8BWF0	Succinate-semialdehyde dehydrogenase, mitochondrial	0.0719458	0.00524399	13.7197	5.93361e-12		2	4	9.4
Multiple	STIP1	Q60864	Stress-induced-phosphoprotein 1	0.138618	0.00935807	14.8127	7.07609e-16		3	5	12.2
Single	STRAP	Q9Z1Z2	Serine-threonine kinase receptor-associated protein	0.207805	0.0225217	9.2269	3.30621e-06	TVDFTQDSNYLLTGGQDK	1	2	10.3
Multiple	SUCA	Q9WUM5	Succinyl-CoA ligase [GDP-forming] subunit alpha, mitochondrial	0.0744243	0.00243423	30.5741	6.75516e-19		2	4	11
Single	SUCB1	Q9Z2I9	Succinyl-CoA ligase [ADP-forming] subunit beta, mitochondrial	0.0791671	0.00236738	33.4408	1.35085e-11	ILACDDLDEAAK	1	2	4.8
Multiple	SUCB2	Q9Z2I8	Succinyl-CoA ligase [GDP-forming] subunit beta, mitochondrial	0.084693	0.00321312	26.3585	2.85252e-23		3	11	32.8
Single	SUMO3	Q9Z172	Small ubiquitin-related modifier 3	0.134738	0.0183854	7.32851	2.516e-05	VAGQDGSVVQFK	1	1	10.9
Multiple	TAGL2	Q9WVA4	Transgelin-2	0.0786469	0.00270642	29.0593	1.42026e-24		3	3	21.6
Multiple	TALDO	Q93092	Transaldolase	0.0931005	0.0047865	19.4506	2.72168e-19		3	5	16
Single	TBA1B	P05213	Tubulin alpha-1B chain	0.0780188	0.0022436	34.7739	9.16597e-12	TIGGGDDSFNTFFSETGAGK	1	8	27.1
Single	TBA1C	P68373	Tubulin alpha-1C chain	0.0743554	0.00290002	25.6397	1.87035e-10	DVNAAIATIK	1	7	24.3
Single	TBA4A	P68368	Tubulin alpha-4A chain	0.0813346	0.00380761	21.3611	1.12645e-09	TIGGGDDSFTTFFCETGAGK	1	9	30.4
Single	TBB2C	P68372	Tubulin beta-2C chain	0.0632164	0.001752	36.0825	6.35197e-12	INVYYNEATGGK	1	10	38.4
Single	TBB5	P99024	Tubulin beta-5 chain	0.0247863	0.00106087	23.3641	4.67162e-10	ALTVPELTQQVFDAK	1	9	32.4
Multiple	TCPH	P80313	T-complex protein 1 subunit eta	0.123757	0.00779839	15.8696	3.6116e-13		2	5	18.6
Single	TCPQ	P42932	T-complex protein 1 subunit theta	0.145982	0.0129411	11.2805	5.2138e-07	LVPGGGATEIELAK	1	4	9.7
Single	TCPZ	P80317	T-complex protein 1 subunit zeta	0.20241	0.0206001	9.82568	1.86713e-06	GIDPFSLDALAK	1	2	5.3
Single	TCTP	P63028	Translationally-controlled tumor protein	0.229166	0.022496	10.187	1.34099e-06	EIADGLCLEVEGK	1	3	13.4
Single	TEBP	Q9R0Q7	Prostaglandin E synthase 3	0.00629357	0.00203321	3.09538	0.0113395	LTFSCLGGSDNFK	1	2	14.4
Multiple	TERA	Q01853	Transitional endoplasmic reticulum ATPase	0.134676	0.00630308	21.3668	5.18751e-28		5	19	33.9
Single	TGM2	P21981	Protein-glutamine gamma-glutamyltransferase 2	0.0905952	0.00691105	13.1087	1.26724e-07	SVEVSDPVPAGDLVK	1	3	5.1
Single	THIKA	Q921H8	3-ketoacyl-CoA thiolase A, peroxisomal	0.192558	0.0141874	13.5725	9.10402e-08	AEIVPVTTTVLDDK	1	5	20.8
Single	THIL	Q8QZT1	Acetyl-CoA acetyltransferase, mitochondrial	0.100368	0.00293167	34.2358	1.07e-11	TPIGSFLGSLASQPATK	1	4	12
Single	THIO	P10639	Thioredoxin	0.14355	0.0102924	13.9473	7.02102e-08	VGEFSGANK	1	2	22.9
Single	THTR	P52196	Thiosulfate sulfurtransferase	0.118125	0.00742826	15.9021	1.9922e-08	TYEQVLENLQSK	1	4	12.8
Multiple	TKT	P40142	Transketolase	0.0680206	0.00529082	12.8563	4.5709e-18		5	9	20.4
Multiple	TLN1	P26039	Talin-1	0.104165	0.0048112	21.6506	7.63726e-16		2	9	6.2
Single	TPD52	Q62393	Tumor protein D52	0.135943	0.00734785	18.5011	4.58987e-09	VEEEIQTLSQVLAAK	1	1	6.7
Multiple	TPIS	P17751	Triosephosphate isomerase	0.0841171	0.00446402	18.8434	1.85126e-32		8	8	44.2
Single	TRAP1	Q9CQN1	Heat shock protein 75 kDa, mitochondrial	0.148335	0.00786293	18.8651	3.79615e-09	AFLEALQNQAETSSK	1	5	8.6
Single	TRXR1	Q9JMH6	Thioredoxin reductase 1, cytoplasmic	0.0308084	0.005544	5.55707	0.000241705	EYCISSDDLFSLPYCPGK	1	5	13.7
Single	TXD17	Q9CQM5	Thioredoxin domain-containing protein 17	0.128064	0.00546936	23.4148	4.57307e-10	TIFAYFSGSK	1	1	8.1
Single	TXNL1	Q8CDN6	Thioredoxin-like protein 1	0.150681	0.0155025	9.71983	2.0612e-06	IDQYQGADAVGLEEK	1	4	23.2
Single	TYPH	Q99N42	Thymidine phosphorylase	0.121712	0.00620172	19.6255	2.58142e-09	DVTATVDSVPLITASILSK	1	3	9.8
Single	UBA1	Q02053	Ubiquitin-like modifier-activating enzyme 1	0.118873	0.0039745	29.909	4.08278e-11	AAVASLLQSVQVPEFTPK	1	9	12.6
Single	UBC12	P61082	NEDD8-conjugating enzyme Ubc12	0.130747	0.0157984	8.27598	8.73802e-06	TCDISFSDPDDLLNFK	1	1	8.7
Multiple	UGDH	O70475	UDP-glucose 6-dehydrogenase	0.167176	0.00782395	21.3672	9.95662e-16		2	15	39.4
Single	UGPA	Q91ZJ5	UTP--glucose-1-phosphate uridylyltransferase	0.125895	0.00690589	18.2301	5.29898e-09	TLDGGLNVIQLETAVGAAIK	1	2	7.5
Multiple	VATA	P50516	V-type proton ATPase catalytic subunit A	0.0628441	0.00501022	12.5432	6.76758e-14		3	7	16.9
Single	VATC2	Q99L60	V-type proton ATPase subunit C 2	0.00339517	0.00188834	1.79796	0.102392	VGTLDSLVGLSDELGK	1	1	3.7
Single	VATH	Q8BVE3	V-type proton ATPase subunit H	0.0772366	0.00870412	8.87356	4.69856e-06	LGESVQDLSSFDEYSSELK	1	2	6.6
Single	VDAC1	Q60932	Voltage-dependent anion-selective channel protein 1	0.0389464	0.00562081	6.92897	4.04917e-05	SENGLEFTSSGSANTETTK	1	4	23.3
Multiple	VINC	Q64727	Vinculin	0.0522799	0.00343998	15.1977	3.43769e-16		3	15	17.6
Single	VP26A	P40336	Vacuolar protein sorting-associated protein 26A	0.0870198	0.0107004	8.13235	1.01956e-05	EITGIGPSTTTETETIAK	1	2	7.3
Single	VP26B	Q8C0E2	Vacuolar protein sorting-associated protein 26B	0.0541579	0.00631596	8.57477	6.38049e-06	ETTGTGPNVYHENDTIAK	1	1	5.4
Single	VPS35	Q9EQH3	Vacuolar protein sorting-associated protein 35	0.066841	0.0119979	5.57108	0.000237033	IPVDTYNNILTVLK	1	7	11.9
Single	XPO2	Q9ERK4	Exportin-2	0.0910811	0.0102504	8.8856	4.64178e-06	LLQTDDEEEAGLLELLK	1	2	3.3
Single	XPP1	Q6P1B1	Xaa-Pro aminopeptidase 1	0.121168	0.00742115	16.3274	1.54383e-08	GSLTFEPLTLVPIQTK	1	2	5.3
Single	XYLB	Q3TNA1	Xylulose kinase	0.0472594	0.00288746	16.3671	1.50804e-08	CCLGWDFSTQQVK	1	3	6
Multiple	YBOX1	P62960	Nuclease-sensitive element-binding protein 1	0.138403	0.0112092	12.3473	4.29501e-11		2	4	23

## Sheet: LIVER_nls_out
Supplemental Table S3.
All protein k-deg data, obtained by applying all RIA, t, data for mono-lysine peptides, grouped on a per protein basis, to a nonlinear model in R. Where the number of peptides used to calculate k-deg was 1, the sequence of that peptide is shown.
Whether k-deg was calculated based-on a single peptide (seen across all time points of labelling), or from multiple peptides, is shown in column A.
The number of peptides used for protein identification at 1% fdr cut-off in Mascot are shown in column K (all proteins were identified on the basis of at least 2 unique arginine or lysine-terminated peptides)
"_pg" denotes instances where turnover calculation was possible for a peptide shared between members of a protein group (i.e. non-unique)
				nls model summary
Peptides_used_for_turnover_calculations	Gene_Symbol	Uniprot	Description	estimated_k_deg	error	t	p	Sequence_if_only_1_peptide	#peptides_for_kdeg	#peptides_used_for_ID_1%_FDR	%_sequence_coverage
Single	1433B	Q9CQV8	14-3-3 protein beta/alpha	0.175998	0.0138805	12.6795	1.73753e-07	TAFDEAIAELDTLNEESYK	1	9	45.1
Multiple	1433E	P62259	14-3-3 protein epsilon	0.146281	0.00927056	15.7791	1.6986e-19		4	9	43.1
Single	1433F	P68510	14-3-3 protein eta	0.154144	0.0163029	9.45498	2.65029e-06	NCNDFQYESK	1	6	24.8
Multiple	1433G	P61982	14-3-3 protein gamma	0.14811	0.00890304	16.6359	2.61127e-17		3	9	50.6
Multiple	1433Z	P63101	14-3-3 protein zeta/delta	0.120758	0.00703193	17.1729	7.26565e-21		4	10	47.8
Single	2AAA	Q76MZ3	Serine/threonine-protein phosphatase 2A 65 kDa regulatory subunit A alpha isoform	0.142031	0.0190475	7.45667	2.16826e-05	LTQDQDVDVK	1	6	14.3
Single	3HAO	Q78JT3	3-hydroxyanthranilate 3,4-dioxygenase	0.182513	0.0157693	11.5739	4.10134e-07	LMHQEQLK	1	5	12.6
Multiple	3HIDH	Q99L13	3-hydroxyisobutyrate dehydrogenase, mitochondrial	0.0833652	0.00687881	12.1191	6.06754e-11		2	5	24.5
Single	6PGL	Q9CQ60	6-phosphogluconolactonase	0.0989584	0.00626783	15.7883	2.13517e-08	VTLTLPVLNAAQSIIFVATGEGK	1	2	14.4
Single	A1CF	Q5YD48	APOBEC1 complementation factor	0.102385	0.0161579	6.33656	8.49762e-05	LAPQILEEICQK	1	3	6.1
Single	AAKG1	O54950	5'-AMP-activated protein kinase subunit gamma-1	0.129185	0.0230892	5.59506	0.000229256	GIVSLSDILQALVLTGGEK	1	2	14.5
Multiple	AASS	Q99K67	Alpha-aminoadipic semialdehyde synthase, mitochondrial	0.0867864	0.00731963	11.8567	9.08534e-11		2	11	18.3
Multiple	AATC	P05201	Aspartate aminotransferase, cytoplasmic	0.129632	0.00588287	22.0356	4.71165e-25		4	8	26.6
Multiple	AATM	P05202	Aspartate aminotransferase, mitochondrial	0.0806106	0.00439894	18.325	2.26616e-27		6	16	40.9
Single	ACAD9	Q8JZN5	Acyl-CoA dehydrogenase family member 9, mitochondrial	0.169813	0.00868153	19.5603	2.66676e-09	VPVENVLGEVGGGFK	1	2	6.4
Multiple	ACADL	P51174	Long-chain specific acyl-CoA dehydrogenase, mitochondrial	0.0986677	0.00404564	24.3886	1.11106e-37		7	10	24.7
Single	ACADM	P45952	Medium-chain specific acyl-CoA dehydrogenase, mitochondrial	0.240673	0.0371093	6.48553	7.02316e-05	NTYYASIAK	1	6	17.8
Multiple	ACADS	Q07417	Short-chain specific acyl-CoA dehydrogenase, mitochondrial	0.0962047	0.00292986	32.8359	2.30513e-37		5	11	36.7
Single	ACD10	Q8K370	Acyl-CoA dehydrogenase family member 10	0.0268043	0.00469939	5.70379	0.000197279	AEGLWNLFLPLETDPEK	1	5	4.5
Multiple	ACDSB	Q9DBL1	Short/branched chain specific acyl-CoA dehydrogenase, mitochondrial	0.120858	0.00950614	12.7136	3.67112e-16		4	6	17.4
Multiple	ACOC	P28271	Cytoplasmic aconitate hydratase	0.143384	0.0155401	9.22669	7.77877e-09		2	16	29
Multiple	ACON	Q99KI0	Aconitate hydratase, mitochondrial	0.0947889	0.00488865	19.3896	1.00965e-28		6	19	36.3
Multiple	ACOX1	Q9R0H0	Peroxisomal acyl-coenzyme A oxidase 1	0.269692	0.0192896	13.9812	3.5343e-15		3	9	18.6
Single	ACPM	Q9CR21	Acyl carrier protein, mitochondrial	0.0496373	0.00703075	7.06002	3.45685e-05	LMCPQEIVDYIADK	1	1	9
Single	ACSA	Q9QXG4	Acetyl-coenzyme A synthetase, cytoplasmic	0.189801	0.0274244	6.92089	4.08913e-05	VAFYWEGNEPGETTK	1	3	7.3
Single	ACSL1	P41216	Long-chain-fatty-acid--CoA ligase 1	0.196486	0.0163383	12.0261	2.86241e-07	IFGQANTSLK	1	8	14.9
Single	ACSM2	Q8K0L3	Acyl-coenzyme A synthetase ACSM2, mitochondrial	0.110395	0.00606817	18.1925	5.40657e-09	MLLQQDLSSYK	1	2	3.1
Multiple	ACTB	P60710	Actin, cytoplasmic 1	0.135455	0.00758654	17.8547	3.57984e-14		2	17	56.3
Multiple	ACTN4	P57780	Alpha-actinin-4	0.0912016	0.00820407	11.1166	2.94287e-10		2	17	27
Multiple	ACY1	Q99JW2	Aminoacylase-1	0.159948	0.00778758	20.5388	2.20266e-15		2	7	19.4
Multiple	ADH1	P00329	Alcohol dehydrogenase 1	0.138095	0.00455624	30.3089	1.39869e-35		5	6	20.3
Multiple	ADHX	P28474	Alcohol dehydrogenase class-3	0.146992	0.00683076	21.5191	8.63354e-16		2	5	16.8
Multiple	ADK	P55264	Adenosine kinase	0.171863	0.0114652	14.99	1.10663e-18		4	5	18.6
Single	ADRO	Q61578	NADPH:adrenodoxin oxidoreductase, mitochondrial	0.132285	0.0543263	2.435	0.0351484	TATEKPGVEEAAR	1	1	2.6
Single	ADT2	P51881	ADP/ATP translocase 2	0.0814852	0.0100295	8.12453	1.02823e-05	LLLQVQHASK	1	5	22.1
Single	AIMP2	Q8R010	Aminoacyl tRNA synthase complex-interacting multifunctional protein 2	0.175214	0.016678	10.5057	1.0095e-06	VLSTVHTHSSVK	1	1	3.8
Multiple	AK1A1	Q9JII6	Alcohol dehydrogenase [NADP+]	0.221773	0.0228919	9.68783	4.89718e-11		3	4	16.6
Multiple	AK1CD	Q8VC28	Aldo-keto reductase family 1 member C13	0.0988512	0.0071556	13.8145	5.20563e-12		2	5	15.2
Single	AK1D1	Q8VCX1	3-oxo-5-beta-steroid 4-dehydrogenase	0.160683	0.0119621	13.4327	1.00477e-07	EEIFYCGK	1	2	6.2
Single	AKCL2	Q9DCT1	1,5-anhydro-D-fructose reductase	0.151107	0.011506	13.1329	1.24529e-07	REDLFVVSK	1	1	3
Multiple	AL1A1	P24549	Retinal dehydrogenase 1	0.186549	0.00736606	25.3255	2.18797e-35		6	13	28.5
Single	AL1A7	O35945	Aldehyde dehydrogenase, cytosolic 1	0.191183	0.0215796	8.85942	4.76621e-06	VSFTGSTEVGK	1	7	16
Multiple	AL1B1	Q9CZS1	Aldehyde dehydrogenase X, mitochondrial	0.0875863	0.00847634	10.333	1.0883e-09		2	4	11.6
Multiple	AL4A1	Q8CHT0	Delta-1-pyrroline-5-carboxylate dehydrogenase, mitochondrial	0.130888	0.0118971	11.0017	2.08557e-12		3	10	25.1
Multiple	AL7A1	Q9DBF1	Alpha-aminoadipic semialdehyde dehydrogenase	0.101792	0.00766288	13.2838	1.43866e-14		3	4	12.1
Multiple	AL8A1	Q8BH00	Aldehyde dehydrogenase family 8 member A1	0.15562	0.00909248	17.1152	1.8076e-23		5	7	22.4
Single	ALAT1	Q8QZR5	Alanine aminotransferase 1	0.22986	0.0180989	12.7002	1.71084e-07	VLTEMGPPYATQQELASFHSVSK	1	9	27.8
Multiple	ALBU	P07724	Serum albumin	0.220439	0.0141068	15.6264	2.42824e-19		4	9	14.5
Multiple	ALD1	P21300	Aldose reductase-related protein 1	0.198065	0.0182904	10.8289	4.71988e-10		2	4	14.6
Multiple	ALDH2	P47738	Aldehyde dehydrogenase, mitochondrial	0.275365	0.0103509	26.6029	1.75661e-49		10	13	31.8
Single	ALDOA	P05064	Fructose-bisphosphate aldolase A	0.0848598	0.0184222	4.60638	0.000970592	GILAADESTGSIAK	1	3	10.7
Multiple	ALDOB	Q91Y97	Fructose-bisphosphate aldolase B	0.285526	0.0128175	22.2763	3.9108e-32		6	13	42.6
Multiple	ALDR	P45376	Aldose reductase	0.0799594	0.00617664	12.9455	1.77599e-11		2	5	17.4
Multiple	AMPL	Q9CPY7	Cytosol aminopeptidase	0.197591	0.0106573	18.5404	1.19572e-27		6	7	20.2
Single	AN32C	Q64G17	Putative acidic leucine-rich nuclear phosphoprotein 32 family member C	0.111078	0.00720786	15.4107	2.6962e-08	ISGDLEVLAEK	1	1	8.9
Multiple	ANXA6	P14824	Annexin A6	0.113634	0.00560324	20.28	2.8399e-15		2	14	25
Single	AP1B1	O35643	AP-1 complex subunit beta-1	0.263111	0.060982	4.31456	0.0015261	LGAPISSGLSDLFDLTSGVGTLSGSYVAPK	1	3	6
Single	AP2B1	Q9DBG3	AP-2 complex subunit beta	0.0808856	0.0140968	5.73786	0.000188269	IQPGNPNYTLSLK	1	3	4.3
Single	ARF6	P62331	ADP-ribosylation factor 6	0.0551554	0.0120528	4.57615	0.00101662	LGQSVTTIPTVGFNVETVTYK	1	2	27.4
Multiple	ARGI1	Q61176	Arginase-1	0.151627	0.0184193	8.23198	5.19201e-08		2	2	7.1
Multiple	ARK72	Q8CG76	Aflatoxin B1 aldehyde reductase member 2	0.107266	0.0145042	7.39552	2.83404e-07		2	5	15.5
Single	ARL1	P61211	ADP-ribosylation factor-like protein 1	0.186682	0.0172547	10.8192	7.68923e-07	GTGLDEAMEWLVETLK	1	1	8.8
Multiple	ARLY	Q91YI0	Argininosuccinate lyase	0.208447	0.0151787	13.7328	5.79302e-15		3	12	25.6
Multiple	ARP3	Q99JY9	Actin-related protein 3	0.0729062	0.00777191	9.38073	5.86314e-09		2	3	14.6
Multiple	ASSY	P16460	Argininosuccinate synthase	0.173279	0.00556994	31.1096	5.48867e-45		7	21	61.9
Multiple	ATPA	Q03265	ATP synthase subunit alpha, mitochondrial	0.11495	0.00936686	12.272	1.2118e-13		3	18	41.4
Single	ATPG	Q91VR2	ATP synthase subunit gamma, mitochondrial	0.0595242	0.00465156	12.7966	1.59266e-07	VYGTGSLALYEK	1	2	7
Multiple	BHMT1	O35490	Betaine--homocysteine S-methyltransferase 1	0.175308	0.00817931	21.4331	3.57137e-31		6	11	38.3
Single	BLMH	Q8R016	Bleomycin hydrolase	0.110091	0.0144155	7.637	1.76431e-05	LVQYLLMNPTNDGGQWDMLVNIVEK	1	4	17.8
Single	BODG	Q924Y0	Gamma-butyrobetaine dioxygenase	0.141425	0.0343787	4.11375	0.00209793	IDANNVAYTTGK	1	2	5.9
Single	BPHL	Q8R164	Valacyclovir hydrolase	0.0899952	0.0051365	17.5207	7.794e-09	QVSLLGWSDGGITALIAAAK	1	2	8.9
Single	BTF3	Q64152	Transcription factor BTF3	0.0959194	0.0248114	3.86593	0.00312984	VQASLAANTFTITGHAETK	1	2	23
Multiple	C1TC	Q922D8	C-1-tetrahydrofolate synthase, cytoplasmic	0.121313	0.0076119	15.9373	1.54066e-27		8	13	20.4
Single	CAH1	P13634	Carbonic anhydrase 1	0.0505571	0.00333581	15.1559	3.16555e-08	VLDALNSVK	1	1	3.4
Multiple	CAH3	P16015	Carbonic anhydrase 3	0.135222	0.00449431	30.0875	9.74715e-58		11	12	58.5
Multiple	CALM	P62204	Calmodulin	0.128648	0.0104015	12.3682	4.16182e-11		2	7	44.3
Multiple	CALR	P14211	Calreticulin	0.185171	0.0124397	14.8855	1.42576e-18		4	6	25
Multiple	CAP1	P40124	Adenylyl cyclase-associated protein 1	0.202792	0.0229074	8.85269	3.04568e-11		4	7	18.6
Single	CAP2	Q9CYT6	Adenylyl cyclase-associated protein 2	0.332638	0.0560618	5.93341	0.000144421	VPTISINK	1	1	1.7
Single	CAPR1	Q60865	Caprin-1	0.08305	0.0179758	4.62009	0.000950454	LNQDQLDAVSK	1	1	1.6
Multiple	CATA	P24270	Catalase	0.19306	0.0117605	16.416	3.92655e-20		4	15	41.4
Multiple	CATB	P10605	Cathepsin B	0.183192	0.016712	10.9617	3.791e-10		2	3	9.4
Single	CATD	P18242	Cathepsin D	0.188606	0.0105924	17.8058	6.6628e-09	AIGAVPLIQGEYMIPCEK	1	1	4.4
Single	CATZ	Q9WUU7	Cathepsin Z	0.318086	0.104518	3.04336	0.0123914	HGIPDETCNNYQAK	1	3	14.4
Single	CDC37	Q61081	Hsp90 co-chaperone Cdc37	0.0605596	0.00434723	13.9306	7.10152e-08	LGPGGLDPVEVYESLPEELQK	1	1	5.5
Multiple	CE033	Q8C5H8	UPF0465 protein C5orf33 homolog	0.0699309	0.0066576	10.5039	1.90067e-13		4	8	24.3
Multiple	CES3	Q8VCT4	Carboxylesterase 3	0.240542	0.0133884	17.9664	1.31402e-21		4	8	16.5
Single	CFAB	P04186	Complement factor B	0.156746	0.0326798	4.79642	0.000727538	DFHINLFQVLPWLK	1	1	1.8
Multiple	CGL	Q8VCN5	Cystathionine gamma-lyase	0.159108	0.00608663	26.1406	2.49659e-32		5	5	13.6
Multiple	CH10	Q64433	10 kDa heat shock protein, mitochondrial	0.10518	0.00343241	30.6431	6.44897e-19		2	3	26.5
Multiple	CH60	P63038	60 kDa heat shock protein, mitochondrial	0.105138	0.00252317	41.6691	4.23867e-54		7	20	52.7
Single	CHDH	Q8BJ64	Choline dehydrogenase, mitochondrial	0.0813376	0.00907882	8.95905	4.31118e-06	VLLLEAGPK	1	1	1.5
Multiple	CLH	Q68FD5	Clathrin heavy chain 1	0.137553	0.00649469	21.1793	3.93962e-44		12	30	29
Single	CLIC4	Q9QYB1	Chloride intracellular channel protein 4	0.0900124	0.0123534	7.28646	2.64289e-05	DEFTNTCPSDK	1	6	31.2
Single	CLYBL	Q8R4N0	Citrate lyase subunit beta-like protein, mitochondrial	0.050046	0.015832	3.16106	0.0101405	VDCAVLDCEDGVAENK	1	2	11.2
Single	CMBL	Q8R1G2	Carboxymethylenebutenolidase homolog	0.17472	0.0131536	13.283	1.1178e-07	EDCSPADKPYIEEAR	1	4	18.4
Single	CMC1	Q8BH59	Calcium-binding mitochondrial carrier protein Aralar1	0.0729191	0.00914243	7.97591	1.209e-05	GLIPQLIGVAPEK	1	2	3.7
Single	CN166	Q9CQE8	UPF0568 protein C14orf166 homolog	0.051425	0.0202168	2.54367	0.029179	LTQDAVAK	1	1	3.3
Multiple	CNBP	P53996	Cellular nucleic acid-binding protein	0.464403	0.139845	3.32085	0.00324774		2	2	15.7
Multiple	COF1	P18760	Cofilin-1	0.18978	0.00785287	24.167	4.03175e-22		3	8	47.6
Single	COPA	Q8CIE6	Coatomer subunit alpha	0.146245	0.0186169	7.85551	1.38081e-05	DADSQNPDAPEGK	1	7	7.5
Multiple	COPB	Q9JIF7	Coatomer subunit beta	0.143311	0.0179223	7.99623	8.29773e-08		2	6	8.5
Multiple	COPB2	O55029	Coatomer subunit beta'	0.116232	0.0126995	9.15247	8.92337e-09		2	9	18.1
Multiple	COPD	Q5XJY5	Coatomer subunit delta	0.15941	0.0139636	11.4161	1.81666e-10		2	4	9.2
Single	COPG	Q9QZE5	Coatomer subunit gamma	0.120182	0.0103298	11.6345	3.90552e-07	FGAQNEEMLPSILVLLK	1	2	3.3
Single	COQ7	P97478	Ubiquinone biosynthesis protein COQ7 homolog	0.0852376	0.012472	6.8343	4.54506e-05	VRPTVLMPLWNVAGFALGAGTALLGK	1	1	12
Single	COQ9	Q8K1Z0	Ubiquinone biosynthesis protein COQ9, mitochondrial	0.159771	0.0194509	8.21408	9.33644e-06	STGEALVQGLMGAAVTLK	1	1	5.8
Single	CP2AC	P56593	Cytochrome P450 2A12	0.181172	0.0420863	4.30477	0.00154976	YLPGPQQQIIK	1	2	4.7
Single	CP2CT	Q64458	Cytochrome P450 2C29	0.162356	0.0607179	2.67394	0.0233341	VQEEAQCLVEELRK	1	2	3.3
Single	CP2DQ	Q8CIM7	Cytochrome P450 2D26	1.04953	0.222933	4.70784	0.000831618	SLEQWVTEEAGHLCDAFTK	1	1	3.8
Multiple	CPSM	Q8C196	Carbamoyl-phosphate synthase [ammonia], mitochondrial	0.0982047	0.00172166	57.0406	4.65245e-199		38	64	60.3
Single	CRK	Q64010	Adapter molecule crk	0.16116	0.017094	9.42786	2.72027e-06	IGDQEFDSLPALLEFYK	1	1	5.6
Single	DDX3X	Q62167	ATP-dependent RNA helicase DDX3X	0.526934	0.122903	4.28739	0.00159273	VGSTSENITQK	1	3	5.4
Single	DECR	Q9CQ62	2,4-dienoyl-CoA reductase, mitochondrial	0.0930128	0.00528137	17.6115	7.41253e-09	VAFITGGGTGLGK	1	2	9
Multiple	DHDH	Q9DBB8	Trans-1,2-dihydrobenzene-1,2-diol dehydrogenase	0.116774	0.0222868	5.2396	3.41147e-05		2	2	7.8
Multiple	DHE3	P26443	Glutamate dehydrogenase 1, mitochondrial	0.0814724	0.00343841	23.6948	2.34289e-42		9	20	50.9
Multiple	DHPR	Q8BVI4	Dihydropteridine reductase	0.106902	0.00547289	19.5331	6.01268e-15		2	6	39.8
Single	DHRS1	Q99L04	Dehydrogenase/reductase SDR family member 1	0.0522845	0.0087129	6.00082	0.000131965	CVPVVCDSSQESEVK	1	3	12.1
Multiple	DHSA	Q8K2B3	Succinate dehydrogenase [ubiquinone] flavoprotein subunit, mitochondrial	0.0889271	0.0103034	8.63088	2.38809e-08		2	9	21.8
Single	DHSB	Q9CQA3	Succinate dehydrogenase [ubiquinone] iron-sulfur subunit, mitochondrial	0.168004	0.020658	8.13263	1.01926e-05	DLVPDLSNFYAQYK	1	1	5
Multiple	DHSO	Q64442	Sorbitol dehydrogenase	0.182549	0.00519147	35.1632	6.71838e-39		5	6	22.7
Multiple	DLDH	O08749	Dihydrolipoyl dehydrogenase, mitochondrial	0.0981624	0.00869874	11.2847	2.24241e-10		2	5	16.7
Multiple	DPP3	Q99KK7	Dipeptidyl peptidase 3	0.158038	0.0315327	5.01188	5.82796e-05		2	7	15.3
Single	DPYD	Q8CHR6	Dihydropyrimidine dehydrogenase [NADP+]	0.352691	0.0650582	5.42116	0.000292527	LPYDVVNFEIELMK	1	8	12.5
Single	DPYL2	O08553	Dihydropyrimidinase-related protein 2	0.0580845	0.00746218	7.78385	1.49553e-05	SITIANQTNCPLYVTK	1	2	5.6
Multiple	DPYS	Q9EQF5	Dihydropyrimidinase	0.150208	0.0110376	13.6087	4.31826e-19		5	7	20.4
Single	DYR	P00375	Dihydrofolate reductase	0.147849	0.0114603	12.901	1.47466e-07	LLPEYPGVLSEVQEEK	1	4	27.3
Multiple	ECHA	Q8BMS1	Trifunctional enzyme subunit alpha, mitochondrial	0.0847729	0.0068662	12.3464	1.03197e-13		3	6	13.5
Single	ECHB	Q99JY0	Trifunctional enzyme subunit beta, mitochondrial	0.135244	0.0109276	12.3764	2.1839e-07	DQLLLGPTYATPK	1	9	26.7
Single	ECHM	Q8BH95	Enoyl-CoA hydratase, mitochondrial	0.079695	0.00401496	19.8495	2.3105e-09	AFAAGADIK	1	6	34.1
Multiple	EF1A1	P10126	Elongation factor 1-alpha 1	0.258359	0.0174141	14.8362	1.32946e-12		2	12	42.9
Single	EF1A1_pg	P10126_pg	Likely: Elongation factor 1-alpha 1	0.196426	0.0170707	11.5066	4.33139e-07	NMITGTSQADCAVLIVAAGVGEFEAGISK	1	NA	NA
Multiple	EF1A2	P62631	Elongation factor 1-alpha 2	0.134353	0.00845438	15.8915	1.30784e-19		4	5	16.6
Multiple	EF1B	O70251	Elongation factor 1-beta	0.170406	0.00717298	23.7567	6.78071e-22		3	5	32
Single	EF1D	P57776	Elongation factor 1-delta	0.112027	0.0084175	13.3089	1.09731e-07	IWFDK	1	3	14.6
Multiple	EF1G	Q9D8N0	Elongation factor 1-gamma	0.093105	0.00996464	9.34354	6.27566e-09		2	11	34.6
Multiple	EF2	P58252	Elongation factor 2	0.209811	0.0100951	20.7835	1.07417e-37		9	22	40.4
Multiple	EFTU	Q8BFR5	Elongation factor Tu, mitochondrial	0.0736302	0.00476257	15.4602	2.11849e-16		3	12	35
Single	EHD3	Q9QXY6	EH domain-containing protein 3	0.110113	0.00790382	13.9316	7.09687e-08	FVCAQLPNAVLESISVIDTPGILSGEK	1	3	9.2
Single	EIF3A	P23116	Eukaryotic translation initiation factor 3 subunit A	0.25969	0.0277109	9.3714	2.87255e-06	DIDIEDLEELDPDFIMAK	1	5	6.4
Single	EIF3C	Q8R1B4	Eukaryotic translation initiation factor 3 subunit C	0.0625761	0.0107804	5.80462	0.000171874	KIQEESLR	1	6	9
Single	EIF3I	Q9QZD9	Eukaryotic translation initiation factor 3 subunit I	0.0847677	0.0222965	3.80184	0.00347534	DPSQIDSNEPYMK	1	4	22.8
Single	EIF3J	Q66JS6	Eukaryotic translation initiation factor 3 subunit J	0.137637	0.0225326	6.10838	0.000114421	LQEESDLELAK	1	1	4.2
Multiple	ENOA	P17182	Alpha-enolase	0.134929	0.00339915	39.6951	7.36347e-71		11	16	53
Multiple	ENPL	P08113	Endoplasmin	0.157953	0.0130438	12.1094	1.90492e-15		4	14	21.9
Single	EST1	Q8VCC2	Liver carboxylesterase 1	0.124588	0.0193654	6.43354	7.50371e-05	SFNTVPYMVGINK	1	3	6
Single	ESTD	Q9R0P3	S-formylglutathione hydrolase	0.12271	0.0068739	17.8516	6.4987e-09	AYDATCLVK	1	2	11.7
Multiple	ETFA	Q99LC5	Electron transfer flavoprotein subunit alpha, mitochondrial	0.108354	0.00325798	33.2579	9.89487e-66		12	12	52.6
Multiple	ETFB	Q9DCW4	Electron transfer flavoprotein subunit beta	0.0782036	0.00476386	16.416	1.86635e-13		2	10	53.3
Single	F10A1	Q99L47	Hsc70-interacting protein	0.297506	0.0377589	7.8791	1.34517e-05	LQKPNAAIR	1	2	5.9
Single	F16P1	Q9QXD6	Fructose-1,6-bisphosphatase 1	0.162886	0.0102677	15.8639	2.03896e-08	TLVYGGIFLYPANK	1	6	20.4
Single	F16P3	P97323	Fructose-1,6-bisphosphatase isozyme 3 (Fragment)	0.171283	0.0121132	14.1401	6.1573e-08	GNIYSLNEGYAK	1	1	12.8
Multiple	FAAA	P35505	Fumarylacetoacetase	0.156854	0.00794965	19.7309	1.78192e-19		3	9	31.3
Single	FABP5	Q05816	Fatty acid-binding protein, epidermal	0.16944	0.0294163	5.76008	0.000182633	FDETTADGRK	1	1	7.4
Single	FABP7	P51880	Fatty acid-binding protein, brain	0.173589	0.0118598	14.6368	4.42404e-08	LTDSQNFDEYMK	1	2	22.7
Single	FABPL	P12710	Fatty acid-binding protein, liver	0.17548	0.0132343	13.2595	1.13675e-07	YQLQSQENFEPFMK	1	1	11
Multiple	FAS	P19096	Fatty acid synthase	0.262053	0.0188102	13.9315	1.52456e-17		4	19	11.8
Single	FCL	P23591	GDP-L-fucose synthase	0.0773427	0.00880553	8.78341	5.1485e-06	VVADGAGLPGEEWVFVSSK	1	1	5.9
Single	FERM2	Q8CIB5	Fermitin family homolog 2	0.0379529	0.00322365	11.7733	3.49468e-07	TSTILGDITSIPELADYIK	1	2	5
Single	FIS1	Q9CQ92	Mitochondrial fission 1 protein	0.135086	0.0234475	5.76121	0.000182352	FQSEQAAGSVSK	1	1	7.9
Single	FKBP2	P45878	Peptidyl-prolyl cis-trans isomerase FKBP2	0.137603	0.0204182	6.73925	5.1097e-05	GWDQGLLGMCEGEK	1	2	18.6
Multiple	FLNB	Q80X90	Filamin-B	0.120496	0.00984464	12.2397	5.05171e-11		2	3	1.7
Single	FMO1	P50285	Dimethylaniline monooxygenase [N-oxide-forming] 1	0.0638404	0.0129373	4.93461	0.00059188	VLVVGMGNSGTDIAVEASHLAK	1	3	8.8
Single	FPPS	Q920E5	Farnesyl pyrophosphate synthase	0.23293	0.0431107	5.40307	0.000300112	VGTDIQDNK	1	1	2.5
Single	FRIH	P09528	Ferritin heavy chain	0.151033	0.015979	9.45194	2.65804e-06	MGAPEAGMAEYLFDK	1	4	25.3
Multiple	FTCD	Q91XD4	Formimidoyltransferase-cyclodeaminase	0.1787	0.00797276	22.4138	2.40012e-25		4	10	28.1
Multiple	FTHFD	Q8R0Y6	10-formyltetrahydrofolate dehydrogenase	0.200366	0.00604487	33.1465	9.45178e-59		10	31	41.6
Multiple	FUMH	P97807	Fumarate hydratase, mitochondrial	0.15146	0.0163261	9.27714	1.37539e-10		3	12	35.9
Multiple	G3P	P16858	Glyceraldehyde-3-phosphate dehydrogenase	0.153769	0.0072894	21.0949	5.76522e-36		8	8	31.5
Multiple	G6PI	P06745	Glucose-6-phosphate isomerase	0.140979	0.0046651	30.22	1.34748e-30		4	7	20.1
Multiple	GABT	P61922	4-aminobutyrate aminotransferase, mitochondrial	0.151264	0.0116273	13.0094	1.61901e-11		2	7	22.4
Single	GALE	Q8R059	UDP-glucose 4-epimerase	0.129609	0.014762	8.77987	5.1671e-06	NLVFSSSATVYGNPQYLPLDEAHPTGGCTNPYGK	1	3	19.3
Multiple	GALM	Q8K157	Aldose 1-epimerase	0.15886	0.0119339	13.3117	1.35862e-14		3	2	9.1
Single	GBB4	P29387	Guanine nucleotide-binding protein subunit beta-4	0.152217	0.0207751	7.32688	2.52077e-05	LLVSASQDGK	1	1	2.9
Single	GBLP	P68040	Guanine nucleotide-binding protein subunit beta-2-like 1	0.173186	0.0205479	8.42837	7.43524e-06	QEVISTSSK	1	11	57.4
Single	GCDH	Q60759	Glutaryl-CoA dehydrogenase, mitochondrial	0.100875	0.00942246	10.7058	8.47811e-07	AITGIQAFTVGK	1	8	31.7
Multiple	GCSP	Q91W43	Glycine dehydrogenase [decarboxylating], mitochondrial	0.137998	0.0117356	11.7589	1.0577e-10		2	7	10.7
Multiple	GDIB	Q61598	Rab GDP dissociation inhibitor beta	0.198297	0.0208703	9.50141	7.80414e-11		3	8	27
Multiple	GDIR1	Q99PT1	Rho GDP-dissociation inhibitor 1	0.128334	0.0164794	7.78753	1.26446e-07		2	6	32.8
Single	GLCTK	Q8QZY2	Glycerate kinase	0.0526958	0.00542417	9.715	2.07057e-06	GPVCLLAGGEPTVQLQGSGK	1	1	3.8
Single	GLGB	Q9D6Y9	1,4-alpha-glucan-branching enzyme	0.0733029	0.00313336	23.3943	4.6126e-10	IYESHVGISSHEGK	1	7	15.8
Multiple	GLNA	P15105	Glutamine synthetase	0.205342	0.0103578	19.8248	2.98039e-23		4	8	27.1
Single	GLO2	Q99KB8	Hydroxyacylglutathione hydrolase, mitochondrial	0.189638	0.0114279	16.5943	1.31974e-08	FYEGTADEMYK	1	4	17.5
Multiple	GLOD4	Q9CPV4	Glyoxalase domain-containing protein 4	0.11462	0.00924706	12.3953	3.99625e-11		2	6	21.8
Multiple	GLPK	Q64516	Glycerol kinase	0.161383	0.0110909	14.5509	1.16562e-15		3	12	34.3
Single	GLPK2	Q9WU65	Glycerol kinase 2	0.163491	0.0132172	12.3695	2.19532e-07	ETTVVWDK	1	4	10.1
Single	GLYAL	Q5FW57	Glycine N-acyltransferase-like protein	0.059843	0.00798079	7.49838	2.06663e-05	VYGTVFHMNQGNPFK	1	2	8.1
Single	GLYC	P50431	Serine hydroxymethyltransferase, cytosolic	0.186638	0.0123238	15.1445	3.18851e-08	VLEACSIACNK	1	7	14.4
Single	GMPR2	Q99L27	GMP reductase 2	0.101675	0.00896688	11.339	4.96819e-07	GHIISDGGCSCPGDVAK	1	2	7.8
Multiple	GPDA	P13707	Glycerol-3-phosphate dehydrogenase [NAD+], cytoplasmic	0.151987	0.00696121	21.8334	1.76879e-34		7	11	37.5
Single	GRHPR	Q91Z53	Glyoxylate reductase/hydroxypyruvate reductase	0.111526	0.0102759	10.8531	7.46921e-07	LKPFGVQR	1	5	20.1
Multiple	GRP75	P38647	Stress-70 protein, mitochondrial	0.181596	0.00790042	22.9856	2.93641e-41		9	23	43.3
Multiple	GRP78	P20029	78 kDa glucose-regulated protein	0.192091	0.00759702	25.285	2.40506e-35		6	17	32.7
Multiple	GSHR	P47791	Glutathione reductase, mitochondrial	0.0972494	0.00928727	10.4713	8.59823e-10		2	3	11.4
Single	GSTA3	P30115	Glutathione S-transferase A3	0.123371	0.0083358	14.8001	3.97714e-08	WLLAAAGVEFEEK	1	4	19
Single	GSTM4	P19639	Glutathione S-transferase Mu 3	0.103175	0.0101816	10.1335	1.4074e-06	LLLEYTDSSYEEKR	1	7	24.3
Single	GSTT1	Q64471	Glutathione S-transferase theta-1	0.215178	0.0367865	5.84937	0.000161748	YKVPDHWYPQDLQAR	1	1	5.8
Multiple	H17B6	Q9R092	17-beta-hydroxysteroid dehydrogenase type 6	0.339478	0.0355632	9.54576	6.98241e-11		3	3	8.8
Single	H2B1C	Q6ZWY9	Histone H2B type 1-C/E/G	0.0578198	0.00548334	10.5446	9.75594e-07	QVHPDTGISSK	1	1	8.7
Multiple	HAOX1	Q9WU19	Hydroxyacid oxidase 1	0.17659	0.00877262	20.1296	3.29607e-15		2	3	7.8
Multiple	HBA	P01942	Hemoglobin subunit alpha	0.0394448	0.0029284	13.4697	8.40644e-12		2	2	17.6
Multiple	HCD2	O08756	3-hydroxyacyl-CoA dehydrogenase type-2	0.103616	0.00658042	15.7461	4.20377e-13		2	4	27.2
Multiple	HCDH	Q61425	Hydroxyacyl-coenzyme A dehydrogenase, mitochondrial	0.110004	0.00462681	23.7754	6.61998e-22		3	5	29
Single	HDDC3	Q9D114	HD domain-containing protein 3	0.123688	0.00940065	13.1574	1.2234e-07	QQVEQAPHSSPGAK	1	1	7.8
Multiple	HEM2	P10518	Delta-aminolevulinic acid dehydratase	0.204411	0.012422	16.4556	1.78049e-13		2	7	27.6
Single	HEM3	P22907	Porphobilinogen deaminase	0.0790391	0.0165023	4.78957	0.000735063	GAQLAAENLGISLASLLLNK	1	1	5.5
Multiple	HGD	O09173	Homogentisate 1,2-dioxygenase	0.206369	0.0107679	19.1653	4.21197e-19		3	5	21.1
Single	HGS	Q99LI8	Hepatocyte growth factor-regulated tyrosine kinase substrate	0.481085	0.101603	4.73494	0.000798188	NCGQTVHDEVANK	1	1	1.7
Single	HIBCH	Q8QZS1	3-hydroxyisobutyryl-CoA hydrolase, mitochondrial	0.0856564	0.00681487	12.569	1.8874e-07	AGIATHFVDSEK	1	1	3.1
Single	HINT1	P70349	Histidine triad nucleotide-binding protein 1	0.121703	0.0056383	21.5851	1.0169e-09	AQVAQPGGDTIFGK	1	2	30.2
Multiple	HMCS2	P54869	Hydroxymethylglutaryl-CoA synthase, mitochondrial	0.16565	0.00579935	28.5635	1.65929e-38		6	13	32.3
Single	HMGCL	P38060	Hydroxymethylglutaryl-CoA lyase, mitochondrial	0.351912	0.100748	3.493	0.00579385	GYVSCALGCPYEGK	1	2	7.7
Single	HNRH2	P70333	Heterogeneous nuclear ribonucleoprotein H2	0.12821	0.014829	8.6459	5.92777e-06	STGEAFVQFASQEIAEK	1	3	11.1
Multiple	HNRPK	P61979	Heterogeneous nuclear ribonucleoprotein K	0.179745	0.00908892	19.7762	1.66466e-19		3	8	26.3
Single	HOT	Q8R0N6	Hydroxyacid-oxoacid transhydrogenase, mitochondrial	0.211543	0.0283012	7.4747	2.12368e-05	AANLYASSPHSEFLDYVNAPIGK	1	4	12.5
Multiple	HPPD	P49429	4-hydroxyphenylpyruvate dioxygenase	0.313033	0.0154787	20.2234	9.59555e-30		6	11	31.8
Single	HS105	Q61699	Heat shock protein 105 kDa	0.190394	0.0296254	6.42671	7.5694e-05	NQQITHANNTVSSFK	1	7	11.1
Multiple	HS90A	P07901	Heat shock protein HSP 90-alpha	0.214317	0.0142197	15.0718	9.81177e-13		2	22	42.2
Multiple	HS90B	P11499	Heat shock protein HSP 90-beta	0.239436	0.0128217	18.6743	3.18464e-25		5	26	50
Multiple	HSDL2	Q2TPA8	Hydroxysteroid dehydrogenase-like protein 2	0.119379	0.00799628	14.9293	1.17856e-12		2	3	8.2
Multiple	HSP72	P17156	Heat shock-related 70 kDa protein 2	0.263149	0.0324627	8.10621	6.66147e-08		2	11	15.2
Single	HSP74	Q61316	Heat shock 70 kDa protein 4	0.100234	0.0206811	4.84662	0.000674774	FQESEERPK	1	10	15.1
Multiple	HSP7C	P63017	Heat shock cognate 71 kDa protein	0.241379	0.00860562	28.049	2.35507e-45		8	25	48.1
Single	HUTH	P35492	Histidine ammonia-lyase	0.128452	0.00811926	15.8206	2.09345e-08	SHSSGVGKPLSPER	1	6	16.6
Multiple	HUTI	Q9DBA8	Probable imidazolonepropionase	0.103922	0.0086123	12.0667	1.89434e-13		3	4	11.7
Multiple	HUTU	Q8VC12	Urocanate hydratase	0.160666	0.00831832	19.3148	7.5231e-15		2	12	27.1
Single	HYEP	Q9D379	Epoxide hydrolase 1	0.135616	0.0178122	7.61363	1.81172e-05	VETSDEEIKDLHQR	1	2	5.5
Single	IAH1	Q9DB29	Isoamyl acetate-hydrolyzing esterase 1 homolog	0.169814	0.0154255	11.0087	6.54422e-07	DCGTDVLDLWTLMQK	1	1	6
Multiple	IDH3A	Q9D6R2	Isocitrate dehydrogenase [NAD] subunit alpha, mitochondrial	0.123097	0.00876888	14.0379	3.16032e-15		3	6	20.5
Multiple	IDHC	O88844	Isocitrate dehydrogenase [NADP] cytoplasmic	0.157027	0.00459585	34.1672	8.44934e-33		4	13	42.5
Multiple	IF2A	Q6ZWX6	Eukaryotic translation initiation factor 2 subunit 1	0.123777	0.0154946	7.98842	8.42868e-08		2	4	15.9
Single	IF4A1	P60843	Eukaryotic initiation factor 4A-I	0.128387	0.0261313	4.91316	0.000611036	DFTVSAMHGDMDQK	1	7	26.6
Single	IF4G1	Q6NZJ6	Eukaryotic translation initiation factor 4 gamma 1	0.178607	0.0347284	5.14296	0.000435883	IHNAENIQPGEQK	1	5	3.9
Single	IF5A1	P63242	Eukaryotic translation initiation factor 5A-1	0.188399	0.0147373	12.7839	1.60775e-07	VHLVGIDIFTGK	1	6	48.1
Single	IMA7	O35345	Importin subunit alpha-7	0.0487324	0.013209	3.68932	0.00418151	DYVLNCSILNPLLTLLTK	1	1	3.4
Single	IMPA2	Q91UZ5	Inositol monophosphatase 2	0.0947794	0.0140259	6.75747	4.99581e-05	ALVLTEIGPK	1	2	7.9
Single	INMT	P40936	Indolethylamine N-methyltransferase	0.0632	0.0125896	5.02002	0.000521722	AIQDAGCQVLK	1	1	4.2
Multiple	IPYR	Q9D819	Inorganic pyrophosphatase	0.131235	0.0072403	18.1257	9.38807e-22		4	9	46
Single	IPYR2	Q91VM9	Inorganic pyrophosphatase 2, mitochondrial	0.080169	0.00653824	12.2616	2.38461e-07	MEIATEEPLNPIK	1	1	3.9
Multiple	IQGA2	Q3UQ44	Ras GTPase-activating-like protein IQGAP2	0.189722	0.0133384	14.2237	6.62012e-20		5	17	14
Multiple	IVD	Q9JHI5	Isovaleryl-CoA dehydrogenase, mitochondrial	0.103249	0.00358348	28.8126	1.84776e-24		3	9	31.4
Single	K1C18	P05784	Keratin, type I cytoskeletal 18	0.0590795	0.0102919	5.74039	0.000187618	KVVDDTNITR	1	8	21
Multiple	KAD3	Q9WTP7	GTP:AMP phosphotransferase, mitochondrial	0.146589	0.0100717	14.5545	1.15747e-15		3	7	37
Multiple	KAT3	Q71RI9	Kynurenine--oxoglutarate transaminase 3	0.122006	0.0113613	10.7387	5.48319e-10		2	3	7.9
Multiple	KCY	Q9DBP5	UMP-CMP kinase	0.211443	0.0134644	15.7038	1.35916e-16		3	6	36.2
Multiple	KHK	P97328	Ketohexokinase	0.134515	0.00675855	19.9029	4.13426e-15		2	3	15.4
Multiple	KYNU	Q9CXF0	Kynureninase	0.160308	0.00801185	20.0088	3.71798e-15		2	2	4.7
Single	LACB2	Q99KR3	Beta-lactamase-like protein 2	0.0598993	0.00867293	6.90647	4.16149e-05	ILIDTGEPSVPEYISCLK	1	1	9
Multiple	LDHA	P06151	L-lactate dehydrogenase A chain	0.167909	0.00441289	38.0497	3.80229e-46		6	12	41
Single	LDHB	P16125	L-lactate dehydrogenase B chain	0.241121	0.0418189	5.76584	0.000181203	DYSVTANSK	1	3	8.1
Multiple	LGUL	Q9CPU0	Lactoylglutathione lyase	0.137189	0.00778012	17.6333	2.67431e-21		4	4	40.8
Single	LHPP	Q9D7I5	Phospholysine phosphohistidine inorganic pyrophosphate phosphatase	0.0967867	0.0197526	4.89995	0.000623161	AFQVLMELENPVLISLGK	1	1	6.7
Multiple	LYPA1	P97823	Acyl-protein thioesterase 1	0.0862125	0.0104699	8.23432	5.1681e-08		2	3	23.9
Multiple	M2GD	Q9DBT9	Dimethylglycine dehydrogenase, mitochondrial	0.119525	0.00791228	15.1062	8.36112e-19		4	13	21.1
Multiple	MAAI	Q9WVL0	Maleylacetoacetate isomerase	0.14295	0.00574563	24.8798	1.66471e-22		3	3	16.7
Single	MCCB	Q3ULD5	Methylcrotonoyl-CoA carboxylase beta chain, mitochondrial	0.113768	0.0128596	8.84695	4.82674e-06	IFGYPVGIIGNNGVLFSESAK	1	7	19.7
Multiple	MDHC	P14152	Malate dehydrogenase, cytoplasmic	0.141755	0.00415683	34.1017	9.91903e-27		3	11	47.9
Multiple	MDHM	P08249	Malate dehydrogenase, mitochondrial	0.102026	0.00263359	38.7401	4.50233e-35		4	10	42.6
Single	METK1	Q91X83	S-adenosylmethionine synthase isoform type-1	0.307423	0.0315065	9.75742	1.98987e-06	VACETVCK	1	7	30.8
Multiple	MMSA	Q9EQ20	Methylmalonate-semialdehyde dehydrogenase [acylating], mitochondrial	0.120473	0.00484028	24.8897	2.88918e-31		5	18	48
Single	MRP	P28667	MARCKS-related protein	0.132635	0.0154796	8.5684	6.42283e-06	AAATPESQEPQAK	1	1	6.5
Single	MSRB2	Q78J03	Methionine-R-sulfoxide reductase B2, mitochondrial	0.101202	0.01396	7.2494	2.76047e-05	FCINSVALK	1	1	5.1
Single	MT1	P02802	Metallothionein-1	0.935997	0.27744	3.37369	0.00707731	SCCSCCPVGCSK	1	1	19.7
Single	MTHFS	Q9D110	5-formyltetrahydrofolate cyclo-ligase	0.0685538	0.0121835	5.62679	0.000219386	EEALSTGGLDLIFLPGLGFDK	1	1	10.3
Single	MTPN	P62774	Myotrophin	0.129851	0.00611947	21.2194	1.20239e-09	GPDGLTALEATDNQAIK	1	2	22
Multiple	MUTA	P16332	Methylmalonyl-CoA mutase, mitochondrial	0.219805	0.0151951	14.4655	1.37344e-15		3	7	14.4
Multiple	MYH9	Q8VDD5	Myosin-9	0.140977	0.0100538	14.0222	3.2597e-15		3	9	7.2
Single	MYL6	Q60605	Myosin light polypeptide 6	0.293422	0.0275789	10.6394	8.9815e-07	ALGQNPTNAEVLK	1	2	15.9
Single	NACA	Q60817	Nascent polypeptide-associated complex subunit alpha	0.123512	0.0155468	7.94453	1.25142e-05	IEDLSQQAQLAAAEK	1	3	19.1
Single	NAMPT	Q99KQ4	Nicotinamide phosphoribosyltransferase	0.238344	0.0365421	6.52245	6.70212e-05	WSIENVSFGSGGALLQK	1	3	11.6
Multiple	NDKB	Q01768	Nucleoside diphosphate kinase B	0.15988	0.0123382	12.9582	3.30736e-18		5	6	52.6
Multiple	NDRG2	Q9QYG0	Protein NDRG2	0.328983	0.0585046	5.6232	1.39841e-05		2	3	12.7
Single	NIPS1	O55125	Protein NipSnap homolog 1	0.0975443	0.00820537	11.8879	3.19094e-07	FSGGYPALMDCMNK	1	8	45.1
Multiple	NLTP	P32020	Non-specific lipid-transfer protein	0.242546	0.0101236	23.9585	1.91451e-30		5	7	12.4
Single	NMRL1	Q8K2T1	NmrA-like family domain-containing protein 1	0.135792	0.0182731	7.43124	2.2329e-05	LLADLAK	1	2	7.4
Single	NMT1	O70310	Glycylpeptide N-tetradecanoyltransferase 1	0.086958	0.0139974	6.21244	9.98194e-05	LGEVVNTHGPVEPDKDNIR	1	1	3.8
Single	NPM	Q61937	Nucleophosmin	0.127798	0.00872412	14.6488	4.3892e-08	DELHIVEAEAMNYEGSPIK	1	5	24
Single	NUCKS	Q80XU3	Nuclear ubiquitous casein and cyclin-dependent kinases substrate	0.104826	0.00728583	14.3876	5.21536e-08	ATVTPSPVK	1	1	3.8
Single	NUD12	Q9DCN1	Peroxisomal NADH pyrophosphatase NUDT12	0.192876	0.01825	10.5685	9.5542e-07	FCPTCGSATK	1	1	1.9
Single	NUDC	O35685	Nuclear migration protein nudC	0.195829	0.0367867	5.32337	0.000336127	LVTSDPEINTK	1	1	3.3
Multiple	OAT	P29758	Ornithine aminotransferase, mitochondrial	0.129499	0.00998501	12.9694	1.85412e-16		4	7	31.4
Single	ODB2	P53395	Lipoamide acyltransferase component of branched-chain alpha-keto acid dehydrogenase complex, mitochondrial	0.103529	0.0123586	8.37709	7.84842e-06	SYLENPAFMLLDLK	1	6	14.3
Multiple	ODBB	Q6P3A8	2-oxoisovalerate dehydrogenase subunit beta, mitochondrial	0.104293	0.00553249	18.8511	6.85607e-19		3	6	25.9
Multiple	ODO1	Q60597	2-oxoglutarate dehydrogenase, mitochondrial	0.16333	0.00751169	21.7435	2.80807e-39		9	18	24
Single	ODO2	Q9D2G2	Dihydrolipoyllysine-residue succinyltransferase component of 2-oxoglutarate dehydrogenase complex, mitochondrial	0.0594548	0.0031879	18.6502	4.24466e-09	ASAFALQEQPVVNAVIDDATK	1	4	13.4
Single	OLA1	Q9CZ30	Obg-like ATPase 1	0.141467	0.00765358	18.4838	4.63178e-09	IPAFLNVVDIAGLVK	1	2	10.9
Multiple	OTC	P11725	Ornithine carbamoyltransferase, mitochondrial	0.104407	0.00269016	38.8106	1.02903e-56		8	11	46.9
Single	PABP1	P29341	Polyadenylate-binding protein 1	0.086802	0.0208325	4.16665	0.00192821	IVATKPLYVALAQR	1	10	21.4
Single	PACN2	Q9WVE8	Protein kinase C and casein kinase substrate in neurons protein 2	0.147517	0.0367809	4.01071	0.00247523	IEDEDEQGWCK	1	1	2.3
Multiple	PAIRB	Q9CY58	Plasminogen activator inhibitor 1 RNA-binding protein	0.275734	0.0258005	10.6872	5.9761e-10		2	3	10.6
Single	PARK7	Q99LX0	Protein DJ-1	0.155397	0.0114119	13.6171	8.82381e-08	ALVILAK	1	3	15.9
Single	PCBP2	Q61990	Poly(rC)-binding protein 2	0.217903	0.0173643	12.5489	1.91624e-07	LVVPASQCGSLIGK	1	4	20.7
Multiple	PCCA	Q91ZA3	Propionyl-CoA carboxylase alpha chain, mitochondrial	0.0914381	0.00671518	13.6166	7.31476e-15		3	13	20.7
Multiple	PCCB	Q99MN9	Propionyl-CoA carboxylase beta chain, mitochondrial	0.087962	0.00407448	21.5885	3.14573e-28		5	14	43.8
Single	PCKGC	Q9Z2V4	Phosphoenolpyruvate carboxykinase, cytosolic [GTP]	1.78062	0.361162	4.93025	0.000595719	EIISFGSGYGGNSLLGK	1	10	27.2
Multiple	PCTL	Q9JMD3	PCTP-like protein	0.157903	0.0110685	14.266	2.81976e-12		2	9	46
Multiple	PDIA1	P09103	Protein disulfide-isomerase	0.200433	0.00817424	24.5201	7.71137e-41		8	12	27.1
Multiple	PDIA3	P27773	Protein disulfide-isomerase A3	0.13677	0.00855693	15.9835	3.14225e-13		2	9	22
Multiple	PDIA4	P08003	Protein disulfide-isomerase A4	0.127203	0.0133909	9.49922	4.00935e-12		4	4	8.2
Single	PDXK	Q8K183	Pyridoxal kinase	0.112857	0.0129709	8.70081	5.6022e-06	DKVVPVADIITPNQFEAELLSGR	1	5	19.9
Single	PEBP1	P70296	Phosphatidylethanolamine-binding protein 1	0.156116	0.0106652	14.6379	4.42077e-08	LYEQLSGK	1	2	11.8
Multiple	PGAM1	Q9DBJ1	Phosphoglycerate mutase 1	0.126873	0.00641537	19.7764	2.12286e-26		5	13	56.7
Multiple	PGAM2	O70250	Phosphoglycerate mutase 2	0.247013	0.0308028	8.01917	7.92513e-08		2	4	12.6
Multiple	PGDH	Q8VCC1	15-hydroxyprostaglandin dehydrogenase [NAD+]	0.409756	0.0393283	10.4188	8.2296e-12		3	6	20.1
Multiple	PGK1	P09411	Phosphoglycerate kinase 1	0.134462	0.00548584	24.5107	2.62421e-22		3	11	38.1
Multiple	PGK2	P09041	Phosphoglycerate kinase 2	0.135889	0.00969747	14.0128	3.32052e-15		3	4	12.9
Multiple	PGM1	Q9D0F9	Phosphoglucomutase-1	0.131394	0.00522243	25.1595	3.22677e-35		6	17	45.2
Multiple	PH4H	P16331	Phenylalanine-4-hydroxylase	0.965075	0.167385	5.76562	1.00803e-05		2	5	14.6
Single	PHB2	O35129	Prohibitin-2	0.0775916	0.0111933	6.93197	4.03444e-05	IVQAEGEAEAAK	1	1	4
Single	PHS2	Q9CZL5	Pterin-4-alpha-carbinolamine dehydratase 2	0.161575	0.0104857	15.4091	2.69898e-08	VALQAEK	1	1	5.1
Single	PIPNB	P53811	Phosphatidylinositol transfer protein beta isoform	0.0813044	0.0136697	5.94779	0.00014166	NETGGGEGIEVLK	1	1	4.8
Single	PLAP	P27612	Phospholipase A-2-activating protein	0.126174	0.0106626	11.8333	3.33183e-07	IGDVVGSSGANQQTSGK	1	1	2.1
Multiple	PLST	Q99K51	Plastin-3	0.161359	0.0112542	14.3377	1.75863e-15		3	11	28.3
Single	PP1A	P62137	Serine/threonine-protein phosphatase PP1-alpha catalytic subunit	0.29736	0.0403692	7.36601	2.40836e-05	EIFLSQPILLELEAPLK	1	2	8.2
Single	PPIA	P17742	Peptidyl-prolyl cis-trans isomerase A	0.192004	0.0131639	14.5856	4.57503e-08	VSFELFADK	1	3	20.7
Single	PPIB	P24369	Peptidyl-prolyl cis-trans isomerase B	0.121719	0.0122598	9.92828	1.69789e-06	VVFGLFGK	1	2	11.1
Single	PPIF	Q99KR7	Peptidyl-prolyl cis-trans isomerase F, mitochondrial	0.0960264	0.0199212	4.82031	0.000701906	KIVITDCGQLS	1	1	5.3
Single	PRDX1	P35700	Peroxiredoxin-1	0.166105	0.0106747	15.5606	2.45618e-08	ATAVMPDGQFK	1	2	9.5
Multiple	PRDX3	P20108	Thioredoxin-dependent peroxide reductase, mitochondrial	0.171304	0.0183589	9.33085	6.42321e-09		2	5	26.1
Multiple	PRDX6	O08709	Peroxiredoxin-6	0.132655	0.00542307	24.4612	6.46351e-17		2	5	26.8
Multiple	PROF1	P62962	Profilin-1	0.244418	0.0305425	8.00257	9.77093e-11		5	7	65.7
Multiple	PRS10	P62334	26S protease regulatory subunit 10B	0.2997	0.0429246	6.98202	6.78912e-07		2	6	22.6
Single	PRS4	P62192	26S protease regulatory subunit 4	0.146099	0.0120838	12.0905	2.72194e-07	APQETYADIGGLDNQIQEIK	1	6	20
Multiple	PRS6A	O88685	26S protease regulatory subunit 6A	0.188551	0.0285381	6.60699	1.52908e-06		2	4	19.5
Single	PRS6B	P54775	26S protease regulatory subunit 6B	0.045414	0.00604364	7.51434	2.02912e-05	LIFSTITSK	1	4	13.2
Multiple	PSA1	Q9R1P4	Proteasome subunit alpha type-1	0.0906301	0.0117359	7.72248	1.44361e-07		2	6	27.8
Multiple	PSA2	P49722	Proteasome subunit alpha type-2	0.110322	0.0187849	5.87289	7.88899e-06		2	7	45.7
Single	PSA4	Q9R1P0	Proteasome subunit alpha type-4	0.186631	0.0194046	9.61788	2.26909e-06	ATCIGNNSAAAVSMLK	1	4	34.9
Single	PSA5	Q9Z2U1	Proteasome subunit alpha type-5	0.107414	0.0167695	6.40531	7.77941e-05	ITSPLMEPSSIEK	1	4	25.3
Multiple	PSA6	Q9QUM9	Proteasome subunit alpha type-6	0.10349	0.00863276	11.988	7.41717e-11		2	4	19.1
Multiple	PSA7	Q9Z2U0	Proteasome subunit alpha type-7	0.252488	0.0319798	7.89523	1.01668e-07		2	5	28.6
Single	PSB1	O09061	Proteasome subunit beta type-1	0.00892697	0.00132479	6.73839	5.1151e-05	FFPYYVYNIIGGLDEEGK	1	4	34.6
Single	PSB2	Q9R1P3	Proteasome subunit beta type-2	0.160486	0.0173987	9.22401	3.31558e-06	VAASNIVQMK	1	2	12.4
Single	PSB3	Q9R1P1	Proteasome subunit beta type-3	0.163197	0.0108277	15.0722	3.33858e-08	FGPYYTEPVIAGLDPK	1	5	28.3
Single	PSB4	P99026	Proteasome subunit beta type-4	0.169292	0.00935269	18.1009	5.67875e-09	VNDSTMLGASGDYADFQYLK	1	6	36
Single	PSB5	O55234	Proteasome subunit beta type-5	0.804393	0.23508	3.42178	0.00652794	VSSDNVADLHDK	1	3	18.6
Multiple	PSB7	P70195	Proteasome subunit beta type-7	0.132505	0.0110172	12.0271	6.98505e-11		2	4	14.8
Multiple	PSD11	Q8BG32	26S proteasome non-ATPase regulatory subunit 11	0.139747	0.0144142	9.69512	3.32262e-09		2	4	12.1
Multiple	PSD7	P26516	26S proteasome non-ATPase regulatory subunit 7	0.128597	0.00896939	14.3373	2.56331e-12		2	3	13.4
Single	PSMD3	P14685	26S proteasome non-ATPase regulatory subunit 3	0.255417	0.0545398	4.68312	0.000863406	ALDLVAAK	1	9	20
Single	PSMD8	Q9CX56	26S proteasome non-ATPase regulatory subunit 8	0.172179	0.0147443	11.6777	3.77239e-07	LVLLELNFLPTTGTK	1	1	4.2
Single	PSME1	P97371	Proteasome activator complex subunit 1	0.142073	0.00973754	14.5903	4.56112e-08	GPPCGPVNCNEK	1	3	14.5
Multiple	PTMS	Q9D0J8	Parathymosin	0.169651	0.00615819	27.5488	7.35436e-24		3	3	22.8
Multiple	PUR9	Q9CWJ9	Bifunctional purine biosynthesis protein PURH	0.0686517	0.00391784	17.5228	5.18414e-14		2	4	10
Multiple	PYC	Q05920	Pyruvate carboxylase, mitochondrial	0.122124	0.00378297	32.2826	5.04562e-54		9	42	46.7
Multiple	PYGL	Q9ET01	Glycogen phosphorylase, liver form	0.0984071	0.00315723	31.1688	4.79935e-45		7	17	28.8
Single	QCR2	Q9DB77	Cytochrome b-c1 complex subunit 2, mitochondrial	0.0932271	0.0116594	7.99591	1.18278e-05	AVAQGNLSSADVQAAK	1	3	10.6
Single	RAC1	P63001	Ras-related C3 botulinum toxin substrate 1	0.207729	0.0530988	3.91213	0.00290322	HHCPNTPIILVGTK	1	1	7.3
Single	RAN	P62827	GTP-binding nuclear protein Ran	0.170834	0.0161839	10.5558	9.66086e-07	LVLVGDGGTGK	1	5	23.1
Single	RBSK	Q8R1Q9	Ribokinase	0.146644	0.0144069	10.1788	1.35097e-06	HIPTEAVK	1	2	5.6
Multiple	RGN	Q64374	Regucalcin	0.131873	0.0072892	18.0915	1.0089e-21		4	9	33.1
Multiple	RHOA	Q9QUI0	Transforming protein RhoA	0.256015	0.0294065	8.70607	5.99775e-10		3	6	37.3
Multiple	RL10	Q6ZWV3	60S ribosomal protein L10	0.143454	0.0148612	9.65294	5.34165e-11		3	4	19.6
Single	RL11	Q9CXW4	60S ribosomal protein L11	0.0963686	0.00876182	10.9987	6.59957e-07	VLEQLTGQTPVFSK	1	2	12.4
Single	RL12	P35979	60S ribosomal protein L12	0.0799678	0.00515814	15.5032	2.54518e-08	CTGGEVGATSALAPK	1	2	18.8
Single	RL15	Q9CZM2	60S ribosomal protein L15	0.0376999	0.00554601	6.79766	4.75428e-05	VLNSYWVGEDSTYK	1	6	25
Single	RL18	P35980	60S ribosomal protein L18	0.0943302	0.00998665	9.44564	2.67419e-06	ILTFDQLALESPK	1	3	19.7
Single	RL18A	P62717	60S ribosomal protein L18a	0.0737365	0.0102284	7.20898	2.89524e-05	IFAPNHVVAK	1	3	17.6
Multiple	RL23	P62830	60S ribosomal protein L23	0.0744224	0.00549507	13.5435	7.58121e-12		2	3	27.1
Single	RL3	P27659	60S ribosomal protein L3	0.102745	0.0118946	8.63791	5.97683e-06	NNASTDYDLSDK	1	5	12.4
Single	RL35	Q6ZWV7	60S ribosomal protein L35	0.0925808	0.00439657	21.0575	1.29609e-09	VLTVINQTQK	1	1	8.1
Single	RL37A	P61514	60S ribosomal protein L37a	0.1023	0.00684617	14.9427	3.62723e-08	YTCSFCGK	1	1	8.7
Single	RL6	P47911	60S ribosomal protein L6	0.0450054	0.00369191	12.1903	2.51933e-07	HQEGEIFDTEK	1	4	9.8
Multiple	RL7A	P12970	60S ribosomal protein L7a	0.0840315	0.00699591	12.0115	2.13782e-13		3	7	32.7
Single	RL8	P62918	60S ribosomal protein L8	0.123919	0.0179518	6.90286	4.17981e-05	ASGNYATVISHNPETK	1	3	22.2
Single	RL9	P51410	60S ribosomal protein L9	0.120534	0.00753316	16.0005	1.87705e-08	TGVACSVSQAQK	1	3	31.8
Multiple	RLA0	P14869	60S acidic ribosomal protein P0	0.0695085	0.00444613	15.6335	1.5441e-16		3	5	22.1
Multiple	RLA2	P99027	60S acidic ribosomal protein P2	0.105008	0.00577379	18.1871	2.48551e-14		2	5	76.5
Single	ROAA	Q99020	Heterogeneous nuclear ribonucleoprotein A/B	0.137886	0.0305915	4.50735	0.00113019	IFVGGLNPEATEEK	1	2	9.5
Single	RRBP1	Q99PL5	Ribosome-binding protein 1	0.140872	0.019999	7.04396	3.52411e-05	DALNQATSQVESK	1	2	1.6
Single	RS11	P62281	40S ribosomal protein S11	0.0484914	0.00266483	18.1968	5.39403e-09	EAIEGTYIDK	1	3	13.3
Single	RS16	P14131	40S ribosomal protein S16	0.0987312	0.00603476	16.3604	1.51401e-08	LLEPVLLLGK	1	4	24.7
Multiple	RS17	P63276	40S ribosomal protein S17	0.0866917	0.00764949	11.333	2.07491e-10		2	5	48.9
Single	RS18	P62270	40S ribosomal protein S18	0.089515	0.0091081	9.82807	1.86299e-06	YSQVLANGLDNK	1	5	27
Single	RS19	Q9CZX8	40S ribosomal protein S19	0.109911	0.00590959	18.5987	4.36043e-09	IAGQVAAANK	1	4	28.3
Single	RS2	P25444	40S ribosomal protein S2	0.0951809	0.00657986	14.4655	4.95245e-08	SLEEIYLFSLPIK	1	6	19.8
Multiple	RS23	P62267	40S ribosomal protein S23	0.106157	0.0107226	9.90028	2.30841e-09		2	3	34.3
Single	RS25	P62852	40S ribosomal protein S25	0.123609	0.00714551	17.2988	8.82068e-09	AALQELLSK	1	3	20.8
Single	RS26	P62855	40S ribosomal protein S26	0.138417	0.0216763	6.3856	7.97833e-05	DISEASVFDAYVLPK	1	1	7.8
Multiple	RS27A	P62983	Ubiquitin-40S ribosomal protein S27a	0.82038	0.10839	7.56877	1.97876e-07		2	3	21.8
Multiple	RS3	P62908	40S ribosomal protein S3	0.12014	0.0174846	6.87122	8.61314e-07		2	10	51.4
Single	RS6	P62754	40S ribosomal protein S6	0.103548	0.01004	10.3135	1.19694e-06	MATEVAADALGEEWK	1	2	8
Single	RS7	P62082	40S ribosomal protein S7	0.111501	0.00714207	15.6118	2.37959e-08	TLTAVHDAILEDLVFPSEIVGK	1	1	11.3
Single	RS8	P62242	40S ribosomal protein S8	0.0914443	0.00631597	14.4783	4.91075e-08	ISSLLEEQFQQGK	1	5	29.3
Multiple	S14L2	Q99J08	SEC14-like protein 2	0.134819	0.00889862	15.1505	3.75301e-16		3	10	30.8
Multiple	SAHH	P50247	Adenosylhomocysteinase	0.154253	0.00450658	34.2284	3.36274e-67		12	20	58.6
Single	SAP	Q61207	Sulfated glycoprotein 1	0.152961	0.0159648	9.58114	2.34954e-06	EEILAALEK	1	2	3.6
Multiple	SAR1B	Q9CQC9	GTP-binding protein SAR1b	0.300255	0.0246229	12.1942	5.41293e-11		2	3	30.3
Multiple	SARDH	Q99LB7	Sarcosine dehydrogenase, mitochondrial	0.0674032	0.00695312	9.69396	3.32949e-09		2	10	14.6
Single	SAT2	Q6P8J2	Diamine acetyltransferase 2	0.068126	0.00508944	13.3858	1.03881e-07	LAVLDWNK	1	4	17.6
Single	SC23A	Q01405	Protein transport protein Sec23A	0.124664	0.0191392	6.51355	6.77803e-05	MVVPVAALFTPLK	1	9	18.2
Single	SCLY	Q9JLI6	Selenocysteine lyase	0.0560053	0.00402748	13.9058	7.2236e-08	RVDVEDLGVDFLTIVGHK	1	2	7.2
Single	SDHL	Q8VBT2	L-serine dehydratase/L-threonine deaminase	0.296833	0.044403	6.68499	5.46566e-05	MDSSQPSGSFK	1	2	5.2
Single	SERA	Q61753	D-3-phosphoglycerate dehydrogenase	0.220924	0.0175187	12.6108	1.82912e-07	VTADVINAAEK	1	5	11.1
Multiple	SERC	Q99K85	Phosphoserine aminotransferase	0.198884	0.0237894	8.36017	1.49375e-09		3	5	19.2
Single	SGTA	Q8BJU0	Small glutamine-rich tetratricopeptide repeat-containing protein alpha	0.406664	0.119114	3.41408	0.00661285	HAEAVAYYK	1	1	2.9
Single	SND1	Q78PY7	Staphylococcal nuclease domain-containing protein 1	0.102271	0.0167499	6.10576	0.000114817	VMQVLNADAIVVK	1	6	8.8
Multiple	SODC	P08228	Superoxide dismutase [Cu-Zn]	0.137605	0.00647123	21.2642	1.09728e-15		2	2	14.9
Multiple	SODM	P09671	Superoxide dismutase [Mn], mitochondrial	0.0992661	0.00558144	17.785	3.86734e-14		2	4	14
Single	SPRE	Q64105	Sepiapterin reductase	0.147919	0.0247079	5.98671	0.000134473	TVVNISSLCALQPYK	1	1	5.7
Single	SRC8	Q60598	Src substrate cortactin	0.0834904	0.0103996	8.02821	1.14173e-05	TVPIEAVTSK	1	1	1.8
Multiple	SSDH	Q8BWF0	Succinate-semialdehyde dehydrogenase, mitochondrial	0.0870225	0.00912456	9.53718	4.41306e-09		2	6	16.4
Multiple	ST2A1	P52843	Bile salt sulfotransferase 1	0.33942	0.0398045	8.52718	2.91651e-08		2	3	13
Single	STAR5	Q9EPQ7	StAR-related lipid transfer protein 5	1.80853	0.347577	5.20326	0.000399409	TSTPSAAMK	1	1	4.2
Single	STIP1	Q60864	Stress-induced-phosphoprotein 1	0.0952156	0.0113358	8.39958	7.66421e-06	ALSAGNIDDALQCYSEAIK	1	5	12.3
Multiple	SUCA	Q9WUM5	Succinyl-CoA ligase [GDP-forming] subunit alpha, mitochondrial	0.0905656	0.00449877	20.1312	1.64109e-23		4	5	15.3
Multiple	SUCB2	Q9Z2I8	Succinyl-CoA ligase [GDP-forming] subunit beta, mitochondrial	0.13303	0.00579772	22.9452	2.36486e-16		2	11	38.1
Single	SUMO3	Q9Z172	Small ubiquitin-related modifier 3	0.269965	0.0292516	9.22907	3.29921e-06	VAGQDGSVVQFK	1	1	10.9
Single	SYAC	Q8BGQ7	Alanyl-tRNA synthetase, cytoplasmic	0.286946	0.0359442	7.98309	1.19951e-05	IVAVTGAEAQK	1	9	11.5
Single	SYYC	Q91WQ3	Tyrosyl-tRNA synthetase, cytoplasmic	0.21262	0.0254446	8.35617	8.02406e-06	LSSVVTQHDAK	1	3	8.7
Single	TAGL2	Q9WVA4	Transgelin-2	0.128748	0.015415	8.35214	8.05838e-06	NFSDNQLQEGK	1	2	14.6
Single	TALDO	Q93092	Transaldolase	0.110795	0.00611953	18.1051	5.6659e-09	LGGPQEEQIK	1	7	21.4
Single	TBA1A	P68369	Tubulin alpha-1A chain	0.214705	0.0328762	6.53072	6.63245e-05	TIGGGDDSFNTFFSETGAGK	1	11	37
Single	TBB2A	Q7TMM9	Tubulin beta-2A chain	0.185949	0.0414009	4.49142	0.00115837	INVYYNEAAGNK	1	17	62
Single	TBB2C	P68372	Tubulin beta-2C chain	0.237456	0.0437993	5.42145	0.000292406	INVYYNEATGGK	1	16	58.7
Single	TCPA	P11983	T-complex protein 1 subunit alpha	0.0892516	0.0129675	6.88271	4.28377e-05	MLVDDIGDVTITNDGATILK	1	4	9.5
Single	TCPD	P80315	T-complex protein 1 subunit delta	0.137343	0.0121244	11.3278	5.01433e-07	GDVTITNDGATILK	1	5	15.6
Single	TCPG	P80318	T-complex protein 1 subunit gamma	0.272273	0.0661549	4.11568	0.00209147	IVLLDSSLEYK	1	8	17.1
Single	TCPH	P80313	T-complex protein 1 subunit eta	0.122022	0.0107705	11.3292	5.00831e-07	INALTAASEAACLIVSVDETIK	1	6	17.1
Single	TCPZ	P80317	T-complex protein 1 subunit zeta	0.254885	0.0277127	9.19741	3.40321e-06	VLAQNSGFDLQETLVK	1	2	7.7
Single	TCTP	P63028	Translationally-controlled tumor protein	0.406545	0.0758565	5.3594	0.000319304	EIADGLCLEVEGK	1	2	15.7
Multiple	TEBP	Q9R0Q7	Prostaglandin E synthase 3	0.149267	0.0138812	10.7532	3.72438e-12		3	3	21.9
Multiple	TERA	Q01853	Transitional endoplasmic reticulum ATPase	0.223056	0.0128233	17.3945	1.00829e-31		9	32	56.1
Multiple	THIC	Q8CAY6	Acetyl-CoA acetyltransferase, cytosolic	0.15089	0.0138292	10.911	4.12118e-10		2	7	32.2
Single	THIKA	Q921H8	3-ketoacyl-CoA thiolase A, peroxisomal	0.212384	0.0144728	14.6748	4.31536e-08	AEIVPVTTTVLDDK	1	4	17.7
Multiple	THIL	Q8QZT1	Acetyl-CoA acetyltransferase, mitochondrial	0.119932	0.00351781	34.0929	3.41792e-43		6	6	19.8
Single	THIM	Q8BWT1	3-ketoacyl-CoA thiolase, mitochondrial	0.132157	0.0126317	10.4624	1.04879e-06	GVFIVAAK	1	4	6.3
Single	THIO	P10639	Thioredoxin	0.144433	0.0095865	15.0663	3.35112e-08	VGEFSGANK	1	2	22.9
Single	THTR	P52196	Thiosulfate sulfurtransferase	0.489561	0.112378	4.35638	0.00142922	TYEQVLENLQSK	1	6	25.6
Single	TIM44	O35857	Mitochondrial import inner membrane translocase subunit TIM44	0.0761642	0.00846355	8.99908	4.14184e-06	AISQGVESVK	1	4	9.7
Multiple	TKT	P40142	Transketolase	0.0671911	0.00267845	25.0858	1.6479e-38		7	16	47
Single	TLN1	P26039	Talin-1	0.123239	0.00591662	20.8293	1.44209e-09	VLVQNAAGSQEK	1	7	4.1
Multiple	TPIS	P17751	Triosephosphate isomerase	0.136949	0.00413181	33.1449	6.15913e-47		7	10	50.6
Single	TRAP1	Q9CQN1	Heat shock protein 75 kDa, mitochondrial	0.190905	0.0130041	14.6804	4.2994e-08	AFLEALQNQAETSSK	1	9	16.6
Single	TRFE	Q921I1	Serotransferrin	0.157304	0.0117514	13.3859	1.03866e-07	LLEACTFHK	1	2	3
Single	TXNL1	Q8CDN6	Thioredoxin-like protein 1	0.247819	0.0326248	7.59602	1.84836e-05	IDQYQGADAVGLEEK	1	5	22.5
Single	TYPH	Q99N42	Thymidine phosphorylase	0.128437	0.00825152	15.5653	2.44905e-08	DVTATVDSVPLITASILSK	1	3	11.7
Single	UBA1	Q02053	Ubiquitin-like modifier-activating enzyme 1	0.207985	0.0172039	12.0894	2.72432e-07	AAVASLLQSVQVPEFTPK	1	13	21.5
Multiple	UCHL4	P58321	Ubiquitin carboxyl-terminal hydrolase isozyme L4	0.127161	0.0179621	7.07939	5.51541e-07		2	4	24.9
Single	UD17C	Q6ZQM8	UDP-glucuronosyltransferase 1-7C	0.0842077	0.0109723	7.6746	1.69084e-05	WLPQNDLLGHPK	1	1	2.3
Multiple	UGDH	O70475	UDP-glucose 6-dehydrogenase	0.21047	0.00750967	28.0266	1.69707e-54		11	24	62.7
Multiple	UGPA	Q91ZJ5	UTP--glucose-1-phosphate uridylyltransferase	0.19815	0.0117785	16.823	1.18115e-30		9	14	42.1
Single	VINC	Q64727	Vinculin	0.0116717	0.00367887	3.17264	0.00994297	AVAGNISDPGLQK	1	6	7.8
Single	VP26A	P40336	Vacuolar protein sorting-associated protein 26A	0.108309	0.0127606	8.48775	6.98617e-06	EITGIGPSTTTETETIAK	1	1	5.5
Multiple	VPS35	Q9EQH3	Vacuolar protein sorting-associated protein 35	0.096992	0.0156694	6.18992	3.85291e-06		2	5	8.4
Multiple	VTDB	P21614	Vitamin D-binding protein	0.899851	0.123852	7.26555	2.95438e-08		3	3	12
Multiple	XDH	Q00519	Xanthine dehydrogenase/oxidase	0.117924	0.0118988	9.91057	2.8231e-11		3	7	7.3
Multiple	XYLB	Q3TNA1	Xylulose kinase	0.115828	0.0121009	9.57182	6.54125e-11		3	3	7.1

## Sheet: MUSCLE_nls_out
Supplemental Table S3.
All protein k-deg data, obtained by applying all RIA, t, data for mono-lysine peptides, grouped on a per protein basis, to a nonlinear model in R. Where the number of peptides used to calculate k-deg was 1, the sequence of that peptide is shown.
Whether k-deg was calculated based-on a single peptide (seen across all time points of labelling), or from multiple peptides, is shown in column A.
The number of peptides used for protein identification at 1% fdr cut-off in Mascot are shown in column K (all proteins were identified on the basis of at least 2 unique arginine or lysine-terminated peptides)
"_pg" denotes instances where turnover calculation was possible for a peptide shared between members of a protein group (i.e. non-unique)
				nls model summary
Peptides_used_for_turnover_calculations	Gene_Symbol	Uniprot	Description	estimated_k_deg	error	t	p	Sequence_if_only_1_peptide	#peptides_for_kdeg	#peptides_used_for_ID_1%_FDR	%_sequence_coverage
Multiple	1433E	P62259	14-3-3 protein epsilon	0.0393816	0.00137489	28.6436	4.52915e-46		8	10	37.6
Single	1433F	P68510	14-3-3 protein eta	0.0452179	0.00699864	6.46096	7.246e-05	QAFDDAIAELDTLNEDSYK	1	8	38.2
Multiple	1433G	P61982	14-3-3 protein gamma	0.0442651	0.00164134	26.969	1.16455e-40		7	8	32.4
Multiple	1433Z	P63101	14-3-3 protein zeta/delta	0.0545091	0.00258399	21.0949	2.6328e-24		4	7	38
Multiple	2AAA	Q76MZ3	Serine/threonine-protein phosphatase 2A 65 kDa regulatory subunit A alpha isoform	0.0251421	0.00294802	8.52846	2.90929e-08		2	9	19
Single	2ABA	Q6P1F6	Serine/threonine-protein phosphatase 2A 55 kDa regulatory subunit B alpha isoform	0.0381208	0.00287561	13.2566	1.13914e-07	SFFSEIISSISDVK	1	1	3.1
Single	3HIDH	Q99L13	3-hydroxyisobutyrate dehydrogenase, mitochondrial	0.0309587	0.00472994	6.54526	6.51174e-05	GSLLIDSSTIDPSVSK	1	5	17.3
Single	6PGD	Q9DCD0	6-phosphogluconate dehydrogenase, decarboxylating	0.069032	0.0198446	3.47863	0.00593478	CLSSLKEER	1	3	8.3
Single	AAPK2	Q8BRK8	5'-AMP-activated protein kinase catalytic subunit alpha-2	0.148842	0.0400234	3.71887	0.00398268	IGHYVLGDTLGVGTFGK	1	3	8
Multiple	AATC	P05201	Aspartate aminotransferase, cytoplasmic	0.0316396	0.000764597	41.3807	2.01199e-48		6	15	34.1
Multiple	AATM	P05202	Aspartate aminotransferase, mitochondrial	0.0210897	0.00108627	19.4149	6.7009e-23		4	16	36.5
Single	ABEC2	Q9WV35	Probable C->U-editing enzyme APOBEC-2	0.0329048	0.00252389	13.0374	1.33467e-07	LADILK	1	2	10.7
Single	ACAD9	Q8JZN5	Acyl-CoA dehydrogenase family member 9, mitochondrial	0.024479	0.00160863	15.2173	3.04466e-08	VPVENVLGEVGGGFK	1	1	2.4
Multiple	ACADL	P51174	Long-chain specific acyl-CoA dehydrogenase, mitochondrial	0.0195801	0.00231498	8.458	3.33516e-08		2	6	16.5
Single	ACADM	P45952	Medium-chain specific acyl-CoA dehydrogenase, mitochondrial	0.0283294	0.00326839	8.66768	5.79626e-06	NTYYASIAK	1	4	9.3
Multiple	ACADS	Q07417	Short-chain specific acyl-CoA dehydrogenase, mitochondrial	0.0297601	0.00147151	20.2242	8.55882e-20		3	9	29.9
Multiple	ACBP	P31786	Acyl-CoA-binding protein	0.0265428	0.00242698	10.9365	3.95134e-10		2	1	20.7
Single	ACO13	Q9CQR4	Acyl-coenzyme A thioesterase 13	0.037754	0.00432524	8.72877	5.44392e-06	TLAFASVDLTNK	1	1	8.6
Multiple	ACON	Q99KI0	Aconitate hydratase, mitochondrial	0.028571	0.000523289	54.5989	1.62413e-129		20	36	47.2
Single	ACS2L	Q99NB1	Acetyl-coenzyme A synthetase 2-like, mitochondrial	0.0390073	0.00410001	9.51395	2.50478e-06	YAVPDQILVVK	1	5	9.5
Multiple	ACTN3	O88990	Alpha-actinin-3	0.014835	0.00129232	11.4794	1.64263e-10		2	24	31.2
Single	ACYP2	P56375	Acylphosphatase-2	0.0318698	0.00224375	14.2038	5.89833e-08	GTVTGQVQGPEEK	1	1	13.4
Single	ADCK3	Q60936	Chaperone activity of bc1 complex-like, mitochondrial	0.0323029	0.0074926	4.31131	0.00153392	ALQSTAVEQFSMVFGK	1	3	6
Single	ADH1	P00329	Alcohol dehydrogenase 1	0.0608831	0.0121414	5.01449	0.000525988	VCLIGCGFSTGYGSAVK	1	2	7.2
Multiple	ADHX	P28474	Alcohol dehydrogenase class-3	0.0260747	0.00146851	17.756	1.25814e-26		6	6	17.1
Multiple	ADK	P55264	Adenosine kinase	0.0539407	0.00320483	16.831	1.14466e-13		2	5	15.5
Multiple	ADT1	P48962	ADP/ATP translocase 1	0.0295042	0.00149047	19.7952	1.61802e-19		3	7	25.2
Single	AK1CD	Q8VC28	Aldo-keto reductase family 1 member C13	0.0293621	0.00171049	17.1659	9.50562e-09	EDLFITTK	1	2	5
Multiple	AL1A1	P24549	Retinal dehydrogenase 1	0.0276152	0.00122018	22.6322	1.56735e-32		6	15	27.5
Multiple	ALBU	P07724	Serum albumin	0.206779	0.0177707	11.6359	1.28254e-10		2	10	14.5
Multiple	ALDH2	P47738	Aldehyde dehydrogenase, mitochondrial	0.103055	0.00932078	11.0565	1.83718e-12		3	11	19.1
Multiple	ALDOA	P05064	Fructose-bisphosphate aldolase A	0.0428786	0.000906466	47.303	1.24374e-101		16	27	70.3
Single	ALDOA_pg	P05064_pg	Likely: Fructose-bisphosphate aldolase A	0.0395214	0.00217374	18.1813	5.43899e-09	VLAAVYK	1	NA	NA
Multiple	ALDR	P45376	Aldose reductase	0.029809	0.000776034	38.412	1.5605e-51		7	12	34.2
Multiple	AMPD1	Q3V1D3	AMP deaminase 1	0.0341482	0.00147843	23.0976	4.26776e-36		7	17	23
Single	AMPL	Q9CPY7	Cytosol aminopeptidase	0.0367445	0.00350753	10.4759	1.03637e-06	QVIDCQLADVNNLGK	1	6	15
Single	ANKR2	Q9WV06	Ankyrin repeat domain-containing protein 2	0.0466444	0.0122934	3.79427	0.00351865	DKLLSTPLHVAVR	1	7	19
Single	ANX11	P97384	Annexin A11	0.0552063	0.00624362	8.84204	4.85082e-06	QQILLSFK	1	9	19.5
Single	ANXA1	P10107	Annexin A1	0.0951737	0.00942195	10.1013	1.44921e-06	GVDEATIIDILTK	1	2	6.9
Single	ANXA2	P07356	Annexin A2	0.0282041	0.00322104	8.75623	5.29322e-06	DALNIETAVK	1	12	41.6
Single	ANXA3	O35639	Annexin A3	0.0501179	0.0086345	5.80437	0.000171932	SLGDDISSETSGDFRK	1	5	22
Multiple	ANXA6	P14824	Annexin A6	0.0330947	0.00153917	21.5017	5.64609e-43		11	27	41.3
Single	ARK72	Q8CG76	Aflatoxin B1 aldehyde reductase member 2	0.0286235	0.00344159	8.31692	8.36523e-06	FYAYNPLAGGLLTGK	1	2	7.1
Single	AT1B1	P14094	Sodium/potassium-transporting ATPase subunit beta-1	0.0306201	0.00443502	6.90417	4.17314e-05	VAPPGLTQIPQIQK	1	1	4.6
Multiple	AT2A1	Q8R429	Sarcoplasmic/endoplasmic reticulum calcium ATPase 1	0.0338314	0.00126716	26.6987	1.25027e-49		10	33	41.8
Multiple	AT2A1_pg	Q8R429_pg	Likely: Sarcoplasmic/endoplasmic reticulum calcium ATPase 1	0.0351287	0.00257202	13.658	6.46284e-12		2	NA	NA
Single	AT2A2	O55143	Sarcoplasmic/endoplasmic reticulum calcium ATPase 2	0.0683882	0.015693	4.35788	0.00142587	NAENAIEALK	1	13	13.8
Single	AT2A2_pg	O55143_pg	Likely: Sarcoplasmic/endoplasmic reticulum calcium ATPase 2	0.0278423	0.00326734	8.5214	6.74482e-06	NMLFSGTNIAAGK	1	NA	NA
Single	AT2A3	Q64518	Sarcoplasmic/endoplasmic reticulum calcium ATPase 3	0.0242226	0.00361325	6.70385	5.33901e-05	DIVPGDIVEVAVGDKVPADLR	1	6	6.2
Single	ATP5I	Q06185	ATP synthase subunit e, mitochondrial	0.0136201	0.00198038	6.87753	4.31092e-05	VPPVQVSPLIK	1	1	15.5
Multiple	ATPA	Q03265	ATP synthase subunit alpha, mitochondrial	0.0280245	0.000783494	35.7687	4.70316e-62		10	29	50.8
Multiple	ATPB	P56480	ATP synthase subunit beta, mitochondrial	0.0283086	0.000788833	35.8867	5.22262e-66		11	24	60.9
Single	ATPG	Q91VR2	ATP synthase subunit gamma, mitochondrial	0.0198759	0.00248309	8.0045	1.17171e-05	GLCGAIHSSVAK	1	5	15.4
Multiple	ATPO	Q9DB20	ATP synthase subunit O, mitochondrial	0.0222891	0.00147097	15.1527	8.84873e-13		2	2	10.3
Multiple	BIN1	O08539	Myc box-dependent-interacting protein 1	0.0619271	0.00337014	18.3752	2.02703e-14		2	8	17.5
Single	BZW2	Q2L4X1	Basic leucine zipper and W2 domain-containing protein 2	0.0393493	0.00467594	8.41526	7.53856e-06	DTLVQGLNEAGDDLEAVAK	1	1	4.5
Single	CA093	Q9DB60	Uncharacterized protein C1orf93 homolog	0.0417028	0.00429362	9.71273	2.07499e-06	YNSLSILPAALGKPVR	1	1	8
Single	CACB1	Q8R3Z5	Voltage-dependent L-type calcium channel subunit beta-1	0.164125	0.0389007	4.21908	0.00177421	EGCEVGFIPSPVK	1	5	10.9
Multiple	CAH3	P16015	Carbonic anhydrase 3	0.020991	0.0013982	15.0129	6.39195e-21		5	10	44.2
Single	CALL3	Q9D6P8	Calmodulin-like protein 3	0.0454262	0.00610618	7.43939	2.21196e-05	EAFSLFDK	1	3	14.1
Single	CALM	P62204	Calmodulin	0.0548575	0.00312933	17.5301	7.75343e-09	VFDKDGNGYISAAELR	1	8	53
Single	CALU	O35887	Calumenin	0.043189	0.00480587	8.98672	4.19333e-06	VHNDAQNFDYDHDAFLGAEEAK	1	3	15.6
Single	CAN1	O35350	Calpain-1 catalytic subunit	0.0358302	0.00333409	10.7466	8.18459e-07	LEICNLTPDALK	1	4	6.5
Single	CASQ1	O09165	Calsequestrin-1	0.0122557	0.000446387	27.4554	9.51889e-11	GVGFGLVDSEK	1	4	7.5
Single	CAZA2	P47754	F-actin-capping protein subunit alpha-2	0.0187278	0.00266873	7.01751	3.63799e-05	FTVTPSTTQVVGILK	1	3	14.3
Single	CCD58	Q8R3Q6	Coiled-coil domain-containing protein 58	0.0253296	0.00314399	8.05652	1.10702e-05	IVHELNTTVPTASFAGK	1	1	11.8
Multiple	CH10	Q64433	10 kDa heat shock protein, mitochondrial	0.0278371	0.00247425	11.2507	2.3685e-10		2	2	21.6
Multiple	CH60	P63038	60 kDa heat shock protein, mitochondrial	0.0274663	0.000948265	28.9648	1.40912e-34		5	22	44.3
Single	CHCH2	Q9D1L0	Coiled-coil-helix-coiled-coil-helix domain-containing protein 2, mitochondrial	0.0542349	0.00915949	5.92117	0.000146815	QFLECAQNQSDVK	1	2	15
Multiple	CISY	Q9CZU6	Citrate synthase, mitochondrial	0.0278077	0.00096948	28.6831	2.50531e-18		2	8	17.2
Multiple	CMBL	Q8R1G2	Carboxymethylenebutenolidase homolog	0.0303693	0.00270153	11.2415	1.20046e-12		3	4	18
Single	CMC1	Q8BH59	Calcium-binding mitochondrial carrier protein Aralar1	0.0493566	0.0175393	2.81406	0.0183468	LATATFAGIENK	1	6	9.7
Single	CNDP2	Q9D1A2	Cytosolic non-specific dipeptidase	0.0391758	0.00355203	11.0291	6.43212e-07	EGGSIPVTLTFQEATGK	1	1	3.6
Single	COF1	P18760	Cofilin-1	0.0578849	0.00566604	10.2161	1.30622e-06	HELQANCYEEVKDR	1	2	15.1
Multiple	COF2	P45591	Cofilin-2	0.0316053	0.00114074	27.7061	4.71955e-29		4	7	50.6
Multiple	COQ9	Q8K1Z0	Ubiquinone biosynthesis protein COQ9, mitochondrial	0.0329364	0.00167634	19.6477	4.22229e-23		4	4	11.2
Single	COX41	P19783	Cytochrome c oxidase subunit 4 isoform 1, mitochondrial	0.0287299	0.00161198	17.8228	6.60148e-09	ANPIQGFSAK	1	3	20.7
Single	CPNE3	Q8BT60	Copine-3	0.0658456	0.00925855	7.11187	3.249e-05	FGIYDIDNK	1	2	3.4
Single	CRKL	P47941	Crk-like protein	0.0499794	0.00546122	9.15168	3.5598e-06	TALALEVGDIVK	1	2	9.9
Single	CRYAB	P23927	Alpha-crystallin B chain	0.0343479	0.00356523	9.63414	2.23447e-06	HFSPEELK	1	3	15.4
Single	CSN2	P61202	COP9 signalosome complex subunit 2	0.041671	0.00383355	10.8701	7.36179e-07	AHTDFFEAFK	1	2	6.1
Single	CSN4	O88544	COP9 signalosome complex subunit 4	0.0384286	0.00507897	7.56621	1.91223e-05	NAAQVLVGIPLETGQK	1	6	20
Multiple	CYC	P62897	Cytochrome c, somatic	0.0227117	0.0022955	9.89402	2.33404e-09		2	5	49.5
Single	DDB1	Q3U1J4	DNA damage-binding protein 1	0.0848009	0.00636732	13.3182	1.09006e-07	LVFSNVNLK	1	3	3
Multiple	DECR	Q9CQ62	2,4-dienoyl-CoA reductase, mitochondrial	0.0310345	0.00270692	11.4649	1.68087e-10		2	4	13.7
Multiple	DESM	P31001	Desmin	0.040673	0.00391574	10.387	9.92313e-10		2	15	34.3
Single	DEST	Q9R0P5	Destrin	0.0650319	0.00899826	7.22716	2.83376e-05	YALYDASFETK	1	2	14.5
Multiple	DHE3	P26443	Glutamate dehydrogenase 1, mitochondrial	0.0299728	0.00188033	15.9402	8.88224e-17		3	15	32.8
Single	DHPR	Q8BVI4	Dihydropteridine reductase	0.0210275	0.00192899	10.9008	7.1716e-07	EGGLLTLAGAK	1	1	4.6
Single	DHRS4	Q99LB2	Dehydrogenase/reductase SDR family member 4	0.0279835	0.00266373	10.5054	1.00982e-06	TALLGLTK	1	1	2.9
Single	DHSA	Q8K2B3	Succinate dehydrogenase [ubiquinone] flavoprotein subunit, mitochondrial	0.0463972	0.00351134	13.2135	1.17493e-07	HTLSYVDIK	1	17	37.8
Multiple	DLDH	O08749	Dihydrolipoyl dehydrogenase, mitochondrial	0.0252259	0.000928114	27.1798	1.11298e-23		3	7	17.9
Single	DMD	P11531	Dystrophin	0.0117594	0.00166169	7.07672	3.38837e-05	LLDLLEGLTGQK	1	2	0.6
Single	DPP3	Q99KK7	Dipeptidyl peptidase 3	0.0286176	0.00269108	10.6342	9.02176e-07	LASVLNTDPALDSELTSK	1	3	7.5
Multiple	DPYL1	P97427	Dihydropyrimidinase-related protein 1	0.0299034	0.00426547	7.01058	6.38696e-07		2	3	6.5
Single	DPYL2	O08553	Dihydropyrimidinase-related protein 2	0.0552468	0.00510298	10.8264	7.64234e-07	GLYDGPVCEVSVTPK	1	9	23.6
Multiple	ECHA	Q8BMS1	Trifunctional enzyme subunit alpha, mitochondrial	0.0172629	0.00222944	7.74317	1.38395e-07		2	7	10.6
Multiple	ECHB	Q99JY0	Trifunctional enzyme subunit beta, mitochondrial	0.0414176	0.0031005	13.3583	9.83495e-12		2	7	14.3
Single	ECHM	Q8BH95	Enoyl-CoA hydratase, mitochondrial	0.0266565	0.00115321	23.1151	5.19072e-10	AFAAGADIK	1	3	16.9
Multiple	EF1A2	P62631	Elongation factor 1-alpha 2	0.0350235	0.0038222	9.16318	8.74805e-09		2	7	19.2
Single	EF1B	O70251	Elongation factor 1-beta	0.0375533	0.00289244	12.9832	1.38841e-07	SIQADGLVWGSSK	1	2	12.4
Single	EF1G	Q9D8N0	Elongation factor 1-gamma	0.0551881	0.00646307	8.53899	6.62229e-06	STFVLDEFKR	1	6	11.4
Multiple	EF2	P58252	Elongation factor 2	0.0596361	0.00318607	18.7177	3.9648e-34		9	21	28.2
Single	EFTU	Q8BFR5	Elongation factor Tu, mitochondrial	0.0343855	0.00304236	11.3023	5.12099e-07	TTLTAAITK	1	7	18.6
Single	EIF3J	Q66JS6	Eukaryotic translation initiation factor 3 subunit J	0.0449914	0.006767	6.64864	5.71903e-05	LQEESDLELAK	1	2	8.4
Multiple	ENOA	P17182	Alpha-enolase	0.021558	0.000987888	21.8224	1.27609e-31		6	16	42.4
Multiple	ENOB	P21550	Beta-enolase	0.0242852	0.000602615	40.2997	2.63249e-67		10	35	67.5
Multiple	ETFA	Q99LC5	Electron transfer flavoprotein subunit alpha, mitochondrial	0.0318381	0.000755679	42.1318	1.89506e-54		7	11	41.1
Multiple	ETFB	Q9DCW4	Electron transfer flavoprotein subunit beta	0.0268734	0.00123886	21.6921	8.76772e-25		4	12	43.5
Multiple	ETFD	Q921G7	Electron transfer flavoprotein-ubiquinone oxidoreductase, mitochondrial	0.0240573	0.00224704	10.7062	5.78866e-10		2	5	8.8
Multiple	F10A1	Q99L47	Hsc70-interacting protein	0.0807831	0.0068695	11.7597	1.05647e-10		2	4	10.5
Single	F261	P70266	6-phosphofructo-2-kinase/fructose-2,6-biphosphatase 1	0.0542983	0.00408615	13.2884	1.11352e-07	VLEDFLK	1	2	3.4
Multiple	FABP4	P04117	Fatty acid-binding protein, adipocyte	0.0699568	0.0077608	9.01413	2.69582e-10		3	3	21.2
Single	FBN1	Q61554	Fibrillin-1	0.00278201	0.000581156	4.78703	0.000737878	TCVDINECVLDPGK	1	18	9.8
Multiple	FHL1	P97447	Four and a half LIM domains protein 1	0.033592	0.00156364	21.4832	1.51883e-36		8	7	28.9
Single	FHL3	Q9R059	Four and a half LIM domains protein 3	0.0247256	0.00382809	6.45899	7.26417e-05	DDDPYCVACFGELFAPK	1	3	11.4
Single	FLNB	Q80X90	Filamin-B	0.0338444	0.00458665	7.3789	2.37255e-05	GAGTGGLGLTVEGPCEAK	1	3	1.4
Multiple	FLNC	Q8VHX6	Filamin-C	0.0455927	0.00161443	28.2407	1.46359e-57		12	52	25
Single	FMOD	P50608	Fibromodulin	0.0324872	0.00638642	5.08692	0.00047298	LDGNEIKR	1	4	11.7
Single	FRDA	O35943	Frataxin, mitochondrial	0.0246124	0.0020977	11.7331	3.60864e-07	LGGDLGTYVINK	1	1	5.8
Multiple	G3P	P16858	Glyceraldehyde-3-phosphate dehydrogenase	0.0278859	0.000948682	29.3944	1.24291e-53		10	12	36.9
Multiple	G6PI	P06745	Glucose-6-phosphate isomerase	0.0226143	0.00120598	18.7518	2.55905e-22		4	7	19.7
Single	GCDH	Q60759	Glutaryl-CoA dehydrogenase, mitochondrial	0.0252261	0.00248214	10.163	1.37031e-06	AITGIQAFTVGK	1	3	8.7
Single	GDIB	Q61598	Rab GDP dissociation inhibitor beta	0.0944901	0.0200901	4.7033	0.000837358	FVSISDLFVPK	1	3	9.4
Multiple	GDIR1	Q99PT1	Rho GDP-dissociation inhibitor 1	0.033012	0.00220461	14.9741	1.11239e-12		2	3	28.4
Single	GELS	P13020	Gelsolin	0.082629	0.0143072	5.77536	0.000178864	QTQVSVLPEGGETPLFK	1	2	3.6
Single	GLGB	Q9D6Y9	1,4-alpha-glucan-branching enzyme	0.0328179	0.0028254	11.6153	3.96641e-07	CVAYAESHDQALVGDK	1	5	9.7
Single	GLNA	P15105	Glutamine synthetase	0.0901777	0.00964804	9.34674	2.94193e-06	TCLLNETGDEPFQYKN	1	2	9.7
Single	GLRX3	Q9CQM9	Glutaredoxin-3	0.0602864	0.00732148	8.23418	9.13738e-06	LEAEAVPEVSEK	1	2	7.7
Multiple	GLYG	Q9R062	Glycogenin-1	0.0303706	0.00251556	12.0731	6.50958e-11		2	2	8.7
Single	GMPR1	Q9DCZ1	GMP reductase 1	0.0430641	0.00378044	11.3913	4.75921e-07	ILEAVPQVK	1	4	15.1
Single	GPD1L	Q3ULJ0	Glycerol-3-phosphate dehydrogenase 1-like protein	0.0206025	0.00229679	8.97014	4.26353e-06	ITVVDDADTVELCGALK	1	5	16.8
Multiple	GPDA	P13707	Glycerol-3-phosphate dehydrogenase [NAD+], cytoplasmic	0.0309043	0.00104152	29.6724	4.12852e-35		5	14	38.4
Single	GRB2	Q60631	Growth factor receptor-bound protein 2	0.0833139	0.0123722	6.73398	5.14314e-05	ATADDELSFK	1	2	11.1
Multiple	GRP75	P38647	Stress-70 protein, mitochondrial	0.0606736	0.00243579	24.9092	2.66151e-38		7	17	32.3
Multiple	GRP78	P20029	78 kDa glucose-regulated protein	0.0457492	0.00272794	16.7706	1.76889e-20		4	13	26
Single	GSTA3	P30115	Glutathione S-transferase A3	0.0331136	0.00722982	4.58014	0.00101042	VSNLPTVK	1	2	7.2
Single	GSTO2	Q8K2Q2	Glutathione S-transferase omega-2	0.0243752	0.00584308	4.17163	0.001913	HEVININLK	1	1	3.6
Single	GSTP1	P19157	Glutathione S-transferase P 1	0.0401907	0.00205672	19.5412	2.69233e-09	SLGLYGK	1	3	18.1
Multiple	GYS1	Q9Z1E4	Glycogen [starch] synthase, muscle	0.0366099	0.00163607	22.3767	4.14055e-21		3	9	17.2
Multiple	HBA	P01942	Hemoglobin subunit alpha	0.0448166	0.00290667	15.4185	3.96634e-19		4	3	17.6
Multiple	HBB1	P02088	Hemoglobin subunit beta-1	0.0461362	0.0037402	12.3352	1.02404e-15		4	4	27.2
Single	HCDH	Q61425	Hydroxyacyl-coenzyme A dehydrogenase, mitochondrial	0.0305663	0.00213032	14.3482	5.35403e-08	LKNELFQR	1	4	13.1
Single	HIBCH	Q8QZS1	3-hydroxyisobutyryl-CoA hydrolase, mitochondrial	0.0261778	0.00225167	11.626	3.93258e-07	AGIATHFVDSEK	1	1	3.1
Single	HINT1	P70349	Histidine triad nucleotide-binding protein 1	0.029212	0.00140898	20.7327	1.50925e-09	AQVAQPGGDTIFGK	1	2	16.7
Multiple	HMCS2	P54869	Hydroxymethylglutaryl-CoA synthase, mitochondrial	0.0569681	0.00737826	7.72108	1.44773e-07		2	5	10
Single	HNRPD	Q60668	Heterogeneous nuclear ribonucleoprotein D0	0.0521585	0.00584308	8.92654	4.45424e-06	IFVGGLSPDTPEEK	1	2	6.8
Single	HNRPF	Q9Z2X1	Heterogeneous nuclear ribonucleoprotein F	0.0661503	0.00388126	17.0435	1.01889e-08	ITGEAFVQFASQELAEK	1	3	10.6
Multiple	HNRPK	P61979	Heterogeneous nuclear ribonucleoprotein K	0.0948988	0.00623219	15.2272	3.25481e-16		3	6	19.2
Single	HS105	Q61699	Heat shock protein 105 kDa	0.019045	0.002095	9.09069	3.78098e-06	VLGTAFDPFLGGK	1	3	4.8
Single	HS90A	P07901	Heat shock protein HSP 90-alpha	0.0779876	0.0089225	8.74056	5.37866e-06	NPDDITNEEYGEFYK	1	14	21.7
Multiple	HS90B	P11499	Heat shock protein HSP 90-beta	0.102957	0.00370718	27.7722	4.28233e-29		4	24	38.8
Multiple	HSDL2	Q2TPA8	Hydroxysteroid dehydrogenase-like protein 2	0.0336835	0.00294012	11.4565	1.70342e-10		2	3	7.1
Single	HSP74	Q61316	Heat shock 70 kDa protein 4	0.0499635	0.00406632	12.2871	2.33821e-07	AFSDPFVEAEK	1	11	16.1
Multiple	HSP7C	P63017	Heat shock cognate 71 kDa protein	0.0493156	0.00126552	38.9686	5.50945e-52		7	23	40.1
Multiple	HSPB1	P14602	Heat shock protein beta-1	0.0724606	0.00383115	18.9136	1.14256e-14		2	5	32.5
Multiple	HXK2	O08528	Hexokinase-2	0.0809344	0.00534198	15.1506	7.5151e-19		4	13	15.6
Multiple	IDH3A	Q9D6R2	Isocitrate dehydrogenase [NAD] subunit alpha, mitochondrial	0.0269356	0.000848075	31.7609	6.44083e-57		10	12	32.2
Single	IDH3G	P70404	Isocitrate dehydrogenase [NAD] subunit gamma, mitochondrial	0.0379215	0.00233262	16.257	1.60971e-08	ENTEGEYSSLEHESVAGVVESLK	1	7	24.2
Multiple	IDHC	O88844	Isocitrate dehydrogenase [NADP] cytoplasmic	0.031979	0.00154941	20.6394	2.75518e-27		5	11	28.3
Multiple	IDHP	P54071	Isocitrate dehydrogenase [NADP], mitochondrial	0.0246311	0.00108691	22.6616	4.79233e-43		10	19	40
Single	IF4A2	P10630	Eukaryotic initiation factor 4A-II	0.0621578	0.00368727	16.8574	1.13328e-08	GYDVIAQAQSGTGK	1	6	18.9
Single	IF4B	Q8BGD9	Eukaryotic translation initiation factor 4B	0.06448	0.00742627	8.68269	5.70743e-06	AASIFGGAKPVDTAAR	1	1	2.6
Single	IF4G1	Q6NZJ6	Eukaryotic translation initiation factor 4 gamma 1	0.068844	0.00826169	8.33293	8.22425e-06	EAVGDLLDAFK	1	3	2.3
Single	IF5	P59325	Eukaryotic translation initiation factor 5	0.0575607	0.00717978	8.01706	1.15573e-05	SDNKDDDIDIDAI	1	2	5.1
Single	IPYR	Q9D819	Inorganic pyrophosphatase	0.0614871	0.00777634	7.90695	1.30437e-05	HTGCCGDNDPIDVCEIGSK	1	2	9.7
Single	IVD	Q9JHI5	Isovaleryl-CoA dehydrogenase, mitochondrial	0.0302523	0.00405733	7.45623	2.16938e-05	GITAFIVEK	1	5	12.3
Multiple	K6PF	P47857	6-phosphofructokinase, muscle type	0.0621912	0.00274283	22.6741	9.06803e-41		9	22	35.6
Multiple	KAD1	Q9R0Y5	Adenylate kinase isoenzyme 1	0.024135	0.000885011	27.2709	7.04391e-18		2	5	21.1
Multiple	KAD3	Q9WTP7	GTP:AMP phosphotransferase, mitochondrial	0.0407899	0.00311133	13.1101	2.05707e-14		3	7	35.7
Single	KAP0	Q9DBC7	cAMP-dependent protein kinase type I-alpha regulatory subunit	0.0700349	0.00759924	9.21604	3.34159e-06	LTVADALEPVQFEDGQK	1	4	10.5
Single	KAP2	P12367	cAMP-dependent protein kinase type II-alpha regulatory subunit	0.0293695	0.00279566	10.5054	1.00981e-06	IVDVIGEK	1	5	16.5
Multiple	KCRM	P07310	Creatine kinase M-type	0.0219262	0.000668401	32.8039	1.16156e-76		16	18	43
Multiple	KCRS	Q6P8J7	Creatine kinase S-type, mitochondrial	0.0308046	0.00133799	23.0231	8.26197e-26		4	12	37.9
Multiple	KPB1	P18826	Phosphorylase b kinase regulatory subunit alpha, skeletal muscle isoform	0.0618015	0.00588121	10.5083	6.64745e-12		3	8	7.7
Single	KPBB	Q7TSH2	Phosphorylase b kinase regulatory subunit beta	0.0338133	0.00442962	7.63345	1.77142e-05	TPNGIVVAGK	1	5	6.1
Multiple	KPYM	P52480	Pyruvate kinase isozymes M1/M2	0.0328602	0.000898626	36.5671	7.31298e-87		17	30	53.7
Single	KPYR	P53657	Pyruvate kinase isozymes R/L	0.0357241	0.00206209	17.3243	8.69565e-09	GDLGIEIPAEK	1	1	1.9
Single	LAMA2	Q60675	Laminin subunit alpha-2	0.00651842	0.000535258	12.1781	2.54316e-07	TPYNILSSPDYVGVTK	1	10	4.3
Single	LAMB1	P02469	Laminin subunit beta-1	0.00269531	0.000599576	4.49537	0.00115131	ELAEQLEFIK	1	11	7.4
Single	LAMC1	P02468	Laminin subunit gamma-1	0.00604765	0.0013256	4.56221	0.00103861	EAQLALGNAAADATEAK	1	15	12.6
Multiple	LDB3	Q9JKS4	LIM domain-binding protein 3	0.033138	0.00233778	14.175	8.24308e-18		4	8	15.8
Multiple	LDHA	P06151	L-lactate dehydrogenase A chain	0.0260293	0.000806083	32.2911	3.93105e-46		7	15	37.7
Multiple	LDHB	P16125	L-lactate dehydrogenase B chain	0.0475832	0.00204248	23.2968	5.15686e-26		4	12	28.1
Single	LEG1	P16045	Galectin-1	0.0418627	0.00270259	15.4899	2.56643e-08	SFVLNLGK	1	2	14.8
Single	LEGLA	Q8VED9	Galectin-related protein A	0.0604165	0.00461108	13.1024	1.27304e-07	IQTLSAIDTIK	1	1	6.4
Single	LGUL	Q9CPU0	Lactoylglutathione lyase	0.0269532	0.00164925	16.3427	1.52997e-08	VLGLTLLQK	1	5	37.5
Single	LIS1	P63005	Platelet-activating factor acetylhydrolase IB subunit alpha	0.0602672	0.0125418	4.80531	0.000717883	TAPYVVTGSVDQTVK	1	4	10.2
Multiple	LUM	P51885	Lumican	0.0320434	0.00239863	13.359	9.82545e-12		2	2	5.9
Multiple	MDHC	P14152	Malate dehydrogenase, cytoplasmic	0.0298593	0.000885287	33.7284	5.78766e-38		5	14	39.8
Multiple	MDHM	P08249	Malate dehydrogenase, mitochondrial	0.0236874	0.000492856	48.0615	9.89777e-90		13	18	58.6
Multiple	MLRS	P97457	Myosin regulatory light chain 2, skeletal muscle isoform	0.0146504	0.000570568	25.6768	1.03548e-27		4	8	42.6
Multiple	MMSA	Q9EQ20	Methylmalonate-semialdehyde dehydrogenase [acylating], mitochondrial	0.0357104	0.0022804	15.6597	4.6782e-13		2	11	26.7
Single	MSRB2	Q78J03	Methionine-R-sulfoxide reductase B2, mitochondrial	0.0306625	0.0024515	12.5077	1.97679e-07	FCINSVALK	1	1	5.1
Multiple	MTPN	P62774	Myotrophin	0.0117875	0.00161504	7.29856	3.47116e-07		2	2	25.4
Single	MURC	A2AMM0	Muscle-related coiled-coil protein	0.0415595	0.00383745	10.83	7.61867e-07	SVQIDLLK	1	1	2.2
Single	MUTA	P16332	Methylmalonyl-CoA mutase, mitochondrial	0.02996	0.00317424	9.43848	2.69263e-06	LTGTIQNDILK	1	2	4.3
Single	MYG	P04247	Myoglobin	0.0309311	0.00178064	17.3708	8.47208e-09	GQHAAEIQPLAQSHATK	1	4	19.5
Multiple	MYH4	Q5SX39	Myosin-4	0.0271904	0.00232036	11.7182	1.8623e-16		5	43	25.9
Multiple	MYL1	P05977	Myosin light chain 1/3, skeletal muscle isoform	0.0202728	0.00129878	15.6091	1.61416e-16		3	12	55.9
Single	MYL3	P09542	Myosin light chain 3	0.050541	0.0049144	10.2843	1.22868e-06	NKDTGTYEDFVEGLR	1	8	35.3
Single	MYL6	Q60605	Myosin light polypeptide 6	0.0588793	0.00885819	6.64687	5.73169e-05	ALGQNPTNAEVLK	1	4	24.5
Multiple	MYOM1	Q62234	Myomesin-1	0.0224202	0.000698876	32.0804	5.51152e-50		8	30	20
Multiple	MYPC2	Q5XKE0	Myosin-binding protein C, fast-type	0.0270401	0.00173722	15.5652	5.26147e-13		2	14	16.1
Single	NAMPT	Q99KQ4	Nicotinamide phosphoribosyltransferase	0.0468849	0.00381085	12.303	2.30991e-07	GTDTVAGIALIK	1	1	2.4
Multiple	NDKB	Q01768	Nucleoside diphosphate kinase B	0.0272408	0.00118069	23.072	7.59138e-26		4	4	19.7
Single	NDRG2	Q9QYG0	Protein NDRG2	0.104215	0.00570414	18.2701	5.18718e-09	LDPTQTSFLK	1	2	8.9
Single	NDUAA	Q99LC3	NADH dehydrogenase [ubiquinone] 1 alpha subcomplex subunit 10, mitochondrial	0.0306394	0.00235687	13.0001	1.37144e-07	VITVDGNICSGK	1	1	3.4
Single	NDUB5	Q9CQH3	NADH dehydrogenase [ubiquinone] 1 beta subcomplex subunit 5, mitochondrial	0.0176837	0.00186056	9.50449	2.52754e-06	TLAILQIESEK	1	1	5.8
Single	NDUS6	P52503	NADH dehydrogenase [ubiquinone] iron-sulfur protein 6, mitochondrial	0.0389502	0.00423353	9.2004	3.39325e-06	IIACDGGGGALGHPK	1	2	23.3
Single	NDUV1	Q91YT0	NADH dehydrogenase [ubiquinone] flavoprotein 1, mitochondrial	0.0335441	0.0038328	8.75186	5.31691e-06	GAGAYICGEETALIESIEGK	1	7	19
Single	NDUV2	Q9D6J6	NADH dehydrogenase [ubiquinone] flavoprotein 2, mitochondrial	0.0401343	0.00298675	13.4374	1.00139e-07	DTPENNPDTPFDFTPENYKR	1	1	8.1
Single	NID1	P10493	Nidogen-1	0.00822202	0.00161462	5.09224	0.000469312	VLEGLQYPFAVTSYGK	1	6	5.4
Single	NSF1C	Q9CZ44	NSFL1 cofactor p47	0.0398402	0.00645954	6.16765	0.000105842	LGSTAPQVLNTSSPAQQAENEAK	1	7	30.5
Single	NTF2	P61971	Nuclear transport factor 2	0.026744	0.00153346	17.4404	8.14966e-09	LSSLPFQK	1	1	6.3
Single	OAT	P29758	Ornithine aminotransferase, mitochondrial	0.0452204	0.0103897	4.35243	0.0014381	LAPPLVIKEDEIR	1	1	3
Multiple	ODO1	Q60597	2-oxoglutarate dehydrogenase, mitochondrial	0.0400264	0.00238695	16.7689	2.95865e-27		7	30	30.4
Multiple	ODO2	Q9D2G2	Dihydrolipoyllysine-residue succinyltransferase component of 2-oxoglutarate dehydrogenase complex, mitochondrial	0.0179042	0.000786578	22.7621	2.78084e-16		2	8	18.1
Multiple	ODP2	Q8BMF4	Dihydrolipoyllysine-residue acetyltransferase component of pyruvate dehydrogenase complex, mitochondrial	0.024843	0.000921991	26.9449	9.00685e-18		2	8	15.9
Multiple	ODPA	P35486	Pyruvate dehydrogenase E1 component subunit alpha, somatic form, mitochondrial	0.0209608	0.00174981	11.9789	2.73553e-15		4	18	47.4
Multiple	ODPB	Q9D051	Pyruvate dehydrogenase E1 component subunit beta, mitochondrial	0.0227496	0.000872988	26.0594	5.69147e-28		4	6	19.5
Single	ODPX	Q8BKZ9	Pyruvate dehydrogenase protein X component, mitochondrial	0.026526	0.00148933	17.8107	6.64514e-09	GLITPIIK	1	8	18
Single	OLA1	Q9CZ30	Obg-like ATPase 1	0.0260785	0.00296939	8.78245	5.15355e-06	IGIVGLPNVGK	1	4	13.1
Single	OTUB1	Q7TQI3	Ubiquitin thioesterase OTUB1	0.0438987	0.00324663	13.5213	9.43792e-08	GEGGTTNPHVFPEGSEPK	1	3	15.1
Multiple	PADI2	Q08642	Protein-arginine deiminase type-2	0.0286342	0.00258004	11.0984	3.0316e-10		2	9	15.6
Multiple	PARK7	Q99LX0	Protein DJ-1	0.0293712	0.00240778	12.1985	1.49027e-15		4	6	29.1
Single	PCBP1	P60335	Poly(rC)-binding protein 1	0.0683938	0.00167549	40.8202	1.86398e-12	LVVPATQCGSLIGK	1	4	12.6
Single	PDCD5	P56812	Programmed cell death protein 5	0.0821461	0.0085822	9.57168	2.37074e-06	VSEQGLIEILEK	1	2	19.8
Multiple	PDIA1	P09103	Protein disulfide-isomerase	0.0380707	0.00184145	20.6743	2.76765e-30		6	12	23.8
Single	PDK2	Q9JK42	[Pyruvate dehydrogenase [lipoamide]] kinase isozyme 2, mitochondrial	0.085622	0.0134677	6.35757	8.27089e-05	HYQTIQEAGDWCVPSTEPK	1	4	14.7
Single	PDLI3	O70209	PDZ and LIM domain protein 3	0.0506411	0.00812364	6.23379	9.70786e-05	CGSGIVGAVVK	1	4	16.5
Single	PDP1	Q3UV70	[Pyruvate dehydrogenase [acetyl-transferring]]-phosphatase 1, mitochondrial	0.0306928	0.00404231	7.59289	1.85496e-05	VIESGPDQLNDNEYTK	1	4	12.5
Single	PDPR	Q7TSQ8	Pyruvate dehydrogenase phosphatase regulatory subunit, mitochondrial	0.0393026	0.00432577	9.08569	3.79979e-06	NWQGGILSGGFEK	1	12	16.1
Single	PEBP1	P70296	Phosphatidylethanolamine-binding protein 1	0.0265007	0.00213096	12.436	2.087e-07	LYEQLSGK	1	2	11.8
Multiple	PEPL1	Q6NSR8	Probable aminopeptidase NPEPL1	0.0319838	0.00323595	9.8839	2.37611e-09		2	3	6.9
Single	PFD5	Q9WU28	Prefoldin subunit 5	0.0435814	0.00497204	8.76531	5.24441e-06	NQLDQEVEFLSTSIAQLK	1	1	11.7
Multiple	PGAM1	Q9DBJ1	Phosphoglycerate mutase 1	0.0260202	0.00156689	16.6063	2.5557e-20		4	11	40.6
Multiple	PGAM2	O70250	Phosphoglycerate mutase 2	0.0229198	0.000621184	36.897	8.47143e-28		3	11	33.2
Multiple	PGK1	P09411	Phosphoglycerate kinase 1	0.0221648	0.000607232	36.5014	9.51334e-84		16	23	62.1
Multiple	PGK2_pg	P09041_pg	Likely: Phosphoglycerate kinase 2	0.0203382	0.00112281	18.1138	2.69249e-14		2	NA	NA
Multiple	PGM1	Q9D0F9	Phosphoglucomutase-1	0.0262857	0.000841798	31.2257	1.79332e-65		13	23	41.1
Single	PGTA	Q9JHK4	Geranylgeranyl transferase type-2 subunit alpha	0.0234897	0.0031599	7.43368	2.2266e-05	STVLQSELESCK	1	6	10.2
Multiple	PHKG1	P07934	Phosphorylase b kinase gamma catalytic chain, skeletal muscle isoform	0.040234	0.00305636	13.164	1.29648e-11		2	2	6.4
Single	PHP14	Q9DAK9	14 kDa phosphohistidine phosphatase	0.0238783	0.00189237	12.6182	1.81901e-07	WAEYHADIYDK	1	2	18.5
Multiple	PLEC	Q9QXS1	Plectin	0.0168404	0.00265921	6.33288	2.79995e-06		2	23	5.7
Single	PLIN3	Q9DBG5	Perilipin-3	0.0327435	0.00312437	10.48	1.03261e-06	LQESLPILQQPTEK	1	2	7.3
Multiple	PLIN4	O88492	Perilipin-4	0.0765736	0.00536053	14.2847	1.9493e-15		3	3	3.2
Single	PMGE	P15327	Bisphosphoglycerate mutase	0.0412147	0.00610387	6.75222	5.02835e-05	FCSWVDQK	1	3	11.2
Single	PP2AA	P63330	Serine/threonine-protein phosphatase 2A catalytic subunit alpha isoform	0.076809	0.00958239	8.01564	1.15752e-05	ELDQWIEQLNECK	1	3	15.9
Single	PP2BA	P63328	Serine/threonine-protein phosphatase 2B catalytic subunit alpha isoform	0.121567	0.0189337	6.42064	7.62837e-05	ITSFEEAK	1	7	12.5
Single	PP2BA_pg	P63328_pg	Likely: Serine/threonine-protein phosphatase 2B catalytic subunit alpha isoform	0.0461823	0.00728493	6.33943	8.46628e-05	EESESVLTLK	1	NA	NA
Single	PPAC	Q9D358	Low molecular weight phosphotyrosine protein phosphatase	0.0185982	0.00146814	12.6679	1.75261e-07	IELLGSYDPQK	1	2	12.7
Multiple	PPIA	P17742	Peptidyl-prolyl cis-trans isomerase A	0.0497393	0.00302442	16.4459	3.6694e-20		4	5	29.9
Single	PRDX1	P35700	Peroxiredoxin-1	0.0351493	0.00330441	10.6371	8.99933e-07	ATAVMPDGQFK	1	2	9.5
Multiple	PRDX2	Q61171	Peroxiredoxin-2	0.043558	0.00315505	13.8058	5.26849e-12		2	3	14.6
Multiple	PRDX3	P20108	Thioredoxin-dependent peroxide reductase, mitochondrial	0.0348966	0.00176651	19.7546	4.8007e-15		2	5	26.1
Multiple	PRDX5	P99029	Peroxiredoxin-5, mitochondrial	0.0280244	0.00128424	21.8218	6.51635e-16		2	6	25.2
Single	PRDX6	O08709	Peroxiredoxin-6	0.0259144	0.00252125	10.2784	1.23519e-06	LPFPIIDDK	1	7	25
Multiple	PROF1	P62962	Profilin-1	0.0486502	0.00357881	13.594	7.65661e-15		3	4	40
Single	PROF2	Q9JJV2	Profilin-2	0.0613381	0.0095184	6.44416	7.40278e-05	DREGFFTNGLTLGAK	1	4	30.7
Single	PROSC	Q9Z2Y8	Proline synthase co-transcribed bacterial homolog protein	0.0269128	0.00308274	8.73015	5.43624e-06	TFGENYVQELLEK	1	1	4.7
Single	PRS10	P62334	26S protease regulatory subunit 10B	0.0444156	0.00563007	7.88899	1.33052e-05	ALQSVGQIVGEVLK	1	1	3.6
Single	PRS4	P62192	26S protease regulatory subunit 4	0.0571917	0.00677938	8.43613	7.37483e-06	APQETYADIGGLDNQIQEIK	1	3	10.7
Multiple	PRVA	P32848	Parvalbumin alpha	0.0189336	0.00114159	16.5854	1.52684e-13		2	9	53.6
Multiple	PSA	Q11011	Puromycin-sensitive aminopeptidase	0.0325495	0.00187993	17.3142	6.56403e-14		2	7	8.7
Multiple	PSA7	Q9Z2U0	Proteasome subunit alpha type-7	0.0440462	0.00287226	15.335	2.66639e-16		3	5	25.4
Single	PSB4	P99026	Proteasome subunit beta type-4	0.0434491	0.00413791	10.5003	1.01437e-06	FQIATVTEK	1	2	7.2
Single	PSB5	O55234	Proteasome subunit beta type-5	0.056119	0.0068131	8.23692	9.11063e-06	ATAGAYIASQTVK	1	6	20.1
Single	PSD11	Q8BG32	26S proteasome non-ATPase regulatory subunit 11	0.0784897	0.00679419	11.5525	4.17318e-07	EQSILELGSLLAK	1	5	13.3
Single	PSD12	Q9D8W5	26S proteasome non-ATPase regulatory subunit 12	0.053553	0.00477161	11.2233	5.46731e-07	LQEVIETLLSLEK	1	1	2.9
Single	PSMD2	Q8VDM4	26S proteasome non-ATPase regulatory subunit 2	0.077774	0.005614	13.8536	7.48763e-08	LNILDTLSK	1	3	4
Single	PSMD3	P14685	26S proteasome non-ATPase regulatory subunit 3	0.06016	0.0052267	11.5101	4.31904e-07	ISLADIAQK	1	7	14.3
Single	PSMD6	Q99JI4	26S proteasome non-ATPase regulatory subunit 6	0.031065	0.00333845	9.30522	3.06294e-06	KGDLLLNR	1	2	4.6
Single	PSME1	P97371	Proteasome activator complex subunit 1	0.0240722	0.00255716	9.41363	2.7578e-06	TENLLGSYFPK	1	1	4.4
Single	PTMS	Q9D0J8	Parathymosin	0.0425991	0.00488923	8.71285	5.53346e-06	SVEAAAELSAK	1	1	10.9
Single	PTRF	O54724	Polymerase I and transcript release factor	0.0142182	0.00218727	6.50044	6.89158e-05	QAEMEGAVQSIQGELSK	1	4	14
Single	PUR2	Q64737	Trifunctional purine biosynthetic protein adenosine-3	0.0116293	0.00109559	10.6147	9.17663e-07	FGDPECQVILPLLK	1	2	2.3
Multiple	PUR8	P54822	Adenylosuccinate lyase	0.0381592	0.00225687	16.908	1.04664e-13		2	5	13.6
Single	PUR9	Q9CWJ9	Bifunctional purine biosynthesis protein PURH	0.0430196	0.00350411	12.2769	2.35662e-07	SLFSNIVTK	1	9	18.9
Multiple	PURA1	P28650	Adenylosuccinate synthetase isozyme 1	0.0414641	0.00299559	13.8417	2.10992e-19		5	13	36.3
Multiple	PYGM	Q9WUB3	Glycogen phosphorylase, muscle form	0.0394168	0.00148974	26.4589	2.22959e-43		8	56	58.2
Multiple	QCR2	Q9DB77	Cytochrome b-c1 complex subunit 2, mitochondrial	0.027474	0.00196655	13.9707	4.20327e-12		2	5	10.8
Single	QCR7	Q9D855	Cytochrome b-c1 complex subunit 7	0.0283624	0.00249537	11.366	4.85894e-07	DDTLHETEDVKEAIR	1	2	13.5
Single	QCR9	Q8R1I1	Cytochrome b-c1 complex subunit 9	0.0229732	0.00189641	12.114	2.67271e-07	AFDQGADAIYEHINEGK	1	1	26.6
Single	RAB1B	Q9D1G1	Ras-related protein Rab-1B	0.0183911	0.00197881	9.29404	3.09643e-06	EFADSLGVPFLETSAK	1	3	17.4
Single	RAC2	Q05144	Ras-related C3 botulinum toxin substrate 2	0.0503078	0.00466285	10.7891	7.89101e-07	CVVVGDGAVGK	1	2	10.9
Single	RAN	P62827	GTP-binding nuclear protein Ran	0.0674421	0.00512472	13.1601	1.22101e-07	NLQYYDISAK	1	3	17.6
Single	RHOA	Q9QUI0	Transforming protein RhoA	0.0389057	0.00355536	10.9428	6.91947e-07	LVIVGDGACGK	1	2	14.5
Single	RL11	Q9CXW4	60S ribosomal protein L11	0.0384595	0.00844365	4.55484	0.00105044	VLEQLTGQTPVFSK	1	2	12.4
Single	RLA0	P14869	60S acidic ribosomal protein P0	0.0313319	0.00228826	13.6924	8.37199e-08	TSFFQALGITTK	1	2	7.6
Multiple	RLA2	P99027	60S acidic ribosomal protein P2	0.0475034	0.00374125	12.6972	2.55209e-11		2	3	53
Single	RS10	P63325	40S ribosomal protein S10	0.0493625	0.00340937	14.4785	4.91007e-08	IAIYELLFK	1	1	5.5
Single	RS12	P63323	40S ribosomal protein S12	0.0234331	0.00205553	11.4	4.72522e-07	LGEWVGLCK	1	1	6.8
Single	RS23	P62267	40S ribosomal protein S23	0.035012	0.00388046	9.02265	4.04555e-06	VANVSLLALYK	1	1	7.7
Multiple	RS27A	P62983	Ubiquitin-40S ribosomal protein S27a	0.1212	0.00791855	15.3058	5.18525e-19		4	6	35.3
Single	RS3	P62908	40S ribosomal protein S3	0.0611028	0.00510376	11.9721	2.98601e-07	DEILPTTPISEQK	1	3	15.6
Single	RS8	P62242	40S ribosomal protein S8	0.0308968	0.00407781	7.57681	1.88923e-05	LTPEEEEILNK	1	1	5.3
Multiple	S10A1	P56565	Protein S100-A1	0.0587441	0.00315471	18.6211	1.55726e-14		2	3	26.6
Single	S10AB	P50543	Protein S100-A11	0.149539	0.0794589	1.88197	0.0892339	NQKDPGVLDR	1	1	10.2
Multiple	SAHH	P50247	Adenosylhomocysteinase	0.0290316	0.00169611	17.1166	1.14778e-17		3	8	20.1
Single	SAP	Q61207	Sulfated glycoprotein 1	0.122327	0.0158671	7.70947	1.62565e-05	TVVTEAGNLLK	1	2	3.9
Single	SAR1B	Q9CQC9	GTP-binding protein SAR1b	0.0851625	0.0051325	16.5928	1.32092e-08	LVFLGLDNAGK	1	2	9.6
Multiple	SCOT1	Q9D0K2	Succinyl-CoA:3-ketoacid-coenzyme A transferase 1, mitochondrial	0.0523159	0.00529576	9.87883	3.05243e-11		3	7	19.2
Single	SGTA	Q8BJU0	Small glutamine-rich tetratricopeptide repeat-containing protein alpha	0.0453219	0.0109655	4.13314	0.00203396	LENFEAAVHLYGK	1	4	14.3
Multiple	SH3BG	Q9WUZ7	SH3 domain-binding glutamic acid-rich protein	0.0524029	0.00559902	9.35931	6.09725e-09		2	2	11.2
Single	SIA8E	P70126	Alpha-2,8-sialyltransferase 8E	0.0692513	0.00432957	15.995	1.88334e-08	QEILEVK	1	1	1.7
Single	SKP1	Q9WTX5	S-phase kinase-associated protein 1	0.0606059	0.00424547	14.2754	5.62121e-08	TDDIPVWDQEFLK	1	1	8
Single	SMTL1	Q99LM3	Smoothelin-like protein 1	0.0268217	0.0014559	18.4227	4.7836e-09	HNFTLAFSTAEK	1	1	2.6
Single	SODC	P08228	Superoxide dismutase [Cu-Zn]	0.0263561	0.00133677	19.7163	2.4676e-09	HVGDLGNVTAGK	1	2	14.9
Multiple	SODM	P09671	Superoxide dismutase [Mn], mitochondrial	0.0334469	0.00258129	12.9574	1.74547e-11		2	4	14
Single	SPA3N	Q91WP6	Serine protease inhibitor A3N	0.194897	0.028179	6.91638	4.11157e-05	AVLDVAETGTEAAAATGVK	1	1	4.5
Multiple	SRCA	Q7TQ48	Sarcalumenin	0.0148518	0.00203464	7.29947	3.46454e-07		2	15	20.7
Multiple	STIP1	Q60864	Stress-induced-phosphoprotein 1	0.0568454	0.00442984	12.8324	3.66999e-14		3	3	7.6
Single	STRAP	Q9Z1Z2	Serine-threonine kinase receptor-associated protein	0.103166	0.0143619	7.18327	2.98466e-05	TVDFTQDSNYLLTGGQDK	1	3	15.1
Multiple	SUCA	Q9WUM5	Succinyl-CoA ligase [GDP-forming] subunit alpha, mitochondrial	0.02806	0.00136639	20.5359	5.4279e-20		3	3	9.8
Multiple	SUCB1	Q9Z2I9	Succinyl-CoA ligase [ADP-forming] subunit beta, mitochondrial	0.0305225	0.00104495	29.2095	5.44263e-30		4	5	9.9
Single	SUCB2	Q9Z2I8	Succinyl-CoA ligase [GDP-forming] subunit beta, mitochondrial	0.0509216	0.0049858	10.2133	1.30949e-06	LEGTNVQEAQNILK	1	6	20.1
Single	SUMO3	Q9Z172	Small ubiquitin-related modifier 3	0.0949389	0.00455218	20.8557	1.42431e-09	VAGQDGSVVQFK	1	1	10.9
Single	SYSC	P26638	Seryl-tRNA synthetase, cytoplasmic	0.0565995	0.00585817	9.66163	2.1772e-06	LLIDEAIQK	1	5	10.7
Single	SYWC	P32921	Tryptophanyl-tRNA synthetase, cytoplasmic	0.0288158	0.00431787	6.67362	5.54359e-05	GIFGFTDSDCIGK	1	2	5.2
Single	TAGL	P37804	Transgelin	0.058432	0.0163651	3.57052	0.00509132	KYDEELEER	1	1	4.5
Single	TBA1A	P68369	Tubulin alpha-1A chain	0.0498481	0.00596205	8.3609	7.98399e-06	DVNAAIATIK	1	6	19.1
Single	TBA4A	P68368	Tubulin alpha-4A chain	0.0508218	0.00545648	9.31402	3.03686e-06	DVNAAIAAIK	1	4	11.8
Single	TBB2C	P68372	Tubulin beta-2C chain	0.0381808	0.00266831	14.309	5.49623e-08	INVYYNEATGGK	1	3	9.2
Multiple	TCPA	P11983	T-complex protein 1 subunit alpha	0.0422442	0.00740856	5.70207	1.16624e-05		2	3	7.7
Single	TCPQ	P42932	T-complex protein 1 subunit theta	0.0669028	0.00630641	10.6087	9.22454e-07	LVPGGGATEIELAK	1	4	8
Multiple	TCPZ	P80317	T-complex protein 1 subunit zeta	0.0651313	0.00566381	11.4996	1.59078e-10		2	3	7.2
Multiple	TCTP	P63028	Translationally-controlled tumor protein	0.0852778	0.00654175	13.0359	1.5583e-11		2	2	15.7
Multiple	TERA	Q01853	Transitional endoplasmic reticulum ATPase	0.0772973	0.00256046	30.1888	6.82238e-58		11	22	35.9
Multiple	THIL	Q8QZT1	Acetyl-CoA acetyltransferase, mitochondrial	0.0320539	0.00160808	19.9331	4.01073e-15		2	8	21.7
Multiple	TITIN	A2ASS6	Titin	0.0164141	0.00151952	10.8022	4.93385e-10		2	38	1.4
Multiple	TKT	P40142	Transketolase	0.0418352	0.00406113	10.3014	3.47856e-13		4	8	17
Multiple	TNNC2	P20801	Troponin C, skeletal muscle	0.0336581	0.00172078	19.5598	6.20846e-29		6	6	40.6
Single	TNNI2	P13412	Troponin I, fast skeletal muscle	0.0265285	0.00303078	8.75301	5.31067e-06	SVMLQIAATELEK	1	6	28
Multiple	TNNT3	Q9QZ47	Troponin T, fast skeletal muscle	0.0358509	0.00230872	15.5285	5.50786e-13		2	5	14.3
Multiple	TPIS	P17751	Triosephosphate isomerase	0.0252022	0.000397603	63.3854	7.53803e-88		10	11	54.6
Multiple	TPM1	P58771	Tropomyosin alpha-1 chain	0.0311159	0.000848834	36.6572	4.5271e-34		4	24	57.7
Multiple	TPM2	P58774	Tropomyosin beta chain	0.0227577	0.000718144	31.6896	1.90561e-31		4	22	58.5
Multiple	TPP2	Q64514	Tripeptidyl-peptidase 2	0.0236177	0.00322563	7.32189	3.30549e-07		2	3	2.8
Single	TRAP1	Q9CQN1	Heat shock protein 75 kDa, mitochondrial	0.048327	0.00454164	10.6409	8.96987e-07	AFLEALQNQAETSSK	1	3	5.5
Multiple	TRFE	Q921I1	Serotransferrin	0.175879	0.0120609	14.5826	1.09684e-15		3	5	7.3
Single	TXD17	Q9CQM5	Thioredoxin domain-containing protein 17	0.028247	0.00238248	11.8561	3.27204e-07	ITAVPTLLK	1	3	17.1
Single	TXNL1	Q8CDN6	Thioredoxin-like protein 1	0.0661333	0.00745704	8.86857	4.72233e-06	FQGPDNGQGPK	1	2	10.4
Multiple	UBA1	Q02053	Ubiquitin-like modifier-activating enzyme 1	0.0386025	0.00339801	11.3604	9.15499e-13		3	13	17.1
Single	UBA3	Q8C878	NEDD8-activating enzyme E1 catalytic subunit	0.0236629	0.00179989	13.1469	1.23277e-07	SPAITATLEGK	1	2	4.8
Single	UBC12	P61082	NEDD8-conjugating enzyme Ubc12	0.0566928	0.00428403	13.2335	1.15816e-07	LVICPDEGFYK	1	3	20.8
Single	UBE2N	P61089	Ubiquitin-conjugating enzyme E2 N	0.0377278	0.0044883	8.40581	7.61403e-06	LLAEPVPGIK	1	3	18.4
Single	UBP14	Q9JMA1	Ubiquitin carboxyl-terminal hydrolase 14	0.0477573	0.0062769	7.60843	1.82245e-05	YLFTGLK	1	3	5.3
Single	UCHL3	Q9JKB1	Ubiquitin carboxyl-terminal hydrolase isozyme L3	0.032443	0.00300913	10.7815	7.94241e-07	VTHETSAHEGQTEAPSIDEK	1	2	15.7
Single	UCRI	Q9CR68	Cytochrome b-c1 complex subunit Rieske, mitochondrial	0.0415384	0.00605945	6.85514	4.43051e-05	LSDIPEGK	1	2	5.8
Multiple	UGPA	Q91ZJ5	UTP--glucose-1-phosphate uridylyltransferase	0.0492563	0.00161522	30.495	2.2375e-44		7	18	42.5
Multiple	VDAC1	Q60932	Voltage-dependent anion-selective channel protein 1	0.0319305	0.00266946	11.9614	8.31702e-17		5	12	53.4
Multiple	VDAC2	Q60930	Voltage-dependent anion-selective channel protein 2	0.026697	0.00185619	14.3827	2.41267e-12		2	4	16.9
Single	VIME	P20152	Vimentin	0.0976321	0.0101036	9.66312	2.17416e-06	ILLAELEQLK	1	13	29.8
Multiple	VINC	Q64727	Vinculin	0.0518825	0.0051144	10.1444	1.50643e-09		2	6	8.1
Single	VTDB	P21614	Vitamin D-binding protein	1.58469	0.535922	2.95693	0.0143633	VCSQYAAYGK	1	2	6.3
Multiple	WDR1	O88342	WD repeat-containing protein 1	0.0242351	0.00135463	17.8905	3.44076e-14		2	7	15.8
Single	XPP1	Q6P1B1	Xaa-Pro aminopeptidase 1	0.0167405	0.00224223	7.466	2.14507e-05	TLSLDEVYLIDSGAQYK	1	1	2.7
